# Supplementary material for: RNA-Seq Analysis of Glycolysis Regulation of Avian Leukosis Virus Subgroup J Replication
Source: Animals (Basel). 2024 Aug 28;14(17):2500. doi: 10.3390/ani14172500 (PMC11394362; doi:10.3390/ani14172500)
Supplement: Supplementary file 1 [file animals-14-02500-s001.zip]

Archive with 7 entries (7 files):
- Original Images for Blots.tif
- Supplementary Table S1. Mapping statistic.xlsx
- Supplementary Table S2. Statistical of annotated circRNAs.xlsx
- Supplementary Table S3. Statistical of differential circRNAs.xlsx
- Supplementary Table S4. Enrichment analysis of source genes.xlsx
- Supplementary Table S5. Bioinformatic analysis of circRNA-miRNA-mRNA.xlsx
- Supplementary Table S6. Enrichment analysis of target genes.xlsx
