# Supplementary material for: RNA-Seq Analysis of Glycolysis Regulation of Avian Leukosis Virus Subgroup J Replication
Source: Animals (Basel). 2024 Aug 28;14(17):2500. doi: 10.3390/ani14172500 (PMC11394362; doi:10.3390/ani14172500)
Supplement: Supplementary file 1 [file animals-14-02500-s001.zip › Supplementary Table S1. Mapping statistic.xlsx]

## Sheet: Sheet1
Sample	ALV_J_1	ALV_J_2	ALV_J_3	ALV_J_4	ALV_J_Inhibitor_1	ALV_J_Inhibitor_2	ALV_J_Inhibitor_3	ALV_J_Inhibitor_4	Control_1	Control_2	Control_3	Control_4	Inhibitor_1	Inhibitor_2	Inhibitor_3	Inhibitor_4
Valid reads	68583810	70154018	69599858	73457066	69427460	69006288	77784066	69803812	76914078	69613978	69812036	71440522	69365644	68719274	73634544	66660968
Mapped reads	60834386(88.70%)	62257287(88.74%)	61559134(88.45%)	64863844(88.30%)	62481304(90.00%)	62009813(89.86%)	69799959(89.74%)	62006983(88.83%)	68465111(89.02%)	61886245(88.90%)	61776642(88.49%)	62919562(88.07%)	62559585(90.19%)	61884440(90.05%)	65653202(89.16%)	59441080(89.17%)
Unique Mapped reads	58672854(85.55%)	60017035(85.55%)	59370927(85.30%)	62622761(85.25%)	60139562(86.62%)	59651478(86.44%)	67400978(86.65%)	59628222(85.42%)	66170201(86.03%)	59764567(85.85%)	59577521(85.34%)	60590665(84.81%)	60268442(86.89%)	59513746(86.60%)	63081567(85.67%)	57070492(85.61%)
Multi Mapped reads	2161532(3.15%)	2240252(3.19%)	2188207(3.14%)	2241083(3.05%)	2341742(3.37%)	2358335(3.42%)	2398981(3.08%)	2378761(3.41%)	2294910(2.98%)	2121678(3.05%)	2199121(3.15%)	2328897(3.26%)	2291143(3.30%)	2370694(3.45%)	2571635(3.49%)	2370588(3.56%)
PE Mapped reads	52591390(76.68%)	53352294(76.05%)	52891002(75.99%)	56166684(76.46%)	53805822(77.50%)	53527796(77.57%)	61449780(79.00%)	54193740(77.64%)	60241378(78.32%)	53660006(77.08%)	53212952(76.22%)	53986814(75.57%)	53731144(77.46%)	53408162(77.72%)	56993674(77.40%)	50412046(75.62%)
Reads map to sense strand	29303877(42.73%)	29979448(42.73%)	29656225(42.61%)	31278567(42.58%)	30046663(43.28%)	29798656(43.18%)	33662090(43.28%)	29785064(42.67%)	33055313(42.98%)	29850642(42.88%)	29757660(42.63%)	30269402(42.37%)	30108063(43.40%)	29725380(43.26%)	31510790(42.79%)	28509917(42.77%)
Reads map to antisense strand	29368977(42.82%)	30037587(42.82%)	29714702(42.69%)	31344194(42.67%)	30092899(43.34%)	29852822(43.26%)	33738888(43.38%)	29843158(42.75%)	33114888(43.05%)	29913925(42.97%)	29819861(42.71%)	30321263(42.44%)	30160379(43.48%)	29788366(43.35%)	31570777(42.87%)	28560575(42.84%)
Non-splice reads	43245750(63.06%)	44350566(63.22%)	43738120(62.84%)	46574068(63.40%)	44623157(64.27%)	44211907(64.07%)	50284711(64.65%)	44060702(63.12%)	49423212(64.26%)	44377920(63.75%)	43720193(62.63%)	44730678(62.61%)	44912027(64.75%)	44562619(64.85%)	46643278(63.34%)	42472047(63.71%)
Splice reads	15427104(22.49%)	15666469(22.33%)	15632807(22.46%)	16048693(21.85%)	15516405(22.35%)	15439571(22.37%)	17116267(22.00%)	15567520(22.30%)	16746989(21.77%)	15386647(22.10%)	15857328(22.71%)	15859987(22.20%)	15356415(22.14%)	14951127(21.76%)	16438289(22.32%)	14598445(21.90%)
Unmapped reads	7749424(11.30%)	7896731(11.26%)	8040724(11.55%)	8593222(11.70%)	6946156(10.00%)	6996475(10.14%)	7984107(10.26%)	7796829(11.17%)	8448967(10.98%)	7727733(11.10%)	8035394(11.51%)	8520960(11.93%)	6806059(9.81%)	6834834(9.95%)	7981342(10.84%)	7219888(10.83%)
Back-spliced junctions reads	165236(0.24%)	177427(0.25%)	173490(0.25%)	171886(0.23%)	177063(0.26%)	173756(0.25%)	192051(0.25%)	165937(0.24%)	183122(0.24%)	162865(0.23%)	168894(0.24%)	173793(0.24%)	170712(0.25%)	169559(0.25%)	175117(0.24%)	154257(0.23%)
PE Mapped Reads: Pair-end mapped reads
