# Supplementary material for: RNA-Seq Analysis of Glycolysis Regulation of Avian Leukosis Virus Subgroup J Replication
Source: Animals (Basel). 2024 Aug 28;14(17):2500. doi: 10.3390/ani14172500 (PMC11394362; doi:10.3390/ani14172500)
Supplement: Supplementary file 1 [file animals-14-02500-s001.zip › Supplementary Table S2. Statistical of annotated circRNAs.xlsx]

## Sheet: Sheet1
Sample	ALV_J_1	ALV_J_2	ALV_J_3	ALV_J_4	ALV_J_Inhibitor_1	ALV_J_Inhibitor_2	ALV_J_Inhibitor_3	ALV_J_Inhibitor_4
Candidate back-spliced junction reads	165236(0.24%)	177427(0.25%)	173490(0.25%)	171886(0.23%)	177063(0.26%)	173756(0.25%)	192051(0.25%)	165937(0.24%)
Confident post reads	3334(0.00%)	3442(0.00%)	3447(0.00%)	3541(0.00%)	3763(0.01%)	3743(0.01%)	4532(0.01%)	4155(0.01%)
CircRNA number	1276	1303	1340	1331	1404	1401	1551	1460
CircRNA-hosting gene num	883	922	930	916	948	951	1049	989

## Sheet: Sheet2
Accession	ALV_J_1_count	ALV_J_2_count	ALV_J_3_count	ALV_J_4_count	ALV_J_Inhibitor_1_count	ALV_J_Inhibitor_2_count	ALV_J_Inhibitor_3_count	ALV_J_Inhibitor_4_count	ALV_J_1_srpbm	ALV_J_2_srpbm	ALV_J_3_srpbm	ALV_J_4_srpbm	ALV_J_Inhibitor_1_srpbm	ALV_J_Inhibitor_2_srpbm	ALV_J_Inhibitor_3_srpbm	ALV_J_Inhibitor_4_srpbm	chr	start	end	strand	exon Count	circType	isoformName	geneName	hosting gene type	flankIntron	software	circAtlas	gene Discription	GO	KEGG	EC
ciRNA1	1	0	0	0	0	0	0	0	40.3463	0	0	0	0	0	0	0	chr11	7467921	7468149	-	1	ciRNA	ENSGALT00010057866	ORC6	mRNA	chr11:7467662-7468149	CIRC		origin recognition complex subunit 6 [Source:NCBI gene (formerly Entrezgene);Acc:415749]	GO:0000808(origin recognition complex);GO:0001650(fibrillar center);GO:0005654(nucleoplasm);GO:0051782(negative regulation of cell division)	04110(Cell cycle)	NA
ciRNA10	1	0	0	0	0	0	0	0	40.3463	0	0	0	0	0	0	0	chr15	9162256	9162593	+	1	ciRNA	ENSGALT00010055479	SPPL3	mRNA	chr15:9162255-9164113	CIRC		signal peptide peptidase like 3 [Source:HGNC Symbol;Acc:HGNC:30424]	GO:0004190(aspartic-type endopeptidase activity);GO:0005791(rough endoplasmic reticulum);GO:0005886(plasma membrane);GO:0006465(signal peptide processing);GO:0007204(positive regulation of cytosolic calcium ion concentration);GO:0016020(membrane);GO:0016021(integral component of membrane);GO:0030660(Golgi-associated vesicle membrane);GO:0031090(organelle membrane);GO:0032092(positive regulation o…	NA	NA
ciRNA100	2	0	0	3	2	0	0	0	80.6927	0	0	116.356	75.3028	0	0	0	chr6	11451866	11456897	+	1	ciRNA	ENSGALT00010056302	TET1	mRNA	chr6:11451865-11456897	CIRI		tet methylcytosine dioxygenase 1 [Source:HGNC Symbol;Acc:HGNC:29484]	GO:0003677(DNA binding);GO:0005506(iron ion binding);GO:0008270(zinc ion binding);GO:0008284(positive regulation of cell population proliferation);GO:0008327(methyl-CpG binding);GO:0031062(positive regulation of histone methylation);GO:0070579(methylcytosine dioxygenase activity);GO:0080111(DNA demethylation);GO:0090310(negative regulation of DNA methylation-dependent heterochromatin formation)	NA	NA
ciRNA1000	0	0	0	0	0	0	0	0	0	0	0	0	0	0	0	0	chr27	4705461	4705678	-	1	ciRNA	ENSGALT00010055798	ACLY	mRNA	chr27:4705424-4705678	CIRC		ATP citrate lyase [Source:NCBI gene (formerly Entrezgene);Acc:395373]	GO:0000166(nucleotide binding);GO:0003824(catalytic activity);GO:0003878(ATP citrate synthase activity);GO:0005524(ATP binding);GO:0005654(nucleoplasm);GO:0005737(cytoplasm);GO:0005829(cytosol);GO:0006085(acetyl-CoA biosynthetic process);GO:0006101(citrate metabolic process);GO:0006107(oxaloacetate metabolic process);GO:0006629(lipid metabolic process);GO:0006633(fatty acid biosynthetic process);…	00020(Citrate cycle (TCA cycle));01100(Metabolic pathways)	EC:2.3.3.8
ciRNA1001	0	0	0	0	0	0	0	0	0	0	0	0	0	0	0	0	chr22	2759588	2760023	+	1	ciRNA	ENSGALT00010043679	GOLGA7	mRNA	chr22:2759587-2760051	CIRC		golgin A7 [Source:NCBI gene (formerly Entrezgene);Acc:426787]	GO:0000139(Golgi membrane);GO:0002178(palmitoyltransferase complex);GO:0005794(Golgi apparatus);GO:0005795(Golgi stack);GO:0006612(protein targeting to membrane);GO:0006893(Golgi to plasma membrane transport);GO:0016020(membrane);GO:0018230(peptidyl-L-cysteine S-palmitoylation);GO:0031228(intrinsic component of Golgi membrane);GO:0043001(Golgi to plasma membrane protein transport);GO:0050821(prot…	NA	NA
ciRNA1002	0	0	0	0	0	0	0	0	0	0	0	0	0	0	0	0	chr22	2893271	2893480	-	1	ciRNA	ENSGALT00010043384	PLAT	mRNA	chr22:2890176-2893480	CIRC		plasminogen activator, tissue type [Source:HGNC Symbol;Acc:HGNC:9051]	GO:0001666(response to hypoxia);GO:0004252(serine-type endopeptidase activity);GO:0005102(signaling receptor binding);GO:0005576(extracellular region);GO:0005615(extracellular space);GO:0005737(cytoplasm);GO:0006508(proteolysis);GO:0008233(peptidase activity);GO:0008236(serine-type peptidase activity);GO:0009986(cell surface);GO:0014909(smooth muscle cell migration);GO:0016787(hydrolase activity)…	04371(Apelin signaling pathway)	EC:3.4.21.68
ciRNA1003	0	0	0	0	0	0	0	0	0	0	0	0	0	0	0	0	chr20	1800581	1802270	-	1	ciRNA	ENSGALT00010060359	ITCH	mRNA	chr20:1800553-1802270	CIRC		itchy E3 ubiquitin protein ligase [Source:HGNC Symbol;Acc:HGNC:13890]	GO:0000209(protein polyubiquitination);GO:0002669(positive regulation of T cell anergy);GO:0002870(T cell anergy);GO:0004842(ubiquitin-protein transferase activity);GO:0005634(nucleus);GO:0005654(nucleoplasm);GO:0005737(cytoplasm);GO:0005769(early endosome);GO:0005886(plasma membrane);GO:0005938(cell cortex);GO:0006511(ubiquitin-dependent protein catabolic process);GO:0016020(membrane);GO:0016567…	04120(Ubiquitin mediated proteolysis);04144(Endocytosis)	EC:2.3.2.26
ciRNA1004	0	0	0	0	0	0	0	0	0	0	0	0	0	0	0	0	chr20	13764923	13765106	+	1	ciRNA	ENSGALT00010034351	ADNP	mRNA	chr20:13764922-13766750	CIRC		activity dependent neuroprotector homeobox [Source:HGNC Symbol;Acc:HGNC:15766]	GO:0000977(RNA polymerase II transcription regulatory region sequence-specific DNA binding);GO:0000981(DNA-binding transcription factor activity, RNA polymerase II-specific);GO:0003677(DNA binding);GO:0003682(chromatin binding);GO:0005615(extracellular space);GO:0005634(nucleus);GO:0006357(regulation of transcription by RNA polymerase II);GO:0043524(negative regulation of neuron apoptotic process…	NA	NA
ciRNA1005	0	0	0	0	0	0	0	0	0	0	0	0	0	0	0	0	chr21	969341	969875	+	1	ciRNA	ENSGALT00010051757	WRAP73	mRNA	chr21:969340-969904	CIRC		WD repeat containing, antisense to TP73 [Source:NCBI gene (formerly Entrezgene);Acc:419383]	GO:0005813(centrosome);GO:0036064(ciliary basal body);GO:0090307(mitotic spindle assembly);GO:1902857(positive regulation of non-motile cilium assembly)	NA	NA
ciRNA1006	0	0	0	0	0	0	0	0	0	0	0	0	0	0	0	0	chr21	2419198	2419667	+	1	ciRNA	ENSGALT00010044189	ACAP3	mRNA	chr21:2419197-2419702	CIRC		ArfGAP with coiled-coil, ankyrin repeat and PH domains 3 [Source:HGNC Symbol;Acc:HGNC:16754]	GO:0001764(neuron migration);GO:0005096(GTPase activator activity);GO:0010975(regulation of neuron projection development);GO:0030426(growth cone)	04144(Endocytosis)	NA
ciRNA1007	0	0	0	0	0	0	0	0	0	0	0	0	0	0	0	0	chr21	4688530	4689032	-	1	ciRNA	ENSGALT00010049755	CAPZB	mRNA	chr21:4688504-4689032	CIRC		capping actin protein of muscle Z-line beta subunit [Source:NCBI gene (formerly Entrezgene);Acc:396418]	GO:0000902(cell morphogenesis);GO:0003779(actin binding);GO:0005737(cytoplasm);GO:0005829(cytosol);GO:0005856(cytoskeleton);GO:0005903(brush border);GO:0007010(cytoskeleton organization);GO:0008154(actin polymerization or depolymerization);GO:0008290(F-actin capping protein complex);GO:0010591(regulation of lamellipodium assembly);GO:0014069(postsynaptic density);GO:0016020(membrane);GO:0022604(r…	04144(Endocytosis)	NA
ciRNA1008	0	0	0	0	0	0	0	0	0	0	0	0	0	0	0	0	chr21	6600459	6600680	+	1	ciRNA	ENSGALT00010051170	ECE1	mRNA	chr21:6600458-6600699	CIRC		endothelin converting enzyme 1 [Source:NCBI gene (formerly Entrezgene);Acc:395459]	GO:0001921(positive regulation of receptor recycling);GO:0004175(endopeptidase activity);GO:0005768(endosome);GO:0007507(heart development);GO:0008270(zinc ion binding);GO:0009897(external side of plasma membrane);GO:0010467(gene expression);GO:0010814(substance P catabolic process);GO:0010815(bradykinin catabolic process);GO:0010816(calcitonin catabolic process);GO:0016021(integral component of …	NA	EC:3.4.24.71
ciRNA1009	0	0	0	0	0	0	0	0	0	0	0	0	0	0	0	0	Z	1871452	1872529	+	1	ciRNA	ENSGALT00010025297	SMAD2	mRNA	Z:1871451-1872585	CIRC		SMAD family member 2 [Source:NCBI gene (formerly Entrezgene);Acc:395247]	GO:0003677(DNA binding);GO:0005634(nucleus);GO:0005667(transcription regulator complex);GO:0005737(cytoplasm);GO:0006355(regulation of DNA-templated transcription);GO:0007179(transforming growth factor beta receptor signaling pathway);GO:0046872(metal ion binding)	04110(Cell cycle);04144(Endocytosis);04218(Cellular senescence);04350(TGF-beta signaling pathway);04371(Apelin signaling pathway)	NA
ciRNA101	4	0	0	2	0	0	0	0	161.385	0	0	77.5708	0	0	0	0	chr39	126283	133024	+	1	ciRNA	ENSGALT00010001219	ENSGALG00010000581	mRNA	chr39:126282-133024	CIRI		NA	GO:0000398(mRNA splicing, via spliceosome);GO:0003676(nucleic acid binding);GO:0003723(RNA binding);GO:0003729(mRNA binding);GO:0008270(zinc ion binding);GO:0016020(membrane);GO:0016021(integral component of membrane);GO:0016607(nuclear speck)	NA	NA
ciRNA1010	0	0	0	0	0	0	0	0	0	0	0	0	0	0	0	0	Z	9768262	9770806	+	1	ciRNA	ENSGALT00010026283	TPM2	mRNA	Z:9768261-9770907	CIRC		tropomyosin 2 [Source:NCBI gene (formerly Entrezgene);Acc:396430]	GO:0003779(actin binding);GO:0005856(cytoskeleton);GO:0008092(cytoskeletal protein binding)	04260(Cardiac muscle contraction);04261(Adrenergic signaling in cardiomyocytes)	NA
ciRNA1011	0	0	0	0	0	0	0	0	0	0	0	0	0	0	0	0	Z	24576021	24576848	-	1	ciRNA	ENSGALT00010026421	HMGCR	mRNA	Z:24576017-24576848	CIRC		3-hydroxy-3-methylglutaryl-CoA reductase [Source:NCBI gene (formerly Entrezgene);Acc:395145]	GO:0004420(hydroxymethylglutaryl-CoA reductase (NADPH) activity);GO:0005778(peroxisomal membrane);GO:0005783(endoplasmic reticulum);GO:0006695(cholesterol biosynthetic process);GO:0008542(visual learning);GO:0042177(negative regulation of protein catabolic process);GO:0043407(negative regulation of MAP kinase activity);GO:0050709(negative regulation of protein secretion);GO:0070402(NADPH binding)…	00900(Terpenoid backbone biosynthesis);01100(Metabolic pathways)	EC:1.1.1.34
ciRNA1012	0	0	0	0	0	0	0	0	0	0	0	0	0	0	0	0	Z	25885412	25885549	-	1	ciRNA	ENSGALT00010027942	MAP1B	mRNA	Z:25880715-25885549	CIRC		microtubule associated protein 1B [Source:HGNC Symbol;Acc:HGNC:6836]	GO:0001578(microtubule bundle formation);GO:0001750(photoreceptor outer segment);GO:0005829(cytosol);GO:0005886(plasma membrane);GO:0007409(axonogenesis);GO:0014069(postsynaptic density);GO:0016358(dendrite development);GO:0030425(dendrite);GO:0032387(negative regulation of intracellular transport);GO:0043025(neuronal cell body);GO:0046907(intracellular transport);GO:0047497(mitochondrion transpo…	NA	NA
ciRNA1013	0	0	0	0	0	0	0	0	0	0	0	0	0	0	0	0	chr28	3248955	3251235	+	1	ciRNA	ENSGALT00010066482	PTBP1	mRNA	chr28:3248954-3251590	CIRC		polypyrimidine tract binding protein 1 [Source:NCBI gene (formerly Entrezgene);Acc:420098]	GO:0000381(regulation of alternative mRNA splicing, via spliceosome);GO:0033119(negative regulation of RNA splicing);GO:0035307(positive regulation of protein dephosphorylation);GO:0036002(pre-mRNA binding);GO:0048025(negative regulation of mRNA splicing, via spliceosome);GO:0051148(negative regulation of muscle cell differentiation);GO:0070886(positive regulation of calcineurin-NFAT signaling ca…	NA	NA
ciRNA1014	0	0	0	0	0	0	0	0	0	0	0	0	0	0	0	0	chr28	4793634	4794319	+	1	ciRNA	ENSGALT00010067721	ENSGALG00010027936	mRNA	chr28:4793633-4794333	CIRC		NA	NA	04144(Endocytosis)	NA
ciRNA1015	0	0	0	0	0	0	0	0	0	0	0	0	0	0	0	0	chr7	409396	410213	-	1	ciRNA	ENSGALT00010031067	ENSGALG00010012949	mRNA	chr7:409397-410213	CIRC		NA	GO:0006457(protein folding);GO:0016272(prefoldin complex);GO:0051082(unfolded protein binding)	NA	NA
ciRNA1016	0	0	0	0	0	0	0	0	0	0	0	0	0	0	0	0	chr7	640421	641184	+	1	ciRNA	ENSGALT00010031360	COL5A2	mRNA	chr7:640420-641184	CIRC		collagen type V alpha 2 chain [Source:HGNC Symbol;Acc:HGNC:2210]	GO:0001501(skeletal system development);GO:0005581(collagen trimer);GO:0005588(collagen type V trimer);GO:0030199(collagen fibril organization);GO:0043588(skin development);GO:0046332(SMAD binding);GO:0048592(eye morphogenesis);GO:0071230(cellular response to amino acid stimulus);GO:1903225(negative regulation of endodermal cell differentiation)	NA	NA
ciRNA1017	0	0	0	0	0	0	0	0	0	0	0	0	0	0	0	0	chr7	17294360	17294716	+	1	ciRNA	ENSGALT00010053134	PPP1R19L	mRNA	chr7:17294359-17294873	CIRC		protein phosphatase 1 regulatory subunit 9 like [Source:NCBI gene (formerly Entrezgene);Acc:395762]	NA	NA	NA
ciRNA1018	0	0	0	0	0	0	0	0	0	0	0	0	0	0	0	0	chr7	28122363	28122935	-	1	ciRNA	ENSGALT00010050529	MARCO	mRNA	chr7:28108137-28122935	CIRC		macrophage receptor with collagenous structure [Source:NCBI gene (formerly Entrezgene);Acc:395488]	GO:0001664(G protein-coupled receptor binding);GO:0005044(scavenger receptor activity);GO:0006897(endocytosis);GO:0016020(membrane);GO:0016021(integral component of membrane);GO:0043277(apoptotic cell clearance)	04145(Phagosome)	NA
ciRNA1019	0	0	0	0	0	0	0	0	0	0	0	0	0	0	0	0	chr7	28456038	28458798	-	1	ciRNA	ENSGALT00010050558	INSIG2	mRNA	chr7:28454040-28458798	CIRC		insulin induced 2 [Source:NCBI gene (formerly Entrezgene);Acc:424276]	GO:0005783(endoplasmic reticulum);GO:0006641(triglyceride metabolic process);GO:0006695(cholesterol biosynthetic process);GO:0006991(response to sterol depletion);GO:0008142(oxysterol binding);GO:0008203(cholesterol metabolic process);GO:0010894(negative regulation of steroid biosynthetic process);GO:0016126(sterol biosynthetic process);GO:0032933(SREBP signaling pathway);GO:0032937(SREBP-SCAP-In…	NA	NA
ciRNA102	2	0	0	0	0	0	0	0	80.6927	0	0	0	0	0	0	0	chr3	109739792	109743479	+	1	ciRNA	ENSGALT00010019963	TNFRSF21	mRNA	chr3:109739791-109743479	CIRI		TNF receptor superfamily member 21 [Source:NCBI gene (formerly Entrezgene);Acc:422062]	GO:0001783(B cell apoptotic process);GO:0002250(adaptive immune response);GO:0005887(integral component of plasma membrane);GO:0006915(apoptotic process);GO:0006959(humoral immune response);GO:0030424(axon);GO:0030889(negative regulation of B cell proliferation);GO:0031226(intrinsic component of plasma membrane);GO:0031642(negative regulation of myelination);GO:0032693(negative regulation of inte…	04060(Cytokine-cytokine receptor interaction)	NA
ciRNA1020	0	0	0	0	0	0	0	0	0	0	0	0	0	0	0	0	chr7	29281360	29282073	+	1	ciRNA	ENSGALT00010046892	SLC35F5	mRNA	chr7:29281359-29282073	CIRC		solute carrier family 35 member F5 [Source:HGNC Symbol;Acc:HGNC:23617]	GO:0016020(membrane);GO:0016021(integral component of membrane);GO:0090087(regulation of peptide transport)	NA	NA
ciRNA1021	0	0	0	0	0	0	0	0	0	0	0	0	0	0	0	0	chr7	36126362	36127404	+	1	ciRNA	ENSGALT00010026188	TANC1	mRNA	chr7:36126361-36127404	CIRC		tetratricopeptide repeat, ankyrin repeat and coiled-coil containing 1 [Source:HGNC Symbol;Acc:HGNC:29364]	GO:0007520(myoblast fusion);GO:0008542(visual learning);GO:0030425(dendrite);GO:0043025(neuronal cell body);GO:0043679(axon terminus);GO:0097062(dendritic spine maintenance)	NA	NA
ciRNA1022	0	0	0	0	0	0	0	0	0	0	0	0	0	0	0	0	chr7	36126362	36127403	+	1	ciRNA	ENSGALT00010026188	TANC1	mRNA	chr7:36126361-36127404	CIRC		tetratricopeptide repeat, ankyrin repeat and coiled-coil containing 1 [Source:HGNC Symbol;Acc:HGNC:29364]	GO:0007520(myoblast fusion);GO:0008542(visual learning);GO:0030425(dendrite);GO:0043025(neuronal cell body);GO:0043679(axon terminus);GO:0097062(dendritic spine maintenance)	NA	NA
ciRNA1023	0	0	0	0	0	0	0	0	0	0	0	0	0	0	0	0	chr5	9382962	9385360	+	1	ciRNA	ENSGALT00010049722	DENND2B	mRNA	chr5:9382961-9385362	CIRC		DENN domain containing 2B [Source:HGNC Symbol;Acc:HGNC:11350]	GO:0005085(guanyl-nucleotide exchange factor activity)	NA	NA
ciRNA1024	0	0	0	0	0	0	0	0	0	0	0	0	0	0	0	0	chr5	12166863	12167685	+	1	ciRNA	ENSGALT00010059698	LDHA	mRNA	chr5:12166862-12167719	CIRC		lactate dehydrogenase A [Source:NCBI gene (formerly Entrezgene);Acc:396221]	GO:0003824(catalytic activity);GO:0004459(L-lactate dehydrogenase activity);GO:0005737(cytoplasm);GO:0006089(lactate metabolic process);GO:0006090(pyruvate metabolic process);GO:0016491(oxidoreductase activity);GO:0016616(oxidoreductase activity, acting on the CH-OH group of donors, NAD or NADP as acceptor);GO:0019752(carboxylic acid metabolic process);GO:0042802(identical protein binding);GO:199…	00010(Glycolysis / Gluconeogenesis);00270(Cysteine and methionine metabolism);00620(Pyruvate metabolism);00640(Propanoate metabolism);01100(Metabolic pathways)	EC:1.1.1.27
ciRNA1025	0	0	0	0	0	0	0	0	0	0	0	0	0	0	0	0	chr5	13790450	13791109	+	1	ciRNA	ENSGALT00010060146	DUSP8	mRNA	chr5:13790449-13791112	CIRC		dual specificity phosphatase 8 [Source:HGNC Symbol;Acc:HGNC:3074]	GO:0016311(dephosphorylation);GO:0016791(phosphatase activity)	04010(MAPK signaling pathway)	EC:3.1.3.48
ciRNA1026	0	0	0	0	0	0	0	0	0	0	0	0	0	0	0	0	chr5	24005866	24006243	-	1	ciRNA	ENSGALT00010054301	INO80	mRNA	chr5:24003629-24006243	CIRC		INO80 complex subunit [Source:NCBI gene (formerly Entrezgene);Acc:423210]	GO:0000070(mitotic sister chromatid segregation);GO:0000723(telomere maintenance);GO:0000724(double-strand break repair via homologous recombination);GO:0003677(DNA binding);GO:0005634(nucleus);GO:0005654(nucleoplasm);GO:0005829(cytosol);GO:0006275(regulation of DNA replication);GO:0006282(regulation of DNA repair);GO:0006302(double-strand break repair);GO:0006338(chromatin remodeling);GO:0008094…	NA	EC:3.6.4.12
ciRNA1027	0	0	0	0	0	0	0	0	0	0	0	0	0	0	0	0	chr5	51256706	51258929	+	1	ciRNA	ENSGALT00010048216	CEP170B	mRNA	chr5:51256705-51258951	CIRC		centrosomal protein 170B [Source:HGNC Symbol;Acc:HGNC:20362]	NA	NA	NA
ciRNA1028	0	0	0	0	0	0	0	0	0	0	0	0	0	0	0	0	chr5	55911194	55912892	+	1	ciRNA	ENSGALT00010045379	WDHD1	mRNA	chr5:55911193-55912892	CIRC		WD repeat and HMG-box DNA binding protein 1 [Source:HGNC Symbol;Acc:HGNC:23170]	GO:0000278(mitotic cell cycle);GO:0003677(DNA binding);GO:0003682(chromatin binding);GO:0005634(nucleus);GO:0005654(nucleoplasm);GO:0006261(DNA-templated DNA replication);GO:0006281(DNA repair);GO:0043229(intracellular organelle);GO:0043596(nuclear replication fork)	NA	NA
ciRNA1029	0	0	0	0	0	0	0	0	0	0	0	0	0	0	0	0	chr4	11596907	11598154	+	1	ciRNA	ENSGALT00010032200	MTMR8	mRNA	chr4:11596906-11598179	CIRC		myotubularin related protein 8 [Source:NCBI gene (formerly Entrezgene);Acc:422312]	GO:0005635(nuclear envelope);GO:0005737(cytoplasm);GO:0016241(regulation of macroautophagy)	00562(Inositol phosphate metabolism);01100(Metabolic pathways);04070(Phosphatidylinositol signaling system)	EC:3.1.3.95
ciRNA103	2	0	0	0	0	0	0	0	80.6927	0	0	0	0	0	0	0	chr2	62835501	62858289	-	1	ciRNA	ENSGALT00010025434	SMIM13	mRNA	chr2:62835500-62858289	CIRI		small integral membrane protein 13 [Source:NCBI gene (formerly Entrezgene);Acc:119694942]	NA	NA	NA
ciRNA1030	0	0	0	0	0	0	0	0	0	0	0	0	0	0	0	0	chr4	17651909	17653216	+	1	ciRNA	ENSGALT00010027379	CD99L2	mRNA	chr4:17651908-17653218	CIRC		CD99 molecule like 2 [Source:HGNC Symbol;Acc:HGNC:18237]	GO:0005912(adherens junction);GO:0009986(cell surface);GO:0050904(diapedesis);GO:2000391(positive regulation of neutrophil extravasation);GO:2000409(positive regulation of T cell extravasation)	04514(Cell adhesion molecules)	NA
ciRNA1031	0	0	0	0	0	0	0	0	0	0	0	0	0	0	0	0	chr4	19831729	19836130	+	1	ciRNA	ENSGALT00010036045	ENSGALG00010014985	mRNA	chr4:19831728-19836132	CIRC		NA	NA	NA	NA
ciRNA1032	0	0	0	0	0	0	0	0	0	0	0	0	0	0	0	0	chr4	28872462	28874028	+	1	ciRNA	ENSGALT00010023869	NAA15	mRNA	chr4:28872461-28874052	CIRC		N-alpha-acetyltransferase 15, NatA auxiliary subunit [Source:HGNC Symbol;Acc:HGNC:30782]	GO:0004596(peptide alpha-N-acetyltransferase activity);GO:0005634(nucleus);GO:0005667(transcription regulator complex);GO:0005737(cytoplasm);GO:0005829(cytosol);GO:0006474(N-terminal protein amino acid acetylation);GO:0016407(acetyltransferase activity);GO:0016604(nuclear body);GO:0017196(N-terminal peptidyl-methionine acetylation);GO:0031415(NatA complex);GO:0043022(ribosome binding);GO:0043066(…	NA	NA
ciRNA1033	0	0	0	0	0	0	0	0	0	0	0	0	0	0	0	0	chr4	85762672	85762972	-	1	ciRNA	ENSGALT00010040585	EIF2AK3	mRNA	chr4:85762497-85762972	CIRC		eukaryotic translation initiation factor 2 alpha kinase 3 [Source:HGNC Symbol;Acc:HGNC:3255]	GO:0000166(nucleotide binding);GO:0001503(ossification);GO:0001525(angiogenesis);GO:0004672(protein kinase activity);GO:0004694(eukaryotic translation initiation factor 2alpha kinase activity);GO:0005524(ATP binding);GO:0005789(endoplasmic reticulum membrane);GO:0005829(cytosol);GO:0006468(protein phosphorylation);GO:0006983(ER overload response);GO:0010468(regulation of gene expression);GO:00105…	04137(Mitophagy - animal);04140(Autophagy - animal);04141(Protein processing in endoplasmic reticulum);04210(Apoptosis);05168(Herpes simplex virus 1 infection)	EC:2.7.11.1
ciRNA1034	0	0	0	0	0	0	0	0	0	0	0	0	0	0	0	0	chr4	90286078	90286269	-	1	ciRNA	ENSGALT00010044692	DYSF	mRNA	chr4:90285767-90286269	CIRC		dysferlin [Source:HGNC Symbol;Acc:HGNC:3097]	GO:0002280(monocyte activation involved in immune response);GO:0002281(macrophage activation involved in immune response);GO:0005509(calcium ion binding);GO:0005543(phospholipid binding);GO:0005544(calcium-dependent phospholipid binding);GO:0005768(endosome);GO:0005769(early endosome);GO:0005770(late endosome);GO:0005886(plasma membrane);GO:0030139(endocytic vesicle);GO:0030315(T-tubule);GO:00344…	NA	NA
ciRNA1035	0	0	0	0	0	0	0	0	0	0	0	0	0	0	0	0	chr3	13300835	13305995	-	1	ciRNA	ENSGALT00010044102	SLX4IP	mRNA	chr3:13273780-13305995	CIRC		SLX4 interacting protein [Source:NCBI gene (formerly Entrezgene);Acc:416738]	NA	NA	NA
ciRNA1036	0	0	0	0	0	0	0	0	0	0	0	0	0	0	0	0	chr3	28473292	28473904	-	1	ciRNA	ENSGALT00010048595	DAAM2	mRNA	chr3:28473266-28473904	CIRC		dishevelled associated activator of morphosis 2 [Source:NCBI gene (formerly Entrezgene);Acc:421422]	GO:0003779(actin binding);GO:0007368(determination of left/right symmetry);GO:0016043(cellular component organization);GO:0021516(dorsal spinal cord development);GO:0030036(actin cytoskeleton organization);GO:0030833(regulation of actin filament polymerization);GO:0031267(small GTPase binding);GO:0048715(negative regulation of oligodendrocyte differentiation);GO:0051489(regulation of filopodium a…	04310(Wnt signaling pathway)	NA
ciRNA1037	0	0	0	0	0	0	0	0	0	0	0	0	0	0	0	0	chr3	38895840	38902431	+	1	ciRNA	ENSGALT00010019442	SIPA1L2	mRNA	chr3:38895839-38902452	CIRC		signal induced proliferation associated 1 like 2 [Source:HGNC Symbol;Acc:HGNC:23800]	GO:0005096(GTPase activator activity);GO:0005737(cytoplasm);GO:0050790(regulation of catalytic activity);GO:0051056(regulation of small GTPase mediated signal transduction);GO:0090630(activation of GTPase activity)	NA	NA
ciRNA1038	0	0	0	0	0	0	0	0	0	0	0	0	0	0	0	0	chr3	50354651	50354901	-	1	ciRNA	ENSGALT00010012678	NOX3	mRNA	chr3:50353138-50354901	CIRC		NADPH oxidase 3 [Source:HGNC Symbol;Acc:HGNC:7890]	GO:0001659(temperature homeostasis);GO:0005737(cytoplasm);GO:0009590(detection of gravity);GO:0009629(response to gravity);GO:0043020(NADPH oxidase complex);GO:0048840(otolith development)	NA	NA
ciRNA1039	0	0	0	0	0	0	0	0	0	0	0	0	0	0	0	0	chr3	54713802	54719032	+	1	ciRNA	ENSGALT00010012677	MAP3K5	mRNA	chr3:54713801-54719032	CIRC		mitogen-activated protein kinase kinase kinase 5 [Source:HGNC Symbol;Acc:HGNC:6857]	GO:0000165(MAPK cascade);GO:0000166(nucleotide binding);GO:0000287(magnesium ion binding);GO:0004672(protein kinase activity);GO:0004674(protein serine/threonine kinase activity);GO:0004706(JUN kinase kinase kinase activity);GO:0004709(MAP kinase kinase kinase activity);GO:0005524(ATP binding);GO:0005737(cytoplasm);GO:0006468(protein phosphorylation);GO:0007254(JNK cascade);GO:0008631(intrinsic a…	04010(MAPK signaling pathway);04141(Protein processing in endoplasmic reticulum);04210(Apoptosis);04530(Tight junction)	EC:2.7.11.25
ciRNA104	2	2	0	0	0	0	2	0	80.6927	75.1483	0	0	0	0	69.426	0	chr1	68289788	68299609	+	1	ciRNA	ENSGALT00010031462	PPFIBP1	mRNA	chr1:68289787-68299609	CIRI		PPFIA binding protein 1 [Source:NCBI gene (formerly Entrezgene);Acc:418219]	GO:0005886(plasma membrane)	NA	NA
ciRNA1040	0	0	0	0	0	0	0	0	0	0	0	0	0	0	0	0	chr2	759961	760408	+	1	ciRNA	ENSGALT00010066145	ENSGALG00010027281	mRNA	chr2:759960-760779	CIRC		NA	NA	NA	NA
ciRNA1041	0	0	0	0	0	0	0	0	0	0	0	0	0	0	0	0	chr2	13007796	13008146	+	1	ciRNA	ENSGALT00010010530	CUL2	mRNA	chr2:13007795-13008180	CIRC		cullin 2 [Source:NCBI gene (formerly Entrezgene);Acc:420467]	GO:0005654(nucleoplasm);GO:0006511(ubiquitin-dependent protein catabolic process);GO:0016567(protein ubiquitination);GO:0031461(cullin-RING ubiquitin ligase complex);GO:0031462(Cul2-RING ubiquitin ligase complex);GO:0031625(ubiquitin protein ligase binding)	04120(Ubiquitin mediated proteolysis)	NA
ciRNA1042	0	0	0	0	0	0	0	0	0	0	0	0	0	0	0	0	chr2	23512205	23513305	+	1	ciRNA	ENSGALT00010007787	COL1A2	mRNA	chr2:23512204-23513310	CIRC		collagen type I alpha 2 chain [Source:NCBI gene (formerly Entrezgene);Acc:396243]	GO:0001501(skeletal system development);GO:0001568(blood vessel development);GO:0002020(protease binding);GO:0005201(extracellular matrix structural constituent);GO:0005581(collagen trimer);GO:0005584(collagen type I trimer);GO:0005615(extracellular space);GO:0005783(endoplasmic reticulum);GO:0007179(transforming growth factor beta receptor signaling pathway);GO:0007266(Rho protein signal transdu…	04510(Focal adhesion);04512(ECM-receptor interaction)	NA
ciRNA1043	0	0	0	0	0	0	0	0	0	0	0	0	0	0	0	0	chr2	66016639	66016927	-	1	ciRNA	ENSGALT00010029333	ENSGALG00010012239	mRNA	chr2:66016095-66016927	CIRC		NA	NA	NA	NA
ciRNA1044	0	0	0	0	0	0	0	0	0	0	0	0	0	0	0	0	chr2	102122413	102123821	+	1	ciRNA	ENSGALT00010012044	MIB1	mRNA	chr2:102122412-102123821	CIRC		MIB E3 ubiquitin protein ligase 1 [Source:HGNC Symbol;Acc:HGNC:21086]	GO:0001568(blood vessel development);GO:0001701(in utero embryonic development);GO:0001756(somitogenesis);GO:0001841(neural tube formation);GO:0001947(heart looping);GO:0005813(centrosome);GO:0006511(ubiquitin-dependent protein catabolic process);GO:0007219(Notch signaling pathway);GO:0007507(heart development);GO:0030182(neuron differentiation);GO:0031410(cytoplasmic vesicle);GO:0045665(negative…	NA	EC:2.3.2.27
ciRNA1045	0	0	0	0	0	0	0	0	0	0	0	0	0	0	0	0	chr1	7288474	7290553	+	1	ciRNA	ENSGALT00010012805	OPTN	mRNA	chr1:7288473-7291717	CIRC		optineurin [Source:NCBI gene (formerly Entrezgene);Acc:374079]	GO:0001920(negative regulation of receptor recycling);GO:0005794(Golgi apparatus);GO:0005802(trans-Golgi network);GO:0005829(cytosol);GO:0007030(Golgi organization);GO:0008022(protein C-terminus binding);GO:0008104(protein localization);GO:0010508(positive regulation of autophagy);GO:0030674(protein-macromolecule adaptor activity);GO:0031267(small GTPase binding);GO:0031593(polyubiquitin modifica…	04137(Mitophagy - animal)	NA
ciRNA1046	0	0	0	0	0	0	0	0	0	0	0	0	0	0	0	0	chr1	13182204	13183841	-	1	ciRNA	ENSGALT00010022814	DNAJC2	mRNA	chr1:13182203-13183841	CIRC		DnaJ heat shock protein family (Hsp40) member C2 [Source:NCBI gene (formerly Entrezgene);Acc:417717]	GO:0005737(cytoplasm);GO:0005829(cytosol);GO:0006325(chromatin organization);GO:0006450(regulation of translational fidelity);GO:0030544(Hsp70 protein binding);GO:0043022(ribosome binding);GO:0051083('de novo' cotranslational protein folding)	NA	NA
ciRNA1047	0	0	0	0	0	0	0	0	0	0	0	0	0	0	0	0	chr1	25084877	25085266	-	1	ciRNA	ENSGALT00010003503	MET	mRNA	chr1:25082880-25085266	CIRC		MET proto-onco, receptor tyrosine kinase [Source:NCBI gene (formerly Entrezgene);Acc:396134]	GO:0000166(nucleotide binding);GO:0001886(endothelial cell morphogenesis);GO:0004672(protein kinase activity);GO:0004713(protein tyrosine kinase activity);GO:0004714(transmembrane receptor protein tyrosine kinase activity);GO:0005524(ATP binding);GO:0006468(protein phosphorylation);GO:0007169(transmembrane receptor protein tyrosine kinase signaling pathway);GO:0009925(basal plasma membrane);GO:00…	04010(MAPK signaling pathway);04020(Calcium signaling pathway);04510(Focal adhesion);04520(Adherens junction)	EC:2.7.10.1
ciRNA1048	0	0	0	0	0	0	0	0	0	0	0	0	0	0	0	0	chr1	31132432	31133167	-	1	ciRNA	ENSGALT00010033530	SLC38A2	mRNA	chr1:31132404-31133167	CIRC		solute carrier family 38 member 2 [Source:NCBI gene (formerly Entrezgene);Acc:417807]	GO:0003333(amino acid transmembrane transport);GO:0005295(neutral amino acid:sodium symporter activity);GO:0005737(cytoplasm);GO:0005886(plasma membrane);GO:0005887(integral component of plasma membrane);GO:0006865(amino acid transport);GO:0006868(glutamine transport);GO:0010628(positive regulation of gene expression);GO:0015171(amino acid transmembrane transporter activity);GO:0015186(L-glutamin…	NA	NA
ciRNA1049	0	0	0	0	0	0	0	0	0	0	0	0	0	0	0	0	chr1	35524638	35525006	+	1	ciRNA	ENSGALT00010028667	CPSF6	mRNA	chr1:35524637-35525601	CIRC		cleavage and polyadenylation specific factor 6 [Source:NCBI gene (formerly Entrezgene);Acc:417844]	GO:0003676(nucleic acid binding);GO:0003723(RNA binding);GO:0003729(mRNA binding);GO:0005634(nucleus);GO:0005654(nucleoplasm);GO:0005737(cytoplasm);GO:0005847(mRNA cleavage and polyadenylation specificity factor complex);GO:0005849(mRNA cleavage factor complex);GO:0016607(nuclear speck);GO:0098789(pre-mRNA cleavage required for polyadenylation);GO:0110104(mRNA alternative polyadenylation)	03015(mRNA surveillance pathway)	NA
ciRNA105	2	2	0	3	3	2	3	2	80.6927	75.1483	0	116.356	112.954	76.736	104.139	80.3518	chr1	68289792	68299609	+	1	ciRNA	ENSGALT00010031462	PPFIBP1	mRNA	chr1:68289791-68299609	CIRI		PPFIA binding protein 1 [Source:NCBI gene (formerly Entrezgene);Acc:418219]	GO:0005886(plasma membrane)	NA	NA
ciRNA1050	0	0	0	0	0	0	0	0	0	0	0	0	0	0	0	0	chr1	48247223	48248506	+	1	ciRNA	ENSGALT00010023084	DDX47	mRNA	chr1:48247222-48248517	CIRC		DEAD-box helicase 47 [Source:NCBI gene (formerly Entrezgene);Acc:417959]	GO:0000166(nucleotide binding);GO:0003676(nucleic acid binding);GO:0003724(RNA helicase activity);GO:0004386(helicase activity);GO:0005524(ATP binding);GO:0005634(nucleus);GO:0005730(nucleolus);GO:0006364(rRNA processing);GO:0008380(RNA splicing);GO:0008625(extrinsic apoptotic signaling pathway via death domain receptors);GO:0016787(hydrolase activity)	NA	EC:3.6.4.13
ciRNA1051	0	0	0	0	0	0	0	0	0	0	0	0	0	0	0	0	chr1	54015818	54021575	+	1	ciRNA	ENSGALT00010025347	NUAK1	mRNA	chr1:54015817-54021575	CIRC		NUAK family kinase 1 [Source:HGNC Symbol;Acc:HGNC:14311]	GO:0000166(nucleotide binding);GO:0001650(fibrillar center);GO:0002039(p53 binding);GO:0004672(protein kinase activity);GO:0004674(protein serine/threonine kinase activity);GO:0005524(ATP binding);GO:0005634(nucleus);GO:0005654(nucleoplasm);GO:0005737(cytoplasm);GO:0006468(protein phosphorylation);GO:0015630(microtubule cytoskeleton);GO:0030155(regulation of cell adhesion);GO:0035507(regulation o…	NA	EC:2.7.11.1
ciRNA1052	0	0	0	0	0	0	0	0	0	0	0	0	0	0	0	0	chr1	62170358	62171522	-	1	ciRNA	ENSGALT00010032298	AKR1B1	mRNA	chr1:62170337-62171522	CIRC		aldo-keto reductase family 1, member B10 (aldose reductase) [Source:NCBI gene (formerly Entrezgene);Acc:418169]	NA	00040(Pentose and glucuronate interconversions);00051(Fructose and mannose metabolism);00052(Galactose metabolism);00561(Glycerolipid metabolism);00790(Folate biosynthesis);01100(Metabolic pathways)	EC:1.1.1.21
ciRNA1053	0	0	0	0	0	0	0	0	0	0	0	0	0	0	0	0	chr1	80123199	80133097	+	1	ciRNA	ENSGALT00010061256	GSK3A	mRNA	chr1:80123198-80133154	CIRC		glycogen synthase kinase 3 beta [Source:HGNC Symbol;Acc:HGNC:4617]	GO:0000166(nucleotide binding);GO:0001837(epithelial to mesenchymal transition);GO:0001954(positive regulation of cell-matrix adhesion);GO:0002020(protease binding);GO:0002039(p53 binding);GO:0004672(protein kinase activity);GO:0004674(protein serine/threonine kinase activity);GO:0005515(protein binding);GO:0005524(ATP binding);GO:0005634(nucleus);GO:0005654(nucleoplasm);GO:0005737(cytoplasm);GO:…	04012(ErbB signaling pathway);04110(Cell cycle);04150(mTOR signaling pathway);04310(Wnt signaling pathway);04340(Hedgehog signaling pathway);04510(Focal adhesion);04910(Insulin signaling pathway);04916(Melanogenesis)	EC:2.7.11.26
ciRNA1054	0	0	0	0	0	0	0	0	0	0	0	0	0	0	0	0	chr1	142831354	142832829	-	1	ciRNA	ENSGALT00010014521	TEX30	mRNA	chr1:142830421-142832829	CIRC		testis expressed 30 [Source:NCBI gene (formerly Entrezgene);Acc:418767]	NA	NA	NA
ciRNA1055	0	0	0	0	0	0	0	0	0	0	0	0	0	0	0	0	chr1	154818969	154820841	-	1	ciRNA	ENSGALT00010001751	LMO7	mRNA	chr1:154818943-154820841	CIRC		LIM domain 7 [Source:HGNC Symbol;Acc:HGNC:6646]	GO:0005635(nuclear envelope);GO:0005654(nucleoplasm);GO:0005737(cytoplasm);GO:0005886(plasma membrane);GO:0016324(apical plasma membrane)	04520(Adherens junction)	NA
ciRNA1056	0	0	0	0	0	0	0	0	0	0	0	0	0	0	0	0	chr1	196197323	196197565	+	1	ciRNA	ENSGALT00010003873	ILK	mRNA	chr1:196197322-196197583	CIRC		integrin linked kinase [Source:NCBI gene (formerly Entrezgene);Acc:374018]	GO:0000166(nucleotide binding);GO:0000902(cell morphogenesis);GO:0001658(branching involved in ureteric bud morphogenesis);GO:0001934(positive regulation of protein phosphorylation);GO:0003151(outflow tract morphogenesis);GO:0004672(protein kinase activity);GO:0004674(protein serine/threonine kinase activity);GO:0005524(ATP binding);GO:0005654(nucleoplasm);GO:0005737(cytoplasm);GO:0005886(plasma …	03320(PPAR signaling pathway);04510(Focal adhesion)	EC:2.7.11.1
ciRNA1057	0	0	0	0	0	0	0	0	0	0	0	0	0	0	0	0	chr8	4894317	4894536	-	1	ciRNA	ENSGALT00010033891	GORAB	mRNA	chr8:4893031-4894536	CIRC		golgin, RAB6 interacting [Source:HGNC Symbol;Acc:HGNC:25676]	GO:0005654(nucleoplasm);GO:0005730(nucleolus);GO:0005737(cytoplasm);GO:0005794(Golgi apparatus);GO:0005829(cytosol);GO:0031069(hair follicle morphogenesis);GO:1901622(positive regulation of smoothened signaling pathway involved in dorsal/ventral neural tube patterning);GO:1905515(non-motile cilium assembly)	04115(p53 signaling pathway)	NA
ciRNA1058	0	0	0	0	0	0	0	0	0	0	0	0	0	0	0	0	chr8	10688979	10691487	+	1	ciRNA	ENSGALT00010051381	TRMT1L	mRNA	chr8:10688978-10692110	CIRC		tRNA methyltransferase 1 like [Source:HGNC Symbol;Acc:HGNC:16782]	NA	NA	NA
ciRNA1059	0	0	0	0	0	0	0	0	0	0	0	0	0	0	0	0	chr4	88096878	88097734	-	1	ciRNA	ENSGALT00010039648	RNF24	mRNA	chr4:88096877-88097734	CIRI		ring finger protein 24 [Source:HGNC Symbol;Acc:HGNC:13779]	GO:0005794(Golgi apparatus);GO:0008270(zinc ion binding);GO:0012505(endomembrane system);GO:0016020(membrane);GO:0016021(integral component of membrane);GO:0016567(protein ubiquitination);GO:0046872(metal ion binding);GO:0061630(ubiquitin protein ligase activity)	NA	NA
ciRNA106	2	4	0	2	2	4	5	3	80.6927	150.297	0	77.5708	75.3028	153.472	173.565	120.528	chr3	32060567	32085416	-	1	ciRNA	ENSGALT00010022752	CRIM1	mRNA	chr3:32060566-32085416	CIRI		cysteine rich transmembrane BMP regulator 1 [Source:NCBI gene (formerly Entrezgene);Acc:395067]	NA	NA	NA
ciRNA1060	0	0	0	0	0	0	0	0	0	0	0	0	0	0	0	0	chr1	54626249	54633895	-	1	ciRNA	ENSGALT00010028138	CHST11	mRNA	chr1:54626248-54633895	CIRI		carbohydrate sulfotransferase 11 [Source:HGNC Symbol;Acc:HGNC:17422]	GO:0001537(N-acetylgalactosamine 4-O-sulfotransferase activity);GO:0001701(in utero embryonic development);GO:0002063(chondrocyte development);GO:0006915(apoptotic process);GO:0007179(transforming growth factor beta receptor signaling pathway);GO:0007585(respiratory gaseous exchange by respiratory system);GO:0008146(sulfotransferase activity);GO:0009791(post-embryonic development);GO:0030204(chon…	NA	NA
ciRNA1061	0	0	0	0	0	0	0	0	0	0	0	0	0	0	0	0	chr1	166117053	166117630	+	1	ciRNA	ENSGALT00010007627	DGKH	mRNA	chr1:166117052-166117630	CIRI		diacylglycerol kinase eta [Source:HGNC Symbol;Acc:HGNC:2854]	GO:0004143(diacylglycerol kinase activity);GO:0005737(cytoplasm);GO:0005768(endosome);GO:0005886(plasma membrane);GO:0007205(protein kinase C-activating G protein-coupled receptor signaling pathway);GO:0043231(intracellular membrane-bounded organelle);GO:0046473(phosphatidic acid metabolic process)	00561(Glycerolipid metabolism);00564(Glycerophospholipid metabolism);01100(Metabolic pathways);04070(Phosphatidylinositol signaling system)	EC:2.7.1.107
ciRNA1062	0	0	0	0	0	0	0	0	0	0	0	0	0	0	0	0	chr17	9697423	9735250	-	1	ciRNA	ENSGALT00010068658	DENND1A	mRNA	chr17:9697422-9735250	CIRI		DENN domain containing 1A [Source:NCBI gene (formerly Entrezgene);Acc:417102]	GO:0005085(guanyl-nucleotide exchange factor activity);GO:0005829(cytosol);GO:0017124(SH3 domain binding);GO:0030136(clathrin-coated vesicle);GO:0030425(dendrite);GO:0030665(clathrin-coated vesicle membrane);GO:0031267(small GTPase binding);GO:0032266(phosphatidylinositol-3-phosphate binding);GO:0032456(endocytic recycling);GO:0043025(neuronal cell body);GO:0043231(intracellular membrane-bounded …	NA	NA
ciRNA1063	0	0	0	0	0	0	0	0	0	0	0	0	0	0	0	0	chr1	53914024	53914406	-	1	ciRNA	ENSGALT00010026415	POLR3B	mRNA	chr1:53914023-53914406	CIRI		RNA polymerase III subunit B [Source:NCBI gene (formerly Entrezgene);Acc:418071]	GO:0000428(DNA-directed RNA polymerase complex);GO:0003677(DNA binding);GO:0003899(DNA-directed 5'-3' RNA polymerase activity);GO:0005666(RNA polymerase III complex);GO:0006351(DNA-templated transcription);GO:0016740(transferase activity);GO:0016779(nucleotidyltransferase activity);GO:0032549(ribonucleoside binding);GO:0032728(positive regulation of interferon-beta production);GO:0045089(positive…	03020(RNA polymerase);04623(Cytosolic DNA-sensing pathway)	EC:2.7.7.6
ciRNA1064	0	0	0	0	0	0	0	0	0	0	0	0	0	0	0	0	chr9	15761997	15775292	-	1	ciRNA	ENSGALT00010038607	ENSGALG00010016041	mRNA	chr9:15761996-15775292	CIRI		NA	NA	NA	NA
ciRNA1065	0	0	0	0	0	0	0	0	0	0	0	0	0	0	0	0	chr15	5907889	5909945	-	1	ciRNA	ENSGALT00010062164	ZCCHC8	mRNA	chr15:5907888-5909945	CIRI		zinc finger CCHC-type containing 8 [Source:NCBI gene (formerly Entrezgene);Acc:416862]	GO:0003723(RNA binding);GO:0005634(nucleus);GO:0005654(nucleoplasm);GO:0016604(nuclear body);GO:0031499(TRAMP complex);GO:0034470(ncRNA processing);GO:0071013(catalytic step 2 spliceosome)	NA	NA
ciRNA1066	0	0	0	0	0	0	0	0	0	0	0	0	0	0	0	0	chr8	20430201	20437946	+	1	ciRNA	ENSGALT00010062531	ARMH1	mRNA	chr8:20430200-20437946	CIRI		armadillo like helical domain containing 1 [Source:HGNC Symbol;Acc:HGNC:34345]	NA	NA	NA
ciRNA1067	0	0	0	0	0	0	0	0	0	0	0	0	0	0	0	0	chr17	313740	392623	-	1	ciRNA	ENSGALT00010070228	ENSGALG00010029073	mRNA	chr17:313739-392623	CIRI		NA	NA	NA	NA
ciRNA1068	0	0	0	0	0	0	0	0	0	0	0	0	0	0	0	0	chr11	720828	723681	+	1	ciRNA	ENSGALT00010053927	RSPRY1	mRNA	chr11:720827-723683	CIRC		ring finger and SPRY domain containing 1 [Source:HGNC Symbol;Acc:HGNC:29420]	NA	NA	NA
ciRNA1069	0	0	0	0	0	0	0	0	0	0	0	0	0	0	0	0	chr11	1719961	1721153	+	1	ciRNA	ENSGALT00010055648	VAC14	mRNA	chr11:1719960-1721176	CIRC		Vac14, PIKFYVE complex component [Source:NCBI gene (formerly Entrezgene);Acc:415678]	GO:0005829(cytosol);GO:0010008(endosome membrane);GO:0042802(identical protein binding);GO:0043231(intracellular membrane-bounded organelle)	NA	NA
ciRNA107	2	0	2	0	0	3	2	0	80.6927	0	76.8536	0	0	115.104	69.426	0	chr3	32060567	32102859	-	1	ciRNA	ENSGALT00010022752	CRIM1	mRNA	chr3:32060566-32102859	CIRI		cysteine rich transmembrane BMP regulator 1 [Source:NCBI gene (formerly Entrezgene);Acc:395067]	NA	NA	NA
ciRNA1070	0	0	0	0	0	0	0	0	0	0	0	0	0	0	0	0	chr11	1761731	1763341	-	1	ciRNA	ENSGALT00010056525	SF3B3	mRNA	chr11:1758060-1763341	CIRC		splicing factor 3b subunit 3 [Source:HGNC Symbol;Acc:HGNC:10770]	GO:0000398(mRNA splicing, via spliceosome);GO:0003676(nucleic acid binding);GO:0005634(nucleus);GO:0005654(nucleoplasm);GO:0005684(U2-type spliceosomal complex);GO:0005686(U2 snRNP);GO:0005689(U12-type spliceosomal complex);GO:0005730(nucleolus);GO:0030620(U2 snRNA binding);GO:0035521(monoubiquitinated histone deubiquitination);GO:0035522(monoubiquitinated histone H2A deubiquitination);GO:0042177…	03040(Spliceosome)	NA
ciRNA1071	0	0	0	0	0	0	0	0	0	0	0	0	0	0	0	0	chr11	4019484	4021117	+	1	ciRNA	ENSGALT00010062425	ENSGALG00010025583	mRNA	chr11:4019483-4021165	CIRC		NA	NA	NA	NA
ciRNA1072	0	0	0	0	0	0	0	0	0	0	0	0	0	0	0	0	chr10	2505539	2507489	-	1	ciRNA	ENSGALT00010051180	CLK3	mRNA	chr10:2505376-2507489	CIRC		CDC like kinase 3 [Source:NCBI gene (formerly Entrezgene);Acc:415295]	GO:0000166(nucleotide binding);GO:0004672(protein kinase activity);GO:0004674(protein serine/threonine kinase activity);GO:0004713(protein tyrosine kinase activity);GO:0005524(ATP binding);GO:0005634(nucleus);GO:0005654(nucleoplasm);GO:0006468(protein phosphorylation);GO:0018108(peptidyl-tyrosine phosphorylation);GO:0042802(identical protein binding);GO:0043484(regulation of RNA splicing);GO:0045…	NA	EC:2.7.12.1
ciRNA1073	0	0	0	0	0	0	0	0	0	0	0	0	0	0	0	0	chr10	9157346	9157880	+	1	ciRNA	ENSGALT00010054940	AP4E1	mRNA	chr10:9157345-9157880	CIRC		adaptor related protein complex 4 subunit epsilon 1 [Source:HGNC Symbol;Acc:HGNC:573]	GO:0030124(AP-4 adaptor complex)	04142(Lysosome)	NA
ciRNA1074	0	0	0	0	0	0	0	0	0	0	0	0	0	0	0	0	chr10	18078307	18079921	+	1	ciRNA	ENSGALT00010043037	HACD3	mRNA	chr10:18078306-18079922	CIRC		3-hydroxyacyl-CoA dehydratase 3 [Source:NCBI gene (formerly Entrezgene);Acc:415539]	GO:0005783(endoplasmic reticulum);GO:0007249(I-kappaB kinase/NF-kappaB signaling);GO:0007254(JNK cascade);GO:0007266(Rho protein signal transduction);GO:0018812(3-hydroxyacyl-CoA dehydratase activity);GO:0019899(enzyme binding);GO:0030497(fatty acid elongation);GO:0031965(nuclear membrane);GO:0042761(very long-chain fatty acid biosynthetic process);GO:0045070(positive regulation of viral genome r…	00062(Fatty acid elongation);01040(Biosynthesis of unsaturated fatty acids);01100(Metabolic pathways);01212(Fatty acid metabolism)	EC:4.2.1.134
ciRNA1075	0	0	0	0	0	0	0	0	0	0	0	0	0	0	0	0	chr17	5772360	5774976	+	1	ciRNA	ENSGALT00010068223	CIZ1	mRNA	chr17:5772359-5774976	CIRC		CDKN1A interacting zinc finger protein 1 [Source:HGNC Symbol;Acc:HGNC:16744]	GO:0005634(nucleus);GO:0005654(nucleoplasm);GO:0005886(plasma membrane);GO:0030332(cyclin binding);GO:0032298(positive regulation of DNA-templated DNA replication initiation);GO:0051457(maintenance of protein location in nucleus)	NA	NA
ciRNA1076	0	0	0	0	0	0	0	0	0	0	0	0	0	0	0	0	chr17	6637174	6639701	+	1	ciRNA	ENSGALT00010066884	ABL1	mRNA	chr17:6637173-6639701	CIRC		ABL proto-oncogene 1, non-receptor tyrosine kinase [Source:HGNC Symbol;Acc:HGNC:76]	GO:0000287(magnesium ion binding);GO:0000400(four-way junction DNA binding);GO:0000405(bubble DNA binding);GO:0001784(phosphotyrosine residue binding);GO:0001843(neural tube closure);GO:0001922(B-1 B cell homeostasis);GO:0001934(positive regulation of protein phosphorylation);GO:0002322(B cell proliferation involved in immune response);GO:0002333(transitional one stage B cell differentiation);GO:…	04012(ErbB signaling pathway);04110(Cell cycle)	EC:2.7.10.2
ciRNA1077	0	0	0	0	0	0	0	0	0	0	0	0	0	0	0	0	chr17	8899416	8899610	-	1	ciRNA	ENSGALT00010066678	PHF19	mRNA	chr17:8899391-8899610	CIRC		PHD finger protein 19 [Source:HGNC Symbol;Acc:HGNC:24566]	GO:0000122(negative regulation of transcription by RNA polymerase II);GO:0019827(stem cell population maintenance);GO:0035064(methylated histone binding);GO:0035098(ESC/E(Z) complex);GO:0048863(stem cell differentiation);GO:0061087(positive regulation of histone H3-K27 methylation)	NA	NA
ciRNA1078	0	0	0	0	0	0	0	0	0	0	0	0	0	0	0	0	chr15	484520	484675	+	1	ciRNA	ENSGALT00010059355	TOP3B	mRNA	chr15:484519-484764	CIRC		topoisomerase (DNA) III beta [Source:NCBI gene (formerly Entrezgene);Acc:416771]	GO:0000793(condensed chromosome);GO:0003677(DNA binding);GO:0003916(DNA topoisomerase activity);GO:0003917(DNA topoisomerase type I (single strand cut, ATP-independent) activity);GO:0005634(nucleus);GO:0006265(DNA topological change);GO:0007059(chromosome segregation);GO:0016853(isomerase activity);GO:0043229(intracellular organelle);GO:0140225(DNA topoisomerase III-beta-TDRD3 complex)	03440(Homologous recombination);03460(Fanconi anemia pathway)	EC:5.6.2.1
ciRNA1079	0	0	0	0	0	0	0	0	0	0	0	0	0	0	0	0	chr15	1009593	1011384	-	1	ciRNA	ENSGALT00010065065	ENSGALG00010026832	mRNA	chr15:1009563-1011384	CIRC		NA	NA	NA	NA
ciRNA108	4	0	0	6	0	2	0	0	161.385	0	0	232.712	0	76.736	0	0	chr3	104712167	104730368	-	1	ciRNA	ENSGALT00010022751	RAB10	mRNA	chr3:104712166-104730368	CIRI		RAB10, member RAS onco family [Source:NCBI gene (formerly Entrezgene);Acc:421994]	GO:0005525(GTP binding);GO:0005768(endosome);GO:0005789(endoplasmic reticulum membrane);GO:0005794(Golgi apparatus);GO:0005886(plasma membrane);GO:0005929(cilium);GO:0016192(vesicle-mediated transport);GO:0016197(endosomal transport);GO:0019003(GDP binding);GO:0019882(antigen processing and presentation);GO:0031489(myosin V binding);GO:0032593(insulin-responsive compartment);GO:0032869(cellular r…	04144(Endocytosis)	NA
ciRNA1080	0	0	0	0	0	0	0	0	0	0	0	0	0	0	0	0	chr15	5487133	5488448	+	1	ciRNA	ENSGALT00010061686	RNF34	mRNA	chr15:5487132-5488467	CIRC		ring finger protein 34 [Source:NCBI gene (formerly Entrezgene);Acc:416843]	GO:0002039(p53 binding);GO:0005634(nucleus);GO:0005654(nucleoplasm);GO:0005737(cytoplasm);GO:0005886(plasma membrane);GO:0006511(ubiquitin-dependent protein catabolic process);GO:0016567(protein ubiquitination);GO:0016604(nuclear body);GO:0031625(ubiquitin protein ligase binding);GO:0035872(nucleotide-binding domain, leucine rich repeat containing receptor signaling pathway);GO:0043161(proteasome…	NA	EC:2.3.2.31
ciRNA1081	0	0	0	0	0	0	0	0	0	0	0	0	0	0	0	0	chr15	9633939	9634786	+	1	ciRNA	ENSGALT00010050715	CIT	mRNA	chr15:9633938-9634786	CIRC		citron rho-interacting serine/threonine kinase [Source:HGNC Symbol;Acc:HGNC:1985]	GO:0000281(mitotic cytokinesis);GO:0001223(transcription coactivator binding);GO:0005829(cytosol);GO:0019901(protein kinase binding);GO:0030165(PDZ domain binding);GO:0030291(protein serine/threonine kinase inhibitor activity);GO:0032467(positive regulation of cytokinesis);GO:0035331(negative regulation of hippo signaling);GO:0051402(neuron apoptotic process);GO:0097110(scaffold protein binding)	NA	EC:2.7.11.1
ciRNA1082	0	0	0	0	0	0	0	0	0	0	0	0	0	0	0	0	chr14	3121847	3122419	+	1	ciRNA	ENSGALT00010048277	EIF3B	mRNA	chr14:3121846-3122419	CIRC		eukaryotic translation initiation factor 3 subunit B [Source:HGNC Symbol;Acc:HGNC:3280]	GO:0003723(RNA binding);GO:0003743(translation initiation factor activity);GO:0005852(eukaryotic translation initiation factor 3 complex);GO:0006413(translational initiation);GO:0006446(regulation of translational initiation);GO:0045202(synapse);GO:0071541(eukaryotic translation initiation factor 3 complex, eIF3m);GO:0075522(IRES-dependent viral translational initiation);GO:0075525(viral translat…	03013(RNA transport)	NA
ciRNA1083	0	0	0	0	0	0	0	0	0	0	0	0	0	0	0	0	chr38	31114	31363	-	1	ciRNA	ENSGALT00010021871	PAK4	mRNA	chr38:31095-31363	CIRC		p21 (RAC1) activated kinase 4 [Source:HGNC Symbol;Acc:HGNC:16059]	GO:0004672(protein kinase activity);GO:0004674(protein serine/threonine kinase activity);GO:0045766(positive regulation of angiogenesis);GO:0060996(dendritic spine development);GO:0071407(cellular response to organic cyclic compound);GO:2000352(negative regulation of endothelial cell apoptotic process)	04012(ErbB signaling pathway);04510(Focal adhesion);04810(Regulation of actin cytoskeleton)	EC:2.7.11.1
ciRNA1084	0	0	0	0	0	0	0	0	0	0	0	0	0	0	0	0	W	7004558	7011272	+	1	ciRNA	ENSGALT00010030928	ENSGALG00010012888	mRNA	W:7004557-7011272	CIRC		NA	GO:0005886(plasma membrane);GO:0008270(zinc ion binding);GO:0016567(protein ubiquitination);GO:0043231(intracellular membrane-bounded organelle);GO:0045202(synapse);GO:0046872(metal ion binding);GO:0061630(ubiquitin protein ligase activity);GO:0099536(synaptic signaling)	NA	EC:2.3.2.27
ciRNA1085	0	0	0	0	0	0	0	0	0	0	0	0	0	0	0	0	chr6	11497937	11498427	+	1	ciRNA	ENSGALT00010056399	CCAR1	mRNA	chr6:11497936-11498427	CIRC		cell division cycle and apoptosis regulator 1 [Source:HGNC Symbol;Acc:HGNC:24236]	GO:0000978(RNA polymerase II cis-regulatory region sequence-specific DNA binding);GO:0003713(transcription coactivator activity);GO:0003714(transcription corepressor activity);GO:0005641(nuclear envelope lumen);GO:0008284(positive regulation of cell population proliferation);GO:0030335(positive regulation of cell migration);GO:0030374(nuclear receptor coactivator activity);GO:0043065(positive reg…	NA	NA
ciRNA1086	0	0	0	0	0	0	0	0	0	0	0	0	0	0	0	0	chr6	18534321	18536666	-	1	ciRNA	ENSGALT00010051059	ENSGALG00010021096	mRNA	chr6:18533837-18536666	CIRC		NA	NA	NA	NA
ciRNA1087	0	0	0	0	0	0	0	0	0	0	0	0	0	0	0	0	chr6	21286529	21287046	+	1	ciRNA	ENSGALT00010049321	MYOF	mRNA	chr6:21286528-21287046	CIRC		myoferlin [Source:HGNC Symbol;Acc:HGNC:3656]	GO:0005543(phospholipid binding);GO:0005886(plasma membrane);GO:0031410(cytoplasmic vesicle);GO:0043231(intracellular membrane-bounded organelle)	NA	NA
ciRNA1088	0	0	0	0	0	0	0	0	0	0	0	0	0	0	0	0	chr26	4728515	4730316	+	1	ciRNA	ENSGALT00010066904	BAK1	mRNA	chr26:4728514-4730746	CIRC		BCL2 antagonist/killer 1 [Source:NCBI gene (formerly Entrezgene);Acc:419912]	GO:0001776(leukocyte homeostasis);GO:0001782(B cell homeostasis);GO:0001783(B cell apoptotic process);GO:0001836(release of cytochrome c from mitochondria);GO:0001974(blood vessel remodeling);GO:0002262(myeloid cell homeostasis);GO:0002352(B cell negative selection);GO:0005739(mitochondrion);GO:0005741(mitochondrial outer membrane);GO:0005783(endoplasmic reticulum);GO:0005829(cytosol);GO:0006915(…	04141(Protein processing in endoplasmic reticulum);04210(Apoptosis);05132(Salmonella infection);05164(Influenza A);05168(Herpes simplex virus 1 infection)	NA
ciRNA1089	0	0	0	0	0	0	0	0	0	0	0	0	0	0	0	0	chr26	5165772	5165991	+	1	ciRNA	ENSGALT00010064949	BTG2	mRNA	chr26:5165771-5166406	CIRC		BTG anti-proliferation factor 2 [Source:HGNC Symbol;Acc:HGNC:1131]	GO:0005634(nucleus);GO:0005737(cytoplasm);GO:0006479(protein methylation);GO:0006974(cellular response to DNA damage stimulus);GO:0008285(negative regulation of cell population proliferation);GO:0008306(associative learning);GO:0009952(anterior/posterior pattern specification);GO:0017148(negative regulation of translation);GO:0021542(dentate gyrus development);GO:0021954(central nervous system ne…	03018(RNA degradation)	NA
ciRNA109	2	0	2	0	0	6	0	2	80.6927	0	76.8536	0	0	230.208	0	80.3518	chr1	136405661	136425131	+	1	ciRNA	ENSGALT00010037202	ENSGALG00010015490	mRNA	chr1:136405660-136425131	CIRI		NA	NA	03013(RNA transport)	NA
ciRNA1090	0	0	0	0	0	0	0	0	0	0	0	0	0	0	0	0	chr27	2753921	2754073	+	1	ciRNA	ENSGALT00010061468	COL1A1	mRNA	chr27:2753920-2754073	CIRC		collagen type I alpha 1 chain [Source:NCBI gene (formerly Entrezgene);Acc:395532]	GO:0001501(skeletal system development);GO:0001503(ossification);GO:0001568(blood vessel development);GO:0001649(osteoblast differentiation);GO:0001957(intramembranous ossification);GO:0001958(endochondral ossification);GO:0002020(protease binding);GO:0005201(extracellular matrix structural constituent);GO:0005581(collagen trimer);GO:0005584(collagen type I trimer);GO:0005615(extracellular space)…	04510(Focal adhesion);04512(ECM-receptor interaction)	NA
ciRNA1091	0	0	0	0	0	0	0	0	0	0	0	0	0	0	0	0	chr27	4054095	4054331	+	1	ciRNA	ENSGALT00010063706	LASP1	mRNA	chr27:4054094-4054336	CIRC		LIM and SH3 protein 1 [Source:NCBI gene (formerly Entrezgene);Acc:420002]	NA	NA	NA
ciRNA1092	0	0	0	0	0	0	0	0	0	0	0	0	0	0	0	0	chr27	5024632	5024968	-	1	ciRNA	ENSGALT00010054037	EZH1	mRNA	chr27:5024389-5024968	CIRC		enhancer of zeste 1 polycomb repressive complex 2 subunit [Source:HGNC Symbol;Acc:HGNC:3526]	GO:0005634(nucleus);GO:0005654(nucleoplasm);GO:0006325(chromatin organization);GO:0006338(chromatin remodeling);GO:0008168(methyltransferase activity);GO:0016740(transferase activity);GO:0018024(histone-lysine N-methyltransferase activity);GO:0032259(methylation);GO:0035098(ESC/E(Z) complex);GO:0046976(histone methyltransferase activity (H3-K27 specific));GO:0070734(histone H3-K27 methylation)	00310(Lysine degradation);01100(Metabolic pathways)	EC:2.1.1.356
ciRNA1093	0	0	0	0	0	0	0	0	0	0	0	0	0	0	0	0	chr24	442648	443010	-	1	ciRNA	ENSGALT00010058098	STT3A	mRNA	chr24:440869-443010	CIRC		STT3A, catalytic subunit of the oligosaccharyltransferase complex [Source:NCBI gene (formerly Entrezgene);Acc:100857165]	GO:0004576(oligosaccharyl transferase activity);GO:0004579(dolichyl-diphosphooligosaccharide-protein glycotransferase activity);GO:0006486(protein glycosylation);GO:0016020(membrane);GO:0016021(integral component of membrane);GO:0016740(transferase activity);GO:0016757(glycosyltransferase activity);GO:0018279(protein N-linked glycosylation via asparagine);GO:0035000(oligosaccharyltransferase III …	00510(N-Glycan biosynthesis);00513(Various types of N-glycan biosynthesis);01100(Metabolic pathways);04141(Protein processing in endoplasmic reticulum)	EC:2.4.99.18
ciRNA1094	0	0	0	0	0	0	0	0	0	0	0	0	0	0	0	0	chr24	443599	443787	-	1	ciRNA	ENSGALT00010058226	EI24	mRNA	chr24:442784-443787	CIRC		EI24, autophagy associated transmembrane protein [Source:NCBI gene (formerly Entrezgene);Acc:419711]	GO:0005783(endoplasmic reticulum);GO:0005794(Golgi apparatus);GO:0005829(cytosol);GO:0016020(membrane);GO:0016021(integral component of membrane);GO:0030308(negative regulation of cell growth);GO:0061676(importin-alpha family protein binding)	04115(p53 signaling pathway)	NA
ciRNA1095	0	0	0	0	0	0	0	0	0	0	0	0	0	0	0	0	chr24	1503711	1505168	-	1	ciRNA	ENSGALT00010057386	APLP2	mRNA	chr24:1503710-1505168	CIRC		amyloid beta like protein 2 [Source:NCBI gene (formerly Entrezgene);Acc:419727]	GO:0004867(serine-type endopeptidase inhibitor activity);GO:0005634(nucleus);GO:0007409(axonogenesis);GO:0007417(central nervous system development);GO:0008201(heparin binding);GO:0010951(negative regulation of endopeptidase activity);GO:0016020(membrane);GO:0016021(integral component of membrane);GO:0032268(regulation of cellular protein metabolic process);GO:0042802(identical protein binding);G…	NA	NA
ciRNA1096	0	0	0	0	0	0	0	0	0	0	0	0	0	0	0	0	chr24	3129606	3130229	+	1	ciRNA	ENSGALT00010062467	HSPA8	mRNA	chr24:3129605-3130248	CIRC		heat shock 70kDa protein 8 [Source:NCBI gene (formerly Entrezgene);Acc:395853]	GO:0000166(nucleotide binding);GO:0000974(Prp19 complex);GO:0001664(G protein-coupled receptor binding);GO:0001786(phosphatidylserine binding);GO:0005524(ATP binding);GO:0005634(nucleus);GO:0005681(spliceosomal complex);GO:0005737(cytoplasm);GO:0005764(lysosome);GO:0005770(late endosome);GO:0005776(autophagosome);GO:0005829(cytosol);GO:0005886(plasma membrane);GO:0006457(protein folding);GO:00073…	03040(Spliceosome);04010(MAPK signaling pathway);04141(Protein processing in endoplasmic reticulum);04144(Endocytosis)	NA
ciRNA1097	0	0	0	0	0	0	0	0	0	0	0	0	0	0	0	0	chr20	8751723	8754461	-	1	ciRNA	ENSGALT00010058835	DIDO1	mRNA	chr20:8751720-8754461	CIRC		death inducer-obliterator 1 [Source:NCBI gene (formerly Entrezgene);Acc:419234]	GO:0005634(nucleus);GO:0097190(apoptotic signaling pathway)	NA	NA
ciRNA1098	0	0	0	0	0	0	0	0	0	0	0	0	0	0	0	0	chr20	11867162	11871191	+	1	ciRNA	ENSGALT00010035937	PMEPA1	mRNA	chr20:11867161-11871217	CIRC		prostate transmembrane protein, androgen induced 1 [Source:NCBI gene (formerly Entrezgene);Acc:428166]	GO:0000139(Golgi membrane);GO:0005768(endosome);GO:0009968(negative regulation of signal transduction);GO:0010008(endosome membrane);GO:0010991(negative regulation of SMAD protein complex assembly);GO:0016020(membrane);GO:0016021(integral component of membrane);GO:0030512(negative regulation of transforming growth factor beta receptor signaling pathway);GO:0031901(early endosome membrane);GO:0043…	NA	NA
ciRNA1099	0	0	0	0	0	0	0	0	0	0	0	0	0	0	0	0	Z	22896831	22901827	-	1	ciRNA	ENSGALT00010030060	JMY	mRNA	Z:22896814-22901827	CIRC		junction mediating and regulatory protein, p53 cofactor [Source:HGNC Symbol;Acc:HGNC:28916]	GO:0000421(autophagosome membrane);GO:0008017(microtubule binding);GO:0009267(cellular response to starvation);GO:0031252(cell leading edge);GO:0031410(cytoplasmic vesicle)	NA	NA
ciRNA11	1	0	0	0	0	0	0	0	40.3463	0	0	0	0	0	0	0	chr15	10886853	10895801	-	1	ciRNA	ENSGALT00010000468	HORMAD2	mRNA	chr15:10886606-10895801	CIRC		HORMA domain containing 2 [Source:HGNC Symbol;Acc:HGNC:28383]	GO:0000795(synaptonemal complex);GO:0005634(nucleus);GO:0005654(nucleoplasm);GO:0005694(chromosome);GO:0005813(centrosome);GO:0005829(cytosol);GO:0051177(meiotic sister chromatid cohesion);GO:0051321(meiotic cell cycle)	NA	NA
ciRNA110	3	0	0	0	0	0	0	4	121.039	0	0	0	0	0	0	160.704	chr1	136406238	136425302	+	1	ciRNA	ENSGALT00010037202	ENSGALG00010015490	mRNA	chr1:136406237-136425302	CIRI		NA	NA	03013(RNA transport)	NA
ciRNA1100	0	0	0	0	0	0	0	0	0	0	0	0	0	0	0	0	Z	25886533	25886683	-	1	ciRNA	ENSGALT00010027945	MAP1B	mRNA	Z:25886533-25886683	CIRC		microtubule associated protein 1B [Source:HGNC Symbol;Acc:HGNC:6836]	GO:0001578(microtubule bundle formation);GO:0001750(photoreceptor outer segment);GO:0005829(cytosol);GO:0005886(plasma membrane);GO:0007409(axonogenesis);GO:0014069(postsynaptic density);GO:0016358(dendrite development);GO:0030425(dendrite);GO:0032387(negative regulation of intracellular transport);GO:0043025(neuronal cell body);GO:0046907(intracellular transport);GO:0047497(mitochondrion transpo…	NA	NA
ciRNA1101	0	0	0	0	0	0	0	0	0	0	0	0	0	0	0	0	Z	28176526	28177407	+	1	ciRNA	ENSGALT00010030937	RIC1	mRNA	Z:28176525-28177407	CIRC		RIC1 homolog, RAB6A GEF complex partner 1 [Source:HGNC Symbol;Acc:HGNC:17686]	GO:0000139(Golgi membrane);GO:0003330(regulation of extracellular matrix constituent secretion);GO:0005085(guanyl-nucleotide exchange factor activity);GO:0005829(cytosol);GO:0006886(intracellular protein transport);GO:0016020(membrane);GO:0031267(small GTPase binding);GO:0032991(protein-containing complex);GO:0034066(Ric1-Rgp1 guanyl-nucleotide exchange factor complex);GO:0042147(retrograde trans…	NA	NA
ciRNA1102	0	0	0	0	0	0	0	0	0	0	0	0	0	0	0	0	chr28	1681324	1682300	+	1	ciRNA	ENSGALT00010065679	GNA11	mRNA	chr28:1681323-1682300	CIRC		G protein subunit alpha 11 [Source:NCBI gene (formerly Entrezgene);Acc:374077]	GO:0000166(nucleotide binding);GO:0001501(skeletal system development);GO:0001508(action potential);GO:0001664(G protein-coupled receptor binding);GO:0001750(photoreceptor outer segment);GO:0002046(opsin binding);GO:0003924(GTPase activity);GO:0005737(cytoplasm);GO:0005834(heterotrimeric G-protein complex);GO:0007165(signal transduction);GO:0007186(G protein-coupled receptor signaling pathway);GO…	04020(Calcium signaling pathway);04270(Vascular smooth muscle contraction);04540(Gap junction);04912(GnRH signaling pathway)	NA
ciRNA1103	0	0	0	0	0	0	0	0	0	0	0	0	0	0	0	0	chr28	2517811	2518204	-	1	ciRNA	ENSGALT00010067612	DOT1L	mRNA	chr28:2508141-2518204	CIRC		DOT1 like histone lysine methyltransferase [Source:HGNC Symbol;Acc:HGNC:24948]	GO:0005634(nucleus);GO:0005654(nucleoplasm);GO:0005737(cytoplasm);GO:0008284(positive regulation of cell population proliferation);GO:0010467(gene expression);GO:0018024(histone-lysine N-methyltransferase activity);GO:0032991(protein-containing complex);GO:0034729(histone H3-K79 methylation);GO:0042054(histone methyltransferase activity);GO:0043231(intracellular membrane-bounded organelle);GO:004…	00310(Lysine degradation);01100(Metabolic pathways)	EC:2.1.1.360
ciRNA1104	0	0	0	0	0	0	0	0	0	0	0	0	0	0	0	0	chr7	489994	491302	-	1	ciRNA	ENSGALT00010031318	WDR75	mRNA	chr7:489993-491302	CIRC		WD repeat domain 75 [Source:HGNC Symbol;Acc:HGNC:25725]	GO:0005730(nucleolus);GO:0045943(positive regulation of transcription by RNA polymerase I);GO:2000234(positive regulation of rRNA processing)	03008(Ribosome biogenesis in eukaryotes)	NA
ciRNA1105	0	0	0	0	0	0	0	0	0	0	0	0	0	0	0	0	chr7	6416187	6416405	-	1	ciRNA	ENSGALT00010032991	HDAC4	mRNA	chr7:6389869-6416405	CIRC		histone deacetylase 4 [Source:NCBI gene (formerly Entrezgene);Acc:374207]	GO:0000118(histone deacetylase complex);GO:0000122(negative regulation of transcription by RNA polymerase II);GO:0001501(skeletal system development);GO:0001649(osteoblast differentiation);GO:0002076(osteoblast development);GO:0003677(DNA binding);GO:0003682(chromatin binding);GO:0003714(transcription corepressor activity);GO:0004407(histone deacetylase activity);GO:0005515(protein binding);GO:00…	04371(Apelin signaling pathway)	EC:3.5.1.98
ciRNA1106	0	0	0	0	0	0	0	0	0	0	0	0	0	0	0	0	chr7	28507550	28508108	+	1	ciRNA	ENSGALT00010050686	CCDC93	mRNA	chr7:28507549-28508163	CIRC		coiled-coil domain containing 93 [Source:NCBI gene (formerly Entrezgene);Acc:424277]	GO:0006893(Golgi to plasma membrane transport);GO:0032456(endocytic recycling);GO:0043231(intracellular membrane-bounded organelle)	NA	NA
ciRNA1107	0	0	0	0	0	0	0	0	0	0	0	0	0	0	0	0	chr7	28515812	28516656	+	1	ciRNA	ENSGALT00010050686	CCDC93	mRNA	chr7:28515811-28516684	CIRC		coiled-coil domain containing 93 [Source:NCBI gene (formerly Entrezgene);Acc:424277]	GO:0006893(Golgi to plasma membrane transport);GO:0032456(endocytic recycling);GO:0043231(intracellular membrane-bounded organelle)	NA	NA
ciRNA1108	0	0	0	0	0	0	0	0	0	0	0	0	0	0	0	0	chr7	29284839	29285022	+	1	ciRNA	ENSGALT00010046892	SLC35F5	mRNA	chr7:29284838-29288724	CIRC		solute carrier family 35 member F5 [Source:HGNC Symbol;Acc:HGNC:23617]	GO:0016020(membrane);GO:0016021(integral component of membrane);GO:0090087(regulation of peptide transport)	NA	NA
ciRNA1109	0	0	0	0	0	0	0	0	0	0	0	0	0	0	0	0	chr7	36188934	36189315	-	1	ciRNA	ENSGALT00010026262	BAZ2B	mRNA	chr7:36188933-36189315	CIRC		bromodomain adjacent to zinc finger domain 2B [Source:NCBI gene (formerly Entrezgene);Acc:395400]	NA	NA	NA
ciRNA111	2	3	5	0	3	0	0	5	80.6927	112.722	192.134	0	112.954	0	0	200.879	chr5	7725528	7728971	+	1	ciRNA	ENSGALT00010053529	MICAL2	mRNA	chr5:7725527-7728971	CIRI		microtubule associated monooxygenase, calponin and LIM domain containing 2 [Source:HGNC Symbol;Acc:HGNC:24693]	NA	NA	EC:1.14.13.225
ciRNA1110	0	0	0	0	0	0	0	0	0	0	0	0	0	0	0	0	chr13	8508286	8516387	+	1	ciRNA	ENSGALT00010029646	SH3PXD2B	mRNA	chr13:8508285-8516411	CIRC		SH3 and PX domains 2B [Source:HGNC Symbol;Acc:HGNC:29242]	GO:0001501(skeletal system development);GO:0001654(eye development);GO:0006801(superoxide metabolic process);GO:0007507(heart development);GO:0022617(extracellular matrix disassembly);GO:0060348(bone development);GO:0072657(protein localization to membrane)	NA	NA
ciRNA1111	0	0	0	0	0	0	0	0	0	0	0	0	0	0	0	0	chr13	12677692	12678045	+	1	ciRNA	ENSGALT00010040202	DCTN4	mRNA	chr13:12677691-12678073	CIRC		dynactin subunit 4 [Source:HGNC Symbol;Acc:HGNC:15518]	GO:0005813(centrosome);GO:0005869(dynactin complex);GO:0047485(protein N-terminus binding)	05132(Salmonella infection)	NA
ciRNA1112	0	0	0	0	0	0	0	0	0	0	0	0	0	0	0	0	chr5	8843361	8843757	+	1	ciRNA	ENSGALT00010051140	SBF2	mRNA	chr5:8843360-8843757	CIRC		SET binding factor 2 [Source:NCBI gene (formerly Entrezgene);Acc:423043]	GO:0005085(guanyl-nucleotide exchange factor activity);GO:0005774(vacuolar membrane);GO:0016020(membrane);GO:0019208(phosphatase regulator activity);GO:0019902(phosphatase binding);GO:0035091(phosphatidylinositol binding);GO:0042802(identical protein binding);GO:0043087(regulation of GTPase activity)	NA	NA
ciRNA1113	0	0	0	0	0	0	0	0	0	0	0	0	0	0	0	0	chr5	38638421	38638808	+	1	ciRNA	ENSGALT00010012396	TMEM63C	mRNA	chr5:38638420-38638824	CIRC		transmembrane protein 63C [Source:HGNC Symbol;Acc:HGNC:23787]	GO:0005227(calcium activated cation channel activity);GO:0005886(plasma membrane);GO:0006812(cation transport);GO:1990760(osmolarity-sensing cation channel activity)	NA	NA
ciRNA1114	0	0	0	0	0	0	0	0	0	0	0	0	0	0	0	0	chr5	48981790	48982181	+	1	ciRNA	ENSGALT00010040665	DYNC1H1	mRNA	chr5:48981789-48988882	CIRC		dynein cytoplasmic 1 heavy chain 1 [Source:HGNC Symbol;Acc:HGNC:2961]	GO:0000166(nucleotide binding);GO:0000278(mitotic cell cycle);GO:0005524(ATP binding);GO:0005737(cytoplasm);GO:0005813(centrosome);GO:0005856(cytoskeleton);GO:0005868(cytoplasmic dynein complex);GO:0005874(microtubule);GO:0005881(cytoplasmic microtubule);GO:0005938(cell cortex);GO:0007018(microtubule-based movement);GO:0007097(nuclear migration);GO:0008090(retrograde axonal transport);GO:0008569(…	04145(Phagosome);05132(Salmonella infection)	NA
ciRNA1115	0	0	0	0	0	0	0	0	0	0	0	0	0	0	0	0	chr5	48996262	48996824	-	1	ciRNA	ENSGALT00010040695	HSP90AA1	mRNA	chr5:48996238-48996824	CIRC		heat shock protein 90 alpha family class A member 1 [Source:NCBI gene (formerly Entrezgene);Acc:423463]	GO:0000166(nucleotide binding);GO:0001934(positive regulation of protein phosphorylation);GO:0002218(activation of innate immune response);GO:0002230(positive regulation of defense response to virus by host);GO:0005524(ATP binding);GO:0005737(cytoplasm);GO:0005739(mitochondrion);GO:0005829(cytosol);GO:0006457(protein folding);GO:0007004(telomere maintenance via telomerase);GO:0016887(ATP hydrolys…	04141(Protein processing in endoplasmic reticulum);04217(Necroptosis);04621(NOD-like receptor signaling pathway);04914(Progesterone-mediated oocyte maturation);05132(Salmonella infection)	NA
ciRNA1116	0	0	0	0	0	0	0	0	0	0	0	0	0	0	0	0	chr5	57825340	57826495	+	1	ciRNA	ENSGALT00010047335	FRMD6	mRNA	chr5:57825339-57826533	CIRC		FERM domain containing 6 [Source:HGNC Symbol;Acc:HGNC:19839]	GO:0003383(apical constriction);GO:0005737(cytoplasm);GO:0005886(plasma membrane);GO:0008104(protein localization);GO:0032970(regulation of actin filament-based process);GO:0043296(apical junction complex)	NA	NA
ciRNA1117	0	0	0	0	0	0	0	0	0	0	0	0	0	0	0	0	chr4	1809608	1809809	-	1	ciRNA	ENSGALT00010040286	ENSGALG00010016712	mRNA	chr4:1809591-1809809	CIRC		NA	NA	NA	NA
ciRNA1118	0	0	0	0	0	0	0	0	0	0	0	0	0	0	0	0	chr4	2166891	2169729	-	1	ciRNA	ENSGALT00010040894	OGT	mRNA	chr4:2166826-2169729	CIRC		O-linked N-acetylglucosamine (GlcNAc) transferase [Source:HGNC Symbol;Acc:HGNC:8127]	GO:0000123(histone acetyltransferase complex);GO:0000423(mitophagy);GO:0005547(phosphatidylinositol-3,4,5-trisphosphate binding);GO:0005634(nucleus);GO:0005654(nucleoplasm);GO:0005829(cytosol);GO:0005886(plasma membrane);GO:0006110(regulation of glycolytic process);GO:0006111(regulation of gluconeogenesis);GO:0006357(regulation of transcription by RNA polymerase II);GO:0006493(protein O-linked gl…	00514(Other types of O-glycan biosynthesis)	EC:2.4.1.255
ciRNA1119	0	0	0	0	0	0	0	0	0	0	0	0	0	0	0	0	chr4	49451554	49452130	+	1	ciRNA	ENSGALT00010009656	NUP54	mRNA	chr4:49451553-49452153	CIRC		NA	GO:0005634(nucleus);GO:0005643(nuclear pore);GO:0006607(NLS-bearing protein import into nucleus);GO:0006999(nuclear pore organization);GO:0017056(structural constituent of nuclear pore);GO:0036228(protein localization to nuclear inner membrane);GO:0044613(nuclear pore central transport channel)	03013(RNA transport)	NA
ciRNA112	4	0	3	8	3	7	7	5	161.385	0	115.28	310.283	112.954	268.576	242.991	200.879	chr8	10636297	10637086	+	1	ciRNA	ENSGALT00010051272	IVNS1ABP	mRNA	chr8:10636296-10637086	CIRI		influenza virus NS1A binding protein [Source:HGNC Symbol;Acc:HGNC:16951]	GO:0005634(nucleus);GO:0005829(cytosol);GO:0008380(RNA splicing);GO:0009615(response to virus);GO:0031397(negative regulation of protein ubiquitination);GO:0097193(intrinsic apoptotic signaling pathway);GO:2001243(negative regulation of intrinsic apoptotic signaling pathway)	NA	NA
ciRNA1120	0	0	0	0	0	0	0	0	0	0	0	0	0	0	0	0	chr4	79376177	79377995	+	1	ciRNA	ENSGALT00010027635	KIAA0232	mRNA	chr4:79376176-79378163	CIRC		KIAA0232 [Source:HGNC Symbol;Acc:HGNC:28992]	NA	NA	NA
ciRNA1121	0	0	0	0	0	0	0	0	0	0	0	0	0	0	0	0	chr4	83417623	83418435	+	1	ciRNA	ENSGALT00010039983	TMEM129	mRNA	chr4:83417622-83418457	CIRC		transmembrane protein 129 [Source:NCBI gene (formerly Entrezgene);Acc:422900]	GO:0000209(protein polyubiquitination);GO:0005783(endoplasmic reticulum);GO:0030433(ubiquitin-dependent ERAD pathway);GO:0030970(retrograde protein transport, ER to cytosol);GO:0061630(ubiquitin protein ligase activity)	NA	EC:2.3.2.27
ciRNA1122	0	0	0	0	0	0	0	0	0	0	0	0	0	0	0	0	chr3	8994833	8995084	-	1	ciRNA	ENSGALT00010042926	FBXO11	mRNA	chr3:8993745-8995084	CIRC		F-box protein 11 [Source:HGNC Symbol;Acc:HGNC:13590]	GO:0004842(ubiquitin-protein transferase activity);GO:0005634(nucleus);GO:0005654(nucleoplasm);GO:0005730(nucleolus);GO:0005737(cytoplasm);GO:0007605(sensory perception of sound);GO:0016274(protein-arginine N-methyltransferase activity);GO:0036211(protein modification process)	NA	NA
ciRNA1123	0	0	0	0	0	0	0	0	0	0	0	0	0	0	0	0	chr3	15079894	15080253	-	1	ciRNA	ENSGALT00010044955	SEC23B	mRNA	chr3:15079865-15080253	CIRC		Sec23 homolog B, coat complex II component [Source:NCBI gene (formerly Entrezgene);Acc:416724]	GO:0005096(GTPase activator activity);GO:0005737(cytoplasm);GO:0005783(endoplasmic reticulum);GO:0005789(endoplasmic reticulum membrane);GO:0005829(cytosol);GO:0006886(intracellular protein transport);GO:0006888(endoplasmic reticulum to Golgi vesicle-mediated transport);GO:0008270(zinc ion binding);GO:0012505(endomembrane system);GO:0012507(ER to Golgi transport vesicle membrane);GO:0015031(prote…	04141(Protein processing in endoplasmic reticulum)	NA
ciRNA1124	0	0	0	0	0	0	0	0	0	0	0	0	0	0	0	0	chr3	49300564	49301628	-	1	ciRNA	ENSGALT00010012435	MTRF1L	mRNA	chr3:49296537-49301628	CIRC		mitochondrial translation release factor 1 like [Source:HGNC Symbol;Acc:HGNC:21051]	GO:0005739(mitochondrion)	NA	NA
ciRNA1125	0	0	0	0	0	0	0	0	0	0	0	0	0	0	0	0	chr3	70540758	70541049	+	1	ciRNA	ENSGALT00010036482	ASCC3	mRNA	chr3:70540757-70542977	CIRC		activating signal cointegrator 1 complex subunit 3 [Source:NCBI gene (formerly Entrezgene);Acc:421790]	GO:0000166(nucleotide binding);GO:0003676(nucleic acid binding);GO:0003678(DNA helicase activity);GO:0004386(helicase activity);GO:0005524(ATP binding);GO:0005634(nucleus);GO:0005737(cytoplasm);GO:0005829(cytosol);GO:0006281(DNA repair);GO:0006307(DNA dealkylation involved in DNA repair);GO:0006974(cellular response to DNA damage stimulus);GO:0008283(cell population proliferation);GO:0010467(gene…	NA	EC:3.6.4.12
ciRNA1126	0	0	0	0	0	0	0	0	0	0	0	0	0	0	0	0	chr3	82402963	82405861	-	1	ciRNA	ENSGALT00010003898	FAM135A	mRNA	chr3:82402962-82405861	CIRC		family with sequence similarity 135 member A [Source:HGNC Symbol;Acc:HGNC:21084]	NA	NA	NA
ciRNA1127	0	0	0	0	0	0	0	0	0	0	0	0	0	0	0	0	chr2	13007796	13008139	+	1	ciRNA	ENSGALT00010010530	CUL2	mRNA	chr2:13007795-13008180	CIRC		cullin 2 [Source:NCBI gene (formerly Entrezgene);Acc:420467]	GO:0005654(nucleoplasm);GO:0006511(ubiquitin-dependent protein catabolic process);GO:0016567(protein ubiquitination);GO:0031461(cullin-RING ubiquitin ligase complex);GO:0031462(Cul2-RING ubiquitin ligase complex);GO:0031625(ubiquitin protein ligase binding)	04120(Ubiquitin mediated proteolysis)	NA
ciRNA1128	0	0	0	0	0	0	0	0	0	0	0	0	0	0	0	0	chr2	15279261	15280716	-	1	ciRNA	ENSGALT00010012225	WAC	mRNA	chr2:15279231-15280716	CIRC		WW domain containing adaptor with coiled-coil [Source:HGNC Symbol;Acc:HGNC:17327]	GO:0000993(RNA polymerase II complex binding);GO:0003682(chromatin binding);GO:0005654(nucleoplasm);GO:0005681(spliceosomal complex);GO:0006974(cellular response to DNA damage stimulus);GO:0010390(histone monoubiquitination);GO:0016239(positive regulation of macroautophagy);GO:0031571(mitotic G1 DNA damage checkpoint signaling);GO:0032435(negative regulation of proteasomal ubiquitin-dependent pro…	NA	NA
ciRNA1129	0	0	0	0	0	0	0	0	0	0	0	0	0	0	0	0	chr2	20275766	20285892	+	1	ciRNA	ENSGALT00010007577	ITGA8	mRNA	chr2:20275765-20285892	CIRC		integrin subunit alpha 8 [Source:NCBI gene (formerly Entrezgene);Acc:396225]	GO:0001656(metanephros development);GO:0001822(kidney development);GO:0005783(endoplasmic reticulum);GO:0005886(plasma membrane);GO:0007160(cell-matrix adhesion);GO:0007179(transforming growth factor beta receptor signaling pathway);GO:0007613(memory);GO:0009986(cell surface);GO:0030030(cell projection organization);GO:0030198(extracellular matrix organization);GO:0030511(positive regulation of t…	04510(Focal adhesion);04512(ECM-receptor interaction);04514(Cell adhesion molecules);04810(Regulation of actin cytoskeleton)	NA
ciRNA113	2	0	0	0	0	0	0	0	80.6927	0	0	0	0	0	0	0	chr15	10807761	10810919	-	1	ciRNA	ENSGALT00010001201	ENSGALG00010000575	mRNA	chr15:10807760-10810919	CIRI		NA	NA	NA	NA
ciRNA1130	0	0	0	0	0	0	0	0	0	0	0	0	0	0	0	0	chr2	67983392	67987963	-	1	ciRNA	ENSGALT00010028755	RELCH	mRNA	chr2:67983391-67987963	CIRC		RAB11 binding and LisH domain, coiled-coil and HEAT repeat containing [Source:HGNC Symbol;Acc:HGNC:29289]	NA	NA	NA
ciRNA1131	0	0	0	0	0	0	0	0	0	0	0	0	0	0	0	0	chr2	88440577	88440748	-	1	ciRNA	ENSGALT00010019528	ENSGALG00010008175	mRNA	chr2:88438052-88440748	CIRC		NA	NA	NA	NA
ciRNA1132	0	0	0	0	0	0	0	0	0	0	0	0	0	0	0	0	chr2	93244179	93244330	+	1	ciRNA	ENSGALT00010002640	RTTN	mRNA	chr2:93244178-93244444	CIRC		rotatin [Source:NCBI gene (formerly Entrezgene);Acc:421023]	GO:0005813(centrosome);GO:0005814(centriole);GO:0007368(determination of left/right symmetry);GO:0036064(ciliary basal body)	NA	NA
ciRNA1133	0	0	0	0	0	0	0	0	0	0	0	0	0	0	0	0	chr2	147589446	147589766	-	1	ciRNA	ENSGALT00010020009	ZC3H3	mRNA	chr2:147588420-147589766	CIRC		zinc finger CCCH-type containing 3 [Source:NCBI gene (formerly Entrezgene);Acc:430349]	NA	NA	NA
ciRNA1134	0	0	0	0	0	0	0	0	0	0	0	0	0	0	0	0	chr1	20747841	20748692	-	1	ciRNA	ENSGALT00010002822	PLXNB2	mRNA	chr1:20747816-20748692	CIRC		plexin B2 [Source:HGNC Symbol;Acc:HGNC:9104]	GO:0001843(neural tube closure);GO:0001932(regulation of protein phosphorylation);GO:0005887(integral component of plasma membrane);GO:0007156(homophilic cell adhesion via plasma membrane adhesion molecules);GO:0007405(neuroblast proliferation);GO:0007420(brain development);GO:0008360(regulation of cell shape);GO:0010976(positive regulation of neuron projection development);GO:0017154(semaphorin …	NA	NA
ciRNA1135	0	0	0	0	0	0	0	0	0	0	0	0	0	0	0	0	chr1	38972174	38973589	+	1	ciRNA	ENSGALT00010032936	NAV3	mRNA	chr1:38972173-38973589	CIRC		neuron navigator 3 [Source:NCBI gene (formerly Entrezgene);Acc:417869]	GO:0005524(ATP binding);GO:0007026(negative regulation of microtubule depolymerization);GO:0008017(microtubule binding);GO:0016887(ATP hydrolysis activity);GO:0022008(neurogenesis);GO:0030336(negative regulation of cell migration);GO:0031116(positive regulation of microtubule polymerization);GO:0032703(negative regulation of interleukin-2 production);GO:1990752(microtubule end)	NA	NA
ciRNA1136	0	0	0	0	0	0	0	0	0	0	0	0	0	0	0	0	chr1	51756245	51756676	+	1	ciRNA	ENSGALT00010035889	EIF3D	mRNA	chr1:51756244-51756700	CIRC		eukaryotic translation initiation factor 3 subunit D [Source:HGNC Symbol;Acc:HGNC:3278]	GO:0001732(formation of cytoplasmic translation initiation complex);GO:0002183(cytoplasmic translational initiation);GO:0002191(cap-dependent translational initiation);GO:0003723(RNA binding);GO:0003743(translation initiation factor activity);GO:0005737(cytoplasm);GO:0005852(eukaryotic translation initiation factor 3 complex);GO:0006412(translation);GO:0006413(translational initiation);GO:0016282…	03013(RNA transport)	NA
ciRNA1137	0	0	0	0	0	0	0	0	0	0	0	0	0	0	0	0	chr1	54768163	54768838	-	1	ciRNA	ENSGALT00010024541	HSP90B1	mRNA	chr1:54768160-54768838	CIRC		heat shock protein 90 beta family member 1 [Source:NCBI gene (formerly Entrezgene);Acc:374163]	GO:0000166(nucleotide binding);GO:0001666(response to hypoxia);GO:0003723(RNA binding);GO:0005524(ATP binding);GO:0005783(endoplasmic reticulum);GO:0005788(endoplasmic reticulum lumen);GO:0005789(endoplasmic reticulum membrane);GO:0005829(cytosol);GO:0006457(protein folding);GO:0016887(ATP hydrolysis activity);GO:0019903(protein phosphatase binding);GO:0030433(ubiquitin-dependent ERAD pathway);GO…	04141(Protein processing in endoplasmic reticulum);05132(Salmonella infection)	NA
ciRNA1138	0	0	0	0	0	0	0	0	0	0	0	0	0	0	0	0	chr1	60557319	60557825	+	1	ciRNA	ENSGALT00010029560	WNK1	mRNA	chr1:60557318-60557950	CIRC		WNK lysine deficient protein kinase 1 [Source:HGNC Symbol;Acc:HGNC:14540]	GO:0003084(positive regulation of systemic arterial blood pressure);GO:0004672(protein kinase activity);GO:0004674(protein serine/threonine kinase activity);GO:0005524(ATP binding);GO:0005737(cytoplasm);GO:0005829(cytosol);GO:0006468(protein phosphorylation);GO:0006811(ion transport);GO:0007165(signal transduction);GO:0008217(regulation of blood pressure);GO:0010820(positive regulation of T cell …	NA	EC:2.7.11.1
ciRNA1139	0	0	0	0	0	0	0	0	0	0	0	0	0	0	0	0	chr1	118334994	118337065	-	1	ciRNA	ENSGALT00010007175	EIF2S3	mRNA	chr1:118334993-118337065	CIRC		eukaryotic translation initiation factor 2 subunit gamma [Source:NCBI gene (formerly Entrezgene);Acc:418597]	GO:0000049(tRNA binding);GO:0000166(nucleotide binding);GO:0001731(formation of translation preinitiation complex);GO:0003743(translation initiation factor activity);GO:0003924(GTPase activity);GO:0005525(GTP binding);GO:0005850(eukaryotic translation initiation factor 2 complex);GO:0006412(translation);GO:0006413(translational initiation);GO:0016787(hydrolase activity);GO:0045903(positive regula…	03013(RNA transport)	NA
ciRNA114	3	4	0	0	4	4	2	3	121.039	150.297	0	0	150.606	153.472	69.426	120.528	chr1	14078264	14082305	-	1	ciRNA	ENSGALT00010024037	SRPK2	mRNA	chr1:14078263-14082305	CIRI		SRSF protein kinase 2 [Source:HGNC Symbol;Acc:HGNC:11306]	GO:0000245(spliceosomal complex assembly);GO:0000287(magnesium ion binding);GO:0000785(chromatin);GO:0004674(protein serine/threonine kinase activity);GO:0005524(ATP binding);GO:0005634(nucleus);GO:0005654(nucleoplasm);GO:0005730(nucleolus);GO:0005737(cytoplasm);GO:0005829(cytosol);GO:0006468(protein phosphorylation);GO:0008284(positive regulation of cell population proliferation);GO:0008380(RNA …	NA	EC:2.7.11.1
ciRNA1140	0	0	0	0	0	0	0	0	0	0	0	0	0	0	0	0	chr1	165837268	165837488	+	1	ciRNA	ENSGALT00010007420	NAA16	mRNA	chr1:165837267-165837526	CIRC		N-alpha-acetyltransferase 16, NatA auxiliary subunit [Source:HGNC Symbol;Acc:HGNC:26164]	GO:0005737(cytoplasm);GO:0005829(cytosol);GO:0006474(N-terminal protein amino acid acetylation);GO:0031415(NatA complex);GO:0043022(ribosome binding);GO:0043066(negative regulation of apoptotic process);GO:0050821(protein stabilization)	NA	NA
ciRNA1141	0	0	0	0	0	0	0	0	0	0	0	0	0	0	0	0	chr1	169808827	169812558	+	1	ciRNA	ENSGALT00010006633	RNASEH2B	mRNA	chr1:169808826-169812591	CIRC		ribonuclease H2 subunit B [Source:NCBI gene (formerly Entrezgene);Acc:418874]	GO:0001701(in utero embryonic development);GO:0005654(nucleoplasm);GO:0006401(RNA catabolic process);GO:0009259(ribonucleotide metabolic process);GO:0010389(regulation of G2/M transition of mitotic cell cycle);GO:0010467(gene expression);GO:0010629(negative regulation of gene expression);GO:0032299(ribonuclease H2 complex);GO:0048144(fibroblast proliferation);GO:0048146(positive regulation of fib…	03030(DNA replication)	NA
ciRNA1142	0	0	0	0	0	0	0	0	0	0	0	0	0	0	0	0	chr9	493046	493420	+	1	ciRNA	ENSGALT00010062171	ENSGALG00010025477	mRNA	chr9:493045-495283	CIRC		NA	NA	NA	NA
ciRNA1143	0	0	0	0	0	0	0	0	0	0	0	0	0	0	0	0	chr8	1481863	1482062	+	1	ciRNA	ENSGALT00010029284	KIF14	mRNA	chr8:1481862-1482718	CIRC		kinesin family member 14 [Source:HGNC Symbol;Acc:HGNC:19181]	GO:0001558(regulation of cell growth);GO:0005524(ATP binding);GO:0005829(cytosol);GO:0005874(microtubule);GO:0005886(plasma membrane);GO:0007080(mitotic metaphase plate congression);GO:0008017(microtubule binding);GO:0008284(positive regulation of cell population proliferation);GO:0008574(plus-end-directed microtubule motor activity);GO:0010389(regulation of G2/M transition of mitotic cell cycle)…	NA	NA
ciRNA1144	0	0	0	0	0	0	0	0	0	0	0	0	0	0	0	0	chr8	13816356	13823068	+	1	ciRNA	ENSGALT00010053106	EVI5	mRNA	chr8:13816355-13823068	CIRC		ecotropic viral integration site 5 [Source:HGNC Symbol;Acc:HGNC:3501]	GO:0005096(GTPase activator activity);GO:0043087(regulation of GTPase activity)	NA	NA
ciRNA1145	0	0	0	0	0	0	0	0	0	0	0	0	0	0	0	0	chr8	21088845	21089865	+	1	ciRNA	ENSGALT00010064453	ENSGALG00010026498	mRNA	chr8:21088844-21089900	CIRC		NA	NA	NA	EC:2.7.11.1
ciRNA1146	0	0	0	0	0	0	0	0	0	0	0	0	0	0	0	0	chr1	71391875	71422609	+	1	ciRNA	ENSGALT00010056199	PKDREJ	mRNA	chr1:71391874-71422609	CIRI		polycystin family receptor for egg jelly [Source:HGNC Symbol;Acc:HGNC:9015]	NA	NA	NA
ciRNA1147	0	0	0	0	0	0	0	0	0	0	0	0	0	0	0	0	chr2	38348115	38348383	-	1	ciRNA	ENSGALT00010005948	SLC4A7	mRNA	chr2:38348114-38348383	CIRI		solute carrier family 4 member 7 [Source:HGNC Symbol;Acc:HGNC:11033]	GO:0005452(solute:inorganic anion antiporter activity);GO:0005886(plasma membrane);GO:0006811(ion transport);GO:0006820(anion transport);GO:0008509(anion transmembrane transporter activity);GO:0008510(sodium:bicarbonate symporter activity);GO:0015698(inorganic anion transport);GO:0015701(bicarbonate transport);GO:0016020(membrane);GO:0016021(integral component of membrane);GO:0016323(basolateral …	NA	NA
ciRNA1148	0	0	0	0	0	0	0	0	0	0	0	0	0	0	0	0	chr39	124285	143842	-	1	ciRNA	ENSGALT00010001219	ENSGALG00010000581	mRNA	chr39:124284-143842	CIRI		NA	GO:0000398(mRNA splicing, via spliceosome);GO:0003676(nucleic acid binding);GO:0003723(RNA binding);GO:0003729(mRNA binding);GO:0008270(zinc ion binding);GO:0016020(membrane);GO:0016021(integral component of membrane);GO:0016607(nuclear speck)	NA	NA
ciRNA1149	0	0	0	0	0	0	0	0	0	0	0	0	0	0	0	0	chr3	110427523	110428984	-	1	ciRNA	ENSGALT00010020524	ENSGALG00010008653	mRNA	chr3:110427522-110428984	CIRI		NA	NA	NA	NA
ciRNA115	5	0	0	0	0	0	17	0	201.732	0	0	0	0	0	590.121	0	chr17	310485	392623	-	1	ciRNA	ENSGALT00010070228	ENSGALG00010029073	mRNA	chr17:310484-392623	CIRI		NA	NA	NA	NA
ciRNA1150	0	0	0	0	0	0	0	0	0	0	0	0	0	0	0	0	chr1	194908717	194935376	+	1	ciRNA	ENSGALT00010006061	RAB6A	mRNA	chr1:194908716-194935376	CIRI		RAB6A, member RAS onco family [Source:NCBI gene (formerly Entrezgene);Acc:419063]	GO:0000139(Golgi membrane);GO:0003924(GTPase activity);GO:0005525(GTP binding);GO:0005794(Golgi apparatus);GO:0005802(trans-Golgi network);GO:0005829(cytosol);GO:0006890(retrograde vesicle-mediated transport, Golgi to endoplasmic reticulum);GO:0016020(membrane);GO:0018125(peptidyl-cysteine methylation);GO:0019882(antigen processing and presentation);GO:0019904(protein domain specific binding);GO:…	NA	NA
ciRNA1151	0	0	0	0	0	0	0	0	0	0	0	0	0	0	0	0	chr1	194976899	194981398	+	1	ciRNA	ENSGALT00010006136	FAM168A	mRNA	chr1:194976898-194981398	CIRI		family with sequence similarity 168 member A [Source:HGNC Symbol;Acc:HGNC:28999]	GO:1905053(positive regulation of base-excision repair)	NA	NA
ciRNA1152	0	0	0	0	0	0	0	0	0	0	0	0	0	0	0	0	chr17	348387	392623	-	1	ciRNA	ENSGALT00010070223	ENSGALG00010029071	mRNA	chr17:348386-392623	CIRI		NA	NA	NA	NA
ciRNA1153	0	0	0	0	0	0	0	0	0	0	0	0	0	0	0	0	chr17	313740	346489	-	1	ciRNA	ENSGALT00010070228	ENSGALG00010029073	mRNA	chr17:313739-346489	CIRI		NA	NA	NA	NA
ciRNA1154	0	0	0	0	0	0	0	0	0	0	0	0	0	0	0	0	chr1	136388969	136417578	+	1	ciRNA	ENSGALT00010036930	LIMS1	mRNA	chr1:136388968-136417578	CIRI		LIM zinc finger domain containing 1 [Source:NCBI gene (formerly Entrezgene);Acc:414880]	GO:0005737(cytoplasm);GO:0005911(cell-cell junction);GO:0005925(focal adhesion);GO:0045216(cell-cell junction organization);GO:0046872(metal ion binding);GO:0098609(cell-cell adhesion);GO:0110165(cellular anatomical entity);GO:1900026(positive regulation of substrate adhesion-dependent cell spreading);GO:2001046(positive regulation of integrin-mediated signaling pathway)	NA	NA
ciRNA1155	0	0	0	0	0	0	0	0	0	0	0	0	0	0	0	0	chr1	136411797	136413524	+	1	ciRNA	ENSGALT00010036930	LIMS1	mRNA	chr1:136411796-136413524	CIRI		LIM zinc finger domain containing 1 [Source:NCBI gene (formerly Entrezgene);Acc:414880]	GO:0005737(cytoplasm);GO:0005911(cell-cell junction);GO:0005925(focal adhesion);GO:0045216(cell-cell junction organization);GO:0046872(metal ion binding);GO:0098609(cell-cell adhesion);GO:0110165(cellular anatomical entity);GO:1900026(positive regulation of substrate adhesion-dependent cell spreading);GO:2001046(positive regulation of integrin-mediated signaling pathway)	NA	NA
ciRNA1156	0	0	0	0	0	0	0	0	0	0	0	0	0	0	0	0	chr12	5115810	5116036	+	1	ciRNA	ENSGALT00010067675	TSEN2	mRNA	chr12:5115809-5116574	CIRC		tRNA splicing endonuclease subunit 2 [Source:NCBI gene (formerly Entrezgene);Acc:415965]	GO:0005654(nucleoplasm);GO:0005813(centrosome);GO:0005829(cytosol);GO:0006388(tRNA splicing, via endonucleolytic cleavage and ligation)	NA	EC:4.6.1.16
ciRNA1157	0	0	0	0	0	0	0	0	0	0	0	0	0	0	0	0	chr11	626461	626817	+	1	ciRNA	ENSGALT00010053683	NLRC5	mRNA	chr11:626460-626899	CIRC		NLR family CARD domain containing 5 [Source:NCBI gene (formerly Entrezgene);Acc:100857413]	GO:0005634(nucleus);GO:0005829(cytosol);GO:0009617(response to bacterium);GO:0032088(negative regulation of NF-kappaB transcription factor activity);GO:0045087(innate immune response);GO:0060339(negative regulation of type I interferon-mediated signaling pathway)	NA	NA
ciRNA1158	0	0	0	0	0	0	0	0	0	0	0	0	0	0	0	0	chr11	1112748	1113324	+	1	ciRNA	ENSGALT00010054974	RIPOR1	mRNA	chr11:1112747-1114671	CIRC		RHO family interacting cell polarization regulator 1 [Source:HGNC Symbol;Acc:HGNC:25836]	GO:0005737(cytoplasm);GO:0005794(Golgi apparatus);GO:0007266(Rho protein signal transduction);GO:0009267(cellular response to starvation);GO:0009611(response to wounding);GO:0016020(membrane);GO:0030335(positive regulation of cell migration);GO:0034067(protein localization to Golgi apparatus);GO:0051683(establishment of Golgi localization);GO:0071889(14-3-3 protein binding);GO:0090316(positive re…	NA	NA
ciRNA1159	0	0	0	0	0	0	0	0	0	0	0	0	0	0	0	0	chr11	1197240	1198048	+	1	ciRNA	ENSGALT00010052823	AARS1	mRNA	chr11:1197239-1198048	CIRC		alanyl-tRNA synthetase 1 [Source:NCBI gene (formerly Entrezgene);Acc:415668]	GO:0000049(tRNA binding);GO:0000166(nucleotide binding);GO:0002161(aminoacyl-tRNA editing activity);GO:0002196(Ser-tRNA(Ala) hydrolase activity);GO:0003676(nucleic acid binding);GO:0003723(RNA binding);GO:0004812(aminoacyl-tRNA ligase activity);GO:0004813(alanine-tRNA ligase activity);GO:0005524(ATP binding);GO:0005737(cytoplasm);GO:0005739(mitochondrion);GO:0005829(cytosol);GO:0006399(tRNA metab…	00970(Aminoacyl-tRNA biosynthesis)	EC:6.1.1.7
ciRNA116	2	0	0	0	0	0	0	0	80.6927	0	0	0	0	0	0	0	chr2	941562	945629	+	1	ciRNA	ENSGALT00010066194	SCAP	mRNA	chr2:941561-945629	CIRI		SREBF chaperone [Source:HGNC Symbol;Acc:HGNC:30634]	GO:0000139(Golgi membrane);GO:0001666(response to hypoxia);GO:0005789(endoplasmic reticulum membrane);GO:0006629(lipid metabolic process);GO:0006955(immune response);GO:0008203(cholesterol metabolic process);GO:0008289(lipid binding);GO:0012507(ER to Golgi transport vesicle membrane);GO:0016020(membrane);GO:0016021(integral component of membrane);GO:0019217(regulation of fatty acid metabolic proc…	NA	NA
ciRNA1160	0	0	0	0	0	0	0	0	0	0	0	0	0	0	0	0	chr11	7224143	7224711	-	1	ciRNA	ENSGALT00010059195	PHKB	mRNA	chr11:7222166-7224711	CIRC		phosphorylase kinase regulatory subunit beta [Source:NCBI gene (formerly Entrezgene);Acc:415741]	GO:0005516(calmodulin binding);GO:0005886(plasma membrane);GO:0005964(phosphorylase kinase complex);GO:0005975(carbohydrate metabolic process);GO:0005977(glycogen metabolic process);GO:0016020(membrane)	04020(Calcium signaling pathway);04910(Insulin signaling pathway)	NA
ciRNA1161	0	0	0	0	0	0	0	0	0	0	0	0	0	0	0	0	chr11	17563643	17565651	-	1	ciRNA	ENSGALT00010022141	KLHDC4	mRNA	chr11:17563618-17565651	CIRC		kelch domain containing 4 [Source:NCBI gene (formerly Entrezgene);Acc:415831]	NA	NA	NA
ciRNA1162	0	0	0	0	0	0	0	0	0	0	0	0	0	0	0	0	chr11	18375507	18376650	+	1	ciRNA	ENSGALT00010019045	SPG7	mRNA	chr11:18375506-18376650	CIRC		SPG7, paraplegin matrix AAA peptidase subunit [Source:NCBI gene (formerly Entrezgene);Acc:415843]	GO:0004176(ATP-dependent peptidase activity);GO:0004222(metalloendopeptidase activity);GO:0005524(ATP binding);GO:0005739(mitochondrion);GO:0005743(mitochondrial inner membrane);GO:0005745(m-AAA complex);GO:0005757(mitochondrial permeability transition pore complex);GO:0006508(proteolysis);GO:0007005(mitochondrion organization);GO:0008089(anterograde axonal transport);GO:0008233(peptidase activit…	NA	NA
ciRNA1163	0	0	0	0	0	0	0	0	0	0	0	0	0	0	0	0	chr11	19410963	19411114	+	1	ciRNA	ENSGALT00010020144	AP1G1	mRNA	chr11:19410962-19411434	CIRC		adaptor related protein complex 1 gamma 1 subunit [Source:NCBI gene (formerly Entrezgene);Acc:415880]	GO:0005794(Golgi apparatus);GO:0005829(cytosol);GO:0006886(intracellular protein transport);GO:0006896(Golgi to vacuole transport);GO:0006898(receptor-mediated endocytosis);GO:0015031(protein transport);GO:0016020(membrane);GO:0016192(vesicle-mediated transport);GO:0019894(kinesin binding);GO:0030117(membrane coat);GO:0030121(AP-1 adaptor complex);GO:0030136(clathrin-coated vesicle);GO:0030742(GT…	04142(Lysosome)	NA
ciRNA1164	0	0	0	0	0	0	0	0	0	0	0	0	0	0	0	0	chr10	1709838	1711966	+	1	ciRNA	ENSGALT00010052375	ARIH1	mRNA	chr10:1709837-1711981	CIRC		ariadne RBR E3 ubiquitin protein ligase 1 [Source:NCBI gene (formerly Entrezgene);Acc:415319]	GO:0000151(ubiquitin ligase complex);GO:0000209(protein polyubiquitination);GO:0004842(ubiquitin-protein transferase activity);GO:0005634(nucleus);GO:0005654(nucleoplasm);GO:0005737(cytoplasm);GO:0006511(ubiquitin-dependent protein catabolic process);GO:0008270(zinc ion binding);GO:0016567(protein ubiquitination);GO:0016604(nuclear body);GO:0016740(transferase activity);GO:0019005(SCF ubiquitin l…	NA	EC:2.3.2.31
ciRNA1165	0	0	0	0	0	0	0	0	0	0	0	0	0	0	0	0	chr10	5124882	5125430	+	1	ciRNA	ENSGALT00010060304	ANXA2	mRNA	chr10:5124881-5125766	CIRC		annexin A2 [Source:NCBI gene (formerly Entrezgene);Acc:396297]	GO:0001525(angiogenesis);GO:0001533(cornified envelope);GO:0001765(membrane raft assembly);GO:0001786(phosphatidylserine binding);GO:0001921(positive regulation of receptor recycling);GO:0002020(protease binding);GO:0002091(negative regulation of receptor internalization);GO:0003417(growth plate cartilage development);GO:0004859(phospholipase inhibitor activity);GO:0004867(serine-type endopeptida…	05132(Salmonella infection)	NA
ciRNA1166	0	0	0	0	0	0	0	0	0	0	0	0	0	0	0	0	chr10	20349081	20349572	+	1	ciRNA	ENSGALT00010000064	IQGAP3	mRNA	chr10:20349080-20349600	CIRC		NA	GO:0005096(GTPase activator activity);GO:0005516(calmodulin binding);GO:0005634(nucleus);GO:0007165(signal transduction);GO:0032956(regulation of actin cytoskeleton organization);GO:0043087(regulation of GTPase activity);GO:0051015(actin filament binding);GO:0071902(positive regulation of protein serine/threonine kinase activity);GO:0120025(plasma membrane bounded cell projection)	04520(Adherens junction);04810(Regulation of actin cytoskeleton)	NA
ciRNA1167	0	0	0	0	0	0	0	0	0	0	0	0	0	0	0	0	chr10	20377065	20378316	+	1	ciRNA	ENSGALT00010000067	IQGAP3	mRNA	chr10:20377064-20378342	CIRC		NA	GO:0005096(GTPase activator activity);GO:0005516(calmodulin binding);GO:0005634(nucleus);GO:0007165(signal transduction);GO:0032956(regulation of actin cytoskeleton organization);GO:0043087(regulation of GTPase activity);GO:0051015(actin filament binding);GO:0071902(positive regulation of protein serine/threonine kinase activity);GO:0120025(plasma membrane bounded cell projection)	04520(Adherens junction);04810(Regulation of actin cytoskeleton)	NA
ciRNA1168	0	0	0	0	0	0	0	0	0	0	0	0	0	0	0	0	chr17	6703586	6703755	+	1	ciRNA	ENSGALT00010068184	NUP214	mRNA	chr17:6703585-6704184	CIRC		nucleoporin 214 [Source:HGNC Symbol;Acc:HGNC:8064]	GO:0005049(nuclear export signal receptor activity);GO:0005635(nuclear envelope);GO:0006406(mRNA export from nucleus);GO:0006606(protein import into nucleus);GO:0006611(protein export from nucleus);GO:0017056(structural constituent of nuclear pore);GO:0046822(regulation of nucleocytoplasmic transport);GO:0051726(regulation of cell cycle);GO:1990876(cytoplasmic side of nuclear pore)	03013(RNA transport)	NA
ciRNA1169	0	0	0	0	0	0	0	0	0	0	0	0	0	0	0	0	chr17	9445626	9447388	+	1	ciRNA	ENSGALT00010068855	RABGAP1	mRNA	chr17:9445625-9447388	CIRC		RAB GTPase activating protein 1 [Source:HGNC Symbol;Acc:HGNC:17155]	GO:0005096(GTPase activator activity);GO:0005829(cytosol);GO:0031267(small GTPase binding);GO:0043087(regulation of GTPase activity);GO:0043547(positive regulation of GTPase activity);GO:0090630(activation of GTPase activity)	NA	NA
ciRNA117	8	2	0	4	0	2	3	6	322.771	75.1483	0	155.142	0	76.736	104.139	241.055	chr20	1756872	1764345	-	1	ciRNA	ENSGALT00010060265	ENSGALG00010024685	mRNA	chr20:1756871-1764345	CIRI		NA	NA	NA	NA
ciRNA1170	0	0	0	0	0	0	0	0	0	0	0	0	0	0	0	0	chr16	2161029	2161440	+	1	ciRNA	ENSGALT00010006638	ENSGALG00010002866	mRNA	chr16:2161028-2161440	CIRC		NA	NA	NA	NA
ciRNA1171	0	0	0	0	0	0	0	0	0	0	0	0	0	0	0	0	chr15	737620	738740	+	1	ciRNA	ENSGALT00010065446	SEPTIN2L	mRNA	chr15:737619-738741	CIRC		septin 2 like [Source:NCBI gene (formerly Entrezgene);Acc:416777]	GO:0000166(nucleotide binding);GO:0003924(GTPase activity);GO:0005525(GTP binding);GO:0005737(cytoplasm);GO:0005819(spindle);GO:0005856(cytoskeleton);GO:0005886(plasma membrane);GO:0005938(cell cortex);GO:0005940(septin ring);GO:0007049(cell cycle);GO:0007224(smoothened signaling pathway);GO:0008021(synaptic vesicle);GO:0008104(protein localization);GO:0015630(microtubule cytoskeleton);GO:0016020…	NA	NA
ciRNA1172	0	0	0	0	0	0	0	0	0	0	0	0	0	0	0	0	chr15	1595742	1595911	-	1	ciRNA	ENSGALT00010054090	FBRSL1	mRNA	chr15:1593804-1595911	CIRC		fibrosin like 1 [Source:HGNC Symbol;Acc:HGNC:29308]	NA	NA	NA
ciRNA1173	0	0	0	0	0	0	0	0	0	0	0	0	0	0	0	0	chr15	4733680	4735129	+	1	ciRNA	ENSGALT00010060180	NCOR2	mRNA	chr15:4733679-4735145	CIRC		nuclear receptor corepressor 2 [Source:HGNC Symbol;Acc:HGNC:7673]	GO:0000122(negative regulation of transcription by RNA polymerase II);GO:0000785(chromatin);GO:0003714(transcription corepressor activity);GO:0005112(Notch binding);GO:0005634(nucleus);GO:0005654(nucleoplasm);GO:0010565(regulation of cellular ketone metabolic process);GO:0016363(nuclear matrix);GO:0016604(nuclear body);GO:0017053(transcription repressor complex);GO:0042826(histone deacetylase bin…	04330(Notch signaling pathway)	NA
ciRNA1174	0	0	0	0	0	0	0	0	0	0	0	0	0	0	0	0	chr15	5783931	5785642	+	1	ciRNA	ENSGALT00010062031	MLXIP	mRNA	chr15:5783930-5785642	CIRC		MLX interacting protein [Source:HGNC Symbol;Acc:HGNC:17055]	GO:0000977(RNA polymerase II transcription regulatory region sequence-specific DNA binding);GO:0001228(DNA-binding transcription activator activity, RNA polymerase II-specific);GO:0045944(positive regulation of transcription by RNA polymerase II)	NA	NA
ciRNA1175	0	0	0	0	0	0	0	0	0	0	0	0	0	0	0	0	chr15	6421811	6422938	+	1	ciRNA	ENSGALT00010050031	PTPN11	mRNA	chr15:6421810-6422938	CIRC		protein tyrosine phosphatase non-receptor type 11 [Source:NCBI gene (formerly Entrezgene);Acc:395815]	GO:0000077(DNA damage checkpoint signaling);GO:0001784(phosphotyrosine residue binding);GO:0004721(phosphoprotein phosphatase activity);GO:0004725(protein tyrosine phosphatase activity);GO:0004726(non-membrane spanning protein tyrosine phosphatase activity);GO:0005158(insulin receptor binding);GO:0005634(nucleus);GO:0005737(cytoplasm);GO:0006470(protein dephosphorylation);GO:0006629(lipid metabol…	04625(C-type lectin receptor signaling pathway);04920(Adipocytokine signaling pathway);05168(Herpes simplex virus 1 infection)	EC:3.1.3.48
ciRNA1176	0	0	0	0	0	0	0	0	0	0	0	0	0	0	0	0	chr19	3902196	3902627	+	1	ciRNA	ENSGALT00010070688	DERL2	mRNA	chr19:3902195-3902642	CIRC		derlin 2 [Source:HGNC Symbol;Acc:HGNC:17943]	GO:0000839(Hrd1p ubiquitin ligase ERAD-L complex);GO:0001967(suckling behavior);GO:0005047(signal recognition particle binding);GO:0005769(early endosome);GO:0005770(late endosome);GO:0005783(endoplasmic reticulum);GO:0005789(endoplasmic reticulum membrane);GO:0008284(positive regulation of cell population proliferation);GO:0010498(proteasomal protein catabolic process);GO:0016020(membrane);GO:00…	04141(Protein processing in endoplasmic reticulum)	NA
ciRNA1177	0	0	0	0	0	0	0	0	0	0	0	0	0	0	0	0	chr19	7402950	7405526	+	1	ciRNA	ENSGALT00010072007	NXN	mRNA	chr19:7402949-7405555	CIRC		nucleoredoxin [Source:HGNC Symbol;Acc:HGNC:18008]	GO:0001701(in utero embryonic development);GO:0004791(thioredoxin-disulfide reductase activity);GO:0005634(nucleus);GO:0016055(Wnt signaling pathway);GO:0030178(negative regulation of Wnt signaling pathway);GO:0031397(negative regulation of protein ubiquitination);GO:0072359(circulatory system development)	NA	EC:1.8.1.8
ciRNA1178	0	0	0	0	0	0	0	0	0	0	0	0	0	0	0	0	chr18	11293241	11293620	-	1	ciRNA	ENSGALT00010071819	HN1	mRNA	chr18:11282519-11293620	CIRC		hematological and neurological expressed 1 [Source:NCBI gene (formerly Entrezgene);Acc:422119]	GO:0005634(nucleus);GO:0005654(nucleoplasm);GO:0005730(nucleolus);GO:0005737(cytoplasm);GO:0031965(nuclear membrane)	NA	NA
ciRNA1179	0	0	0	0	0	0	0	0	0	0	0	0	0	0	0	0	chr18	11325426	11325713	+	1	ciRNA	ENSGALT00010071833	NUP85	mRNA	chr18:11325425-11325756	CIRC		nucleoporin 85 [Source:NCBI gene (formerly Entrezgene);Acc:422120]	GO:0000776(kinetochore);GO:0005635(nuclear envelope);GO:0005654(nucleoplasm);GO:0005829(cytosol);GO:0006935(chemotaxis);GO:0030032(lamellipodium assembly);GO:0031080(nuclear pore outer ring);GO:0048246(macrophage chemotaxis);GO:0072006(nephron development)	03013(RNA transport)	NA
ciRNA118	89	0	55	65	48	33	0	44	3590.82	0	2113.47	2521.05	1807.27	1266.14	0	1767.74	chr20	1757127	1764345	-	1	ciRNA	ENSGALT00010060265	ENSGALG00010024685	mRNA	chr20:1757126-1764345	CIRI		NA	NA	NA	NA
ciRNA1180	0	0	0	0	0	0	0	0	0	0	0	0	0	0	0	0	chr6	14533873	14537062	+	1	ciRNA	ENSGALT00010054024	KCNMA1	mRNA	chr6:14533872-14537115	CIRC		potassium calcium-activated channel subfamily M alpha 1 [Source:NCBI gene (formerly Entrezgene);Acc:374065]	GO:0001666(response to hypoxia);GO:0003779(actin binding);GO:0005249(voltage-gated potassium channel activity);GO:0005901(caveola);GO:0006813(potassium ion transport);GO:0006970(response to osmotic stress);GO:0008076(voltage-gated potassium channel complex);GO:0015269(calcium-activated potassium channel activity);GO:0016021(integral component of membrane);GO:0016324(apical plasma membrane);GO:003…	04270(Vascular smooth muscle contraction)	NA
ciRNA1181	0	0	0	0	0	0	0	0	0	0	0	0	0	0	0	0	chr6	16720050	16721042	-	1	ciRNA	ENSGALT00010051401	SEC24C	mRNA	chr6:16719745-16721042	CIRC		NA	GO:0000149(SNARE binding);GO:0005789(endoplasmic reticulum membrane);GO:0005829(cytosol);GO:0006886(intracellular protein transport);GO:0006888(endoplasmic reticulum to Golgi vesicle-mediated transport);GO:0008270(zinc ion binding);GO:0012507(ER to Golgi transport vesicle membrane);GO:0015031(protein transport);GO:0016020(membrane);GO:0030127(COPII vesicle coat);GO:0031410(cytoplasmic vesicle);GO…	04141(Protein processing in endoplasmic reticulum)	NA
ciRNA1182	0	0	0	0	0	0	0	0	0	0	0	0	0	0	0	0	chr6	18258681	18259363	-	1	ciRNA	ENSGALT00010051032	SCD	mRNA	chr6:18258648-18259363	CIRC		stearoyl-CoA desaturase [Source:NCBI gene (formerly Entrezgene);Acc:395706]	GO:0004768(stearoyl-CoA 9-desaturase activity);GO:0005506(iron ion binding);GO:0005730(nucleolus);GO:0005783(endoplasmic reticulum);GO:0005789(endoplasmic reticulum membrane);GO:0006636(unsaturated fatty acid biosynthetic process);GO:0016021(integral component of membrane);GO:0016491(oxidoreductase activity)	01040(Biosynthesis of unsaturated fatty acids);01100(Metabolic pathways);01212(Fatty acid metabolism);03320(PPAR signaling pathway)	EC:1.14.19.1
ciRNA1183	0	0	0	0	0	0	0	0	0	0	0	0	0	0	0	0	chr6	24912279	24913829	+	1	ciRNA	ENSGALT00010051487	SLK	mRNA	chr6:24912278-24913835	CIRC		STE20 like kinase [Source:HGNC Symbol;Acc:HGNC:11088]	GO:0000166(nucleotide binding);GO:0004672(protein kinase activity);GO:0004674(protein serine/threonine kinase activity);GO:0005524(ATP binding);GO:0005737(cytoplasm);GO:0006468(protein phosphorylation);GO:0030334(regulation of cell migration);GO:0031122(cytoplasmic microtubule organization);GO:0031252(cell leading edge);GO:0042802(identical protein binding);GO:0042803(protein homodimerization act…	04114(Oocyte meiosis)	EC:2.7.11.1
ciRNA1184	0	0	0	0	0	0	0	0	0	0	0	0	0	0	0	0	chr6	34154076	34155581	+	1	ciRNA	ENSGALT00010006371	ENSGALG00010002750	mRNA	chr6:34154075-34155581	CIRC		NA	NA	NA	NA
ciRNA1185	0	0	0	0	0	0	0	0	0	0	0	0	0	0	0	0	chr24	270525	271086	-	1	ciRNA	ENSGALT00010059810	ENSGALG00010024511	mRNA	chr24:270499-271086	CIRC		NA	NA	NA	NA
ciRNA1186	0	0	0	0	0	0	0	0	0	0	0	0	0	0	0	0	chr22	2899220	2899647	+	1	ciRNA	ENSGALT00010043394	IKBKB	mRNA	chr22:2899219-2899647	CIRC		inhibitor of nuclear factor kappa B kinase subunit beta [Source:HGNC Symbol;Acc:HGNC:5960]	GO:0004672(protein kinase activity);GO:0004674(protein serine/threonine kinase activity);GO:0005829(cytosol);GO:0006468(protein phosphorylation);GO:0007249(I-kappaB kinase/NF-kappaB signaling);GO:0018105(peptidyl-serine phosphorylation);GO:0019901(protein kinase binding);GO:0030866(cortical actin cytoskeleton organization);GO:0033209(tumor necrosis factor-mediated signaling pathway);GO:0035509(ne…	NA	NA
ciRNA1187	0	0	0	0	0	0	0	0	0	0	0	0	0	0	0	0	chr21	4377168	4378022	+	1	ciRNA	ENSGALT00010049071	SZRD1	mRNA	chr21:4377167-4378025	CIRC		SUZ RNA binding domain containing 1 [Source:NCBI gene (formerly Entrezgene);Acc:419462]	NA	NA	NA
ciRNA1188	0	0	0	0	0	0	0	0	0	0	0	0	0	0	0	0	chr21	4656439	4656685	-	1	ciRNA	ENSGALT00010049641	EMC1	mRNA	chr21:4656381-4656685	CIRC		ER membrane protein complex subunit 1 [Source:NCBI gene (formerly Entrezgene);Acc:419470]	GO:0005783(endoplasmic reticulum);GO:0005789(endoplasmic reticulum membrane);GO:0016021(integral component of membrane);GO:0030176(integral component of endoplasmic reticulum membrane);GO:0032977(membrane insertase activity);GO:0032991(protein-containing complex);GO:0045050(protein insertion into ER membrane by stop-transfer membrane-anchor sequence);GO:0071816(tail-anchored membrane protein inse…	NA	NA
ciRNA1189	0	0	0	0	0	0	0	0	0	0	0	0	0	0	0	0	chr21	6672613	6672913	+	1	ciRNA	ENSGALT00010051212	EIF4G3	mRNA	chr21:6672612-6675947	CIRC		eukaryotic translation initiation factor 4 gamma 3 [Source:HGNC Symbol;Acc:HGNC:3298]	NA	03013(RNA transport)	NA
ciRNA119	2	0	0	0	0	0	0	0	80.6927	0	0	0	0	0	0	0	chr20	1757636	1764345	-	1	ciRNA	ENSGALT00010060265	ENSGALG00010024685	mRNA	chr20:1757635-1764345	CIRI		NA	NA	NA	NA
ciRNA1190	0	0	0	0	0	0	0	0	0	0	0	0	0	0	0	0	Z	25885397	25885549	-	1	ciRNA	ENSGALT00010027942	MAP1B	mRNA	Z:25880715-25885549	CIRC		microtubule associated protein 1B [Source:HGNC Symbol;Acc:HGNC:6836]	GO:0001578(microtubule bundle formation);GO:0001750(photoreceptor outer segment);GO:0005829(cytosol);GO:0005886(plasma membrane);GO:0007409(axonogenesis);GO:0014069(postsynaptic density);GO:0016358(dendrite development);GO:0030425(dendrite);GO:0032387(negative regulation of intracellular transport);GO:0043025(neuronal cell body);GO:0046907(intracellular transport);GO:0047497(mitochondrion transpo…	NA	NA
ciRNA1191	0	0	0	0	0	0	0	0	0	0	0	0	0	0	0	0	Z	35576456	35576613	+	1	ciRNA	ENSGALT00010036013	SMC5	mRNA	Z:35576455-35578559	CIRC		structural maintenance of chromosomes 5 [Source:NCBI gene (formerly Entrezgene);Acc:431608]	NA	NA	NA
ciRNA1192	0	0	0	0	0	0	0	0	0	0	0	0	0	0	0	0	Z	40656077	40656428	-	1	ciRNA	ENSGALT00010034969	KIF27	mRNA	Z:40656028-40656428	CIRC		kinesin family member 27 [Source:HGNC Symbol;Acc:HGNC:18632]	GO:0000166(nucleotide binding);GO:0003351(epithelial cilium movement involved in extracellular fluid movement);GO:0003777(microtubule motor activity);GO:0005524(ATP binding);GO:0005576(extracellular region);GO:0005871(kinesin complex);GO:0005874(microtubule);GO:0005929(cilium);GO:0007018(microtubule-based movement);GO:0008017(microtubule binding);GO:0016887(ATP hydrolysis activity);GO:0021591(ven…	NA	NA
ciRNA1193	0	0	0	0	0	0	0	0	0	0	0	0	0	0	0	0	Z	46921152	46922208	+	1	ciRNA	ENSGALT00010023882	EPB41L4A	mRNA	Z:46921151-46922219	CIRC		erythrocyte membrane protein band 4.1 like 4A [Source:HGNC Symbol;Acc:HGNC:13278]	NA	NA	NA
ciRNA1194	0	0	0	0	0	0	0	0	0	0	0	0	0	0	0	0	Z	51978697	51980278	+	1	ciRNA	ENSGALT00010030002	CHD1	mRNA	Z:51978696-51980306	CIRC		chromodomain helicase DNA binding protein 1Z [Source:NCBI gene (formerly Entrezgene);Acc:395783]	NA	NA	EC:3.6.4.12
ciRNA1195	0	0	0	0	0	0	0	0	0	0	0	0	0	0	0	0	Z	54334356	54334490	+	1	ciRNA	ENSGALT00010028608	ENSGALG00010011954	mRNA	Z:54334355-54335352	CIRC		NA	NA	NA	NA
ciRNA1196	0	0	0	0	0	0	0	0	0	0	0	0	0	0	0	0	chr28	925120	926681	-	1	ciRNA	ENSGALT00010068594	HNRNPM	mRNA	chr28:925095-926681	CIRC		heteroous nuclear ribonucleoprotein M [Source:NCBI gene (formerly Entrezgene);Acc:420054]	GO:0000380(alternative mRNA splicing, via spliceosome);GO:0000398(mRNA splicing, via spliceosome);GO:0003676(nucleic acid binding);GO:0003723(RNA binding);GO:0003729(mRNA binding);GO:0005634(nucleus);GO:0005737(cytoplasm);GO:0071014(post-mRNA release spliceosomal complex);GO:1990904(ribonucleoprotein complex);GO:2000815(regulation of mRNA stability involved in response to oxidative stress)	03040(Spliceosome)	NA
ciRNA1197	0	0	0	0	0	0	0	0	0	0	0	0	0	0	0	0	chr28	3248955	3251228	+	1	ciRNA	ENSGALT00010066482	PTBP1	mRNA	chr28:3248954-3251590	CIRC		polypyrimidine tract binding protein 1 [Source:NCBI gene (formerly Entrezgene);Acc:420098]	GO:0000381(regulation of alternative mRNA splicing, via spliceosome);GO:0033119(negative regulation of RNA splicing);GO:0035307(positive regulation of protein dephosphorylation);GO:0036002(pre-mRNA binding);GO:0048025(negative regulation of mRNA splicing, via spliceosome);GO:0051148(negative regulation of muscle cell differentiation);GO:0070886(positive regulation of calcineurin-NFAT signaling ca…	NA	NA
ciRNA1198	0	0	0	0	0	0	0	0	0	0	0	0	0	0	0	0	chr28	5159954	5162313	+	1	ciRNA	ENSGALT00010066157	PTPRS	mRNA	chr28:5159953-5162353	CIRC		protein tyrosine phosphatase, receptor type S [Source:NCBI gene (formerly Entrezgene);Acc:396375]	GO:0004725(protein tyrosine phosphatase activity);GO:0005886(plasma membrane);GO:0008201(heparin binding);GO:0010977(negative regulation of neuron projection development);GO:0021510(spinal cord development);GO:0021549(cerebellum development);GO:0021766(hippocampus development);GO:0021987(cerebral cortex development);GO:0022038(corpus callosum development);GO:0030517(negative regulation of axon ex…	NA	EC:3.1.3.48
ciRNA1199	0	0	0	0	0	0	0	0	0	0	0	0	0	0	0	0	chr7	6828197	6828557	+	1	ciRNA	ENSGALT00010034726	COL6A2	mRNA	chr7:6828196-6828581	CIRC		collagen type VI alpha 2 chain [Source:NCBI gene (formerly Entrezgene);Acc:396292]	GO:0005518(collagen binding);GO:0005576(extracellular region);GO:0005581(collagen trimer);GO:0005615(extracellular space);GO:0007155(cell adhesion);GO:0031012(extracellular matrix);GO:0032991(protein-containing complex);GO:0042383(sarcolemma);GO:0062023(collagen-containing extracellular matrix);GO:0110165(cellular anatomical entity)	04510(Focal adhesion);04512(ECM-receptor interaction)	NA
ciRNA12	1	0	0	0	0	0	0	0	40.3463	0	0	0	0	0	0	0	chr14	97971	98411	-	1	ciRNA	ENSGALT00010048727	RRN3	mRNA	chr14:97491-98411	CIRC		RRN3 homolog, RNA polymerase I transcription factor [Source:NCBI gene (formerly Entrezgene);Acc:416414]	GO:0001164(RNA polymerase I core promoter sequence-specific DNA binding);GO:0001701(in utero embryonic development);GO:0005730(nucleolus);GO:0006352(DNA-templated transcription initiation);GO:0006361(transcription initiation at RNA polymerase I promoter);GO:0007000(nucleolus organization);GO:0007028(cytoplasm organization);GO:0042254(ribosome biogenesis);GO:0045893(positive regulation of DNA-temp…	NA	NA
ciRNA120	2	0	0	0	2	0	0	0	80.6927	0	0	0	75.3028	0	0	0	chr3	81658979	81693050	-	1	ciRNA	ENSGALT00010005636	RIMS1	mRNA	chr3:81658978-81693050	CIRI		regulating synaptic membrane exocytosis 1 [Source:HGNC Symbol;Acc:HGNC:17282]	GO:0060478(acrosomal vesicle exocytosis);GO:0065003(protein-containing complex assembly);GO:1903861(positive regulation of dendrite extension)	NA	NA
ciRNA1200	0	0	0	0	0	0	0	0	0	0	0	0	0	0	0	0	chr7	17677309	17677653	+	1	ciRNA	ENSGALT00010055502	METTL8	mRNA	chr7:17677308-17677855	CIRC		methyltransferase 8, methylcytidine [Source:HGNC Symbol;Acc:HGNC:25856]	GO:0004402(histone acetyltransferase activity);GO:0005634(nucleus);GO:0005737(cytoplasm);GO:0007519(skeletal muscle tissue development);GO:0008174(mRNA methyltransferase activity);GO:0016573(histone acetylation);GO:0045444(fat cell differentiation);GO:0080009(mRNA methylation)	NA	NA
ciRNA1201	0	0	0	0	0	0	0	0	0	0	0	0	0	0	0	0	chr7	24992548	24998525	+	1	ciRNA	ENSGALT00010045485	PTPN4	mRNA	chr7:24992547-24998525	CIRC		protein tyrosine phosphatase non-receptor type 4 [Source:HGNC Symbol;Acc:HGNC:9656]	GO:0004726(non-membrane spanning protein tyrosine phosphatase activity);GO:0005737(cytoplasm);GO:0009898(cytoplasmic side of plasma membrane);GO:0016020(membrane);GO:0018108(peptidyl-tyrosine phosphorylation);GO:0035254(glutamate receptor binding)	NA	EC:3.1.3.48
ciRNA1202	0	0	0	0	0	0	0	0	0	0	0	0	0	0	0	0	chr7	36173500	36173932	-	1	ciRNA	ENSGALT00010026262	BAZ2B	mRNA	chr7:36173481-36173932	CIRC		bromodomain adjacent to zinc finger domain 2B [Source:NCBI gene (formerly Entrezgene);Acc:395400]	NA	NA	NA
ciRNA1203	0	0	0	0	0	0	0	0	0	0	0	0	0	0	0	0	chr13	4331249	4334767	+	1	ciRNA	ENSGALT00010019317	PANK3	mRNA	chr13:4331248-4335013	CIRC		pantothenate kinase 3 [Source:HGNC Symbol;Acc:HGNC:19365]	GO:0004594(pantothenate kinase activity);GO:0005524(ATP binding);GO:0005737(cytoplasm);GO:0005829(cytosol);GO:0015937(coenzyme A biosynthetic process);GO:0016310(phosphorylation);GO:0019842(vitamin binding);GO:0042803(protein homodimerization activity);GO:1905502(acetyl-CoA binding)	00770(Pantothenate and CoA biosynthesis);01100(Metabolic pathways);01240(Biosynthesis of cofactors)	EC:2.7.1.33
ciRNA1204	0	0	0	0	0	0	0	0	0	0	0	0	0	0	0	0	chr13	9813699	9813891	-	1	ciRNA	ENSGALT00010022719	PRELID1	mRNA	chr13:9813673-9813891	CIRC		PRELI domain containing 1 [Source:NCBI gene (formerly Entrezgene);Acc:395819]	GO:0005654(nucleoplasm);GO:0005739(mitochondrion);GO:0005758(mitochondrial intermembrane space);GO:0010917(negative regulation of mitochondrial membrane potential);GO:0010950(positive regulation of endopeptidase activity);GO:0015914(phospholipid transport);GO:0032991(protein-containing complex);GO:0043066(negative regulation of apoptotic process);GO:0045580(regulation of T cell differentiation);G…	NA	NA
ciRNA1205	0	0	0	0	0	0	0	0	0	0	0	0	0	0	0	0	chr5	1105621	1106762	+	1	ciRNA	ENSGALT00010056396	KNL1	mRNA	chr5:1105620-1106808	CIRC		kinetochore scaffold 1 [Source:HGNC Symbol;Acc:HGNC:24054]	NA	NA	NA
ciRNA1206	0	0	0	0	0	0	0	0	0	0	0	0	0	0	0	0	chr5	8430660	8432004	+	1	ciRNA	ENSGALT00010050914	EIF4G2	mRNA	chr5:8430659-8432004	CIRC		eukaryotic translation initiation factor 4 gamma 2 [Source:NCBI gene (formerly Entrezgene);Acc:395905]	GO:0003723(RNA binding);GO:0003743(translation initiation factor activity);GO:0005829(cytosol);GO:0006412(translation);GO:0006413(translational initiation);GO:0006446(regulation of translational initiation);GO:0008135(translation factor activity, RNA binding);GO:0010507(negative regulation of autophagy);GO:0016281(eukaryotic translation initiation factor 4F complex);GO:0030307(positive regulation…	03013(RNA transport)	NA
ciRNA1207	0	0	0	0	0	0	0	0	0	0	0	0	0	0	0	0	chr5	8863360	8865589	+	1	ciRNA	ENSGALT00010051140	SBF2	mRNA	chr5:8863359-8865589	CIRC		SET binding factor 2 [Source:NCBI gene (formerly Entrezgene);Acc:423043]	GO:0005085(guanyl-nucleotide exchange factor activity);GO:0005774(vacuolar membrane);GO:0016020(membrane);GO:0019208(phosphatase regulator activity);GO:0019902(phosphatase binding);GO:0035091(phosphatidylinositol binding);GO:0042802(identical protein binding);GO:0043087(regulation of GTPase activity)	NA	NA
ciRNA1208	0	0	0	0	0	0	0	0	0	0	0	0	0	0	0	0	chr5	10081806	10082699	-	1	ciRNA	ENSGALT00010057517	PSMA1	mRNA	chr5:10081805-10082699	CIRC		proteasome subunit alpha 1 [Source:NCBI gene (formerly Entrezgene);Acc:395874]	GO:0000502(proteasome complex);GO:0001530(lipopolysaccharide binding);GO:0002862(negative regulation of inflammatory response to antigenic stimulus);GO:0005634(nucleus);GO:0005654(nucleoplasm);GO:0005737(cytoplasm);GO:0005813(centrosome);GO:0005839(proteasome core complex)	03050(Proteasome)	EC:3.4.25.1
ciRNA1209	0	0	0	0	0	0	0	0	0	0	0	0	0	0	0	0	chr5	12139103	12139874	+	1	ciRNA	ENSGALT00010059694	GTF2H1	mRNA	chr5:12139102-12139891	CIRC		ral transcription factor IIH subunit 1 [Source:NCBI gene (formerly Entrezgene);Acc:423081]	GO:0000439(transcription factor TFIIH core complex);GO:0005654(nucleoplasm);GO:0005675(transcription factor TFIIH holo complex);GO:0006366(transcription by RNA polymerase II);GO:0045893(positive regulation of DNA-templated transcription);GO:0046966(nuclear thyroid hormone receptor binding)	03022(Basal transcription factors);03420(Nucleotide excision repair)	NA
ciRNA121	3	0	0	0	0	0	0	4	121.039	0	0	0	0	0	0	160.704	chr1	132026	303649	-	1	ciRNA	ENSGALT00010016945	ENSGALG00010007123	mRNA	chr1:132025-303649	CIRI		NA	NA	NA	NA
ciRNA1210	0	0	0	0	0	0	0	0	0	0	0	0	0	0	0	0	chr5	16644629	16644910	+	1	ciRNA	ENSGALT00010061935	INCENP	mRNA	chr5:16644628-16648278	CIRC		inner centromere protein [Source:NCBI gene (formerly Entrezgene);Acc:396270]	NA	NA	NA
ciRNA1211	0	0	0	0	0	0	0	0	0	0	0	0	0	0	0	0	chr5	25934163	25934448	-	1	ciRNA	ENSGALT00010050850	RBM25	mRNA	chr5:25934160-25934448	CIRC		RNA binding motif protein 25 [Source:NCBI gene (formerly Entrezgene);Acc:423250]	GO:0000381(regulation of alternative mRNA splicing, via spliceosome);GO:0003729(mRNA binding);GO:0016607(nuclear speck);GO:0042981(regulation of apoptotic process)	03040(Spliceosome)	NA
ciRNA1212	0	0	0	0	0	0	0	0	0	0	0	0	0	0	0	0	chr5	44312348	44312831	+	1	ciRNA	ENSGALT00010037056	RIN3	mRNA	chr5:44312347-44314588	CIRC		Ras and Rab interactor 3 [Source:HGNC Symbol;Acc:HGNC:18751]	GO:0002091(negative regulation of receptor internalization);GO:0005085(guanyl-nucleotide exchange factor activity);GO:0005096(GTPase activator activity);GO:0005737(cytoplasm);GO:0005769(early endosome);GO:0007165(signal transduction);GO:0016192(vesicle-mediated transport);GO:0030139(endocytic vesicle);GO:0030424(axon);GO:0030425(dendrite);GO:0031267(small GTPase binding);GO:0031410(cytoplasmic ve…	NA	NA
ciRNA1213	0	0	0	0	0	0	0	0	0	0	0	0	0	0	0	0	chr5	48981235	48981661	+	1	ciRNA	ENSGALT00010040646	DYNC1H1	mRNA	chr5:48981234-48981661	CIRC		dynein cytoplasmic 1 heavy chain 1 [Source:HGNC Symbol;Acc:HGNC:2961]	GO:0000166(nucleotide binding);GO:0000278(mitotic cell cycle);GO:0005524(ATP binding);GO:0005737(cytoplasm);GO:0005813(centrosome);GO:0005856(cytoskeleton);GO:0005868(cytoplasmic dynein complex);GO:0005874(microtubule);GO:0005881(cytoplasmic microtubule);GO:0005938(cell cortex);GO:0007018(microtubule-based movement);GO:0007097(nuclear migration);GO:0008090(retrograde axonal transport);GO:0008569(…	04145(Phagosome);05132(Salmonella infection)	NA
ciRNA1214	0	0	0	0	0	0	0	0	0	0	0	0	0	0	0	0	chr4	2481728	2481942	-	1	ciRNA	ENSGALT00010044904	DLG3	mRNA	chr4:2481103-2481942	CIRC		discs large MAGUK scaffold protein 3 [Source:HGNC Symbol;Acc:HGNC:2902]	GO:0001736(establishment of planar polarity);GO:0005737(cytoplasm);GO:0005886(plasma membrane);GO:0005911(cell-cell junction);GO:0005923(bicellular tight junction);GO:0016020(membrane);GO:0016323(basolateral plasma membrane);GO:0019900(kinase binding);GO:0019902(phosphatase binding);GO:0030054(cell junction);GO:0031625(ubiquitin protein ligase binding);GO:0032281(AMPA glutamate receptor complex);…	04530(Tight junction)	NA
ciRNA1215	0	0	0	0	0	0	0	0	0	0	0	0	0	0	0	0	chr4	9390072	9391469	+	1	ciRNA	ENSGALT00010046163	BRWD3	mRNA	chr4:9390071-9391469	CIRC		bromodomain and WD repeat domain containing 3 [Source:HGNC Symbol;Acc:HGNC:17342]	GO:0007010(cytoskeleton organization);GO:0008360(regulation of cell shape)	NA	NA
ciRNA1216	0	0	0	0	0	0	0	0	0	0	0	0	0	0	0	0	chr4	30614331	30614528	-	1	ciRNA	ENSGALT00010015250	OTUD4	mRNA	chr4:30614300-30614528	CIRC		OTU deubiquitinase 4 [Source:HGNC Symbol;Acc:HGNC:24949]	GO:0004843(cysteine-type deubiquitinase activity);GO:0005829(cytosol);GO:0034122(negative regulation of toll-like receptor signaling pathway);GO:0060090(molecular adaptor activity);GO:0061578(Lys63-specific deubiquitinase activity);GO:0070536(protein K63-linked deubiquitination);GO:0071108(protein K48-linked deubiquitination);GO:1901537(positive regulation of DNA demethylation);GO:1903093(regulat…	NA	EC:3.4.19.12
ciRNA1217	0	0	0	0	0	0	0	0	0	0	0	0	0	0	0	0	chr4	62298016	62298820	+	1	ciRNA	ENSGALT00010037794	ASAH1	mRNA	chr4:62298015-62298820	CIRC		N-acylsphingosine amidohydrolase (acid ceramidase) 1 [Source:NCBI gene (formerly Entrezgene);Acc:422727]	GO:0005615(extracellular space);GO:0005634(nucleus);GO:0005764(lysosome);GO:0006629(lipid metabolic process);GO:0006631(fatty acid metabolic process);GO:0016787(hydrolase activity);GO:0016810(hydrolase activity, acting on carbon-nitrogen (but not peptide) bonds);GO:0016811(hydrolase activity, acting on carbon-nitrogen (but not peptide) bonds, in linear amides);GO:0017040(N-acylsphingosine amidohy…	00600(Sphingolipid metabolism);01100(Metabolic pathways);04142(Lysosome)	EC:3.5.1.23
ciRNA1218	0	0	0	0	0	0	0	0	0	0	0	0	0	0	0	0	chr4	67133922	67134772	-	1	ciRNA	ENSGALT00010033195	GUF1	mRNA	chr4:67133903-67134772	CIRC		GTP binding elongation factor GUF1 [Source:HGNC Symbol;Acc:HGNC:25799]	NA	NA	NA
ciRNA1219	0	0	0	0	0	0	0	0	0	0	0	0	0	0	0	0	chr4	73262689	73268999	+	1	ciRNA	ENSGALT00010023705	DHX15	mRNA	chr4:73262688-73269000	CIRC		DEAH-box helicase 15 [Source:NCBI gene (formerly Entrezgene);Acc:422813]	GO:0000166(nucleotide binding);GO:0003676(nucleic acid binding);GO:0003723(RNA binding);GO:0003724(RNA helicase activity);GO:0003725(double-stranded RNA binding);GO:0004386(helicase activity);GO:0005524(ATP binding);GO:0005681(spliceosomal complex);GO:0005689(U12-type spliceosomal complex);GO:0008380(RNA splicing);GO:0016607(nuclear speck);GO:0016787(hydrolase activity);GO:0042742(defense respons…	03040(Spliceosome)	EC:3.6.4.13
ciRNA122	2	0	0	3	2	0	0	3	80.6927	0	0	116.356	75.3028	0	0	120.528	chr2	107456852	107457071	+	1	ciRNA	ENSGALT00010012848	ENSGALG00010005403	mRNA	chr2:107456851-107457071	CIRI		NA	NA	NA	NA
ciRNA1220	0	0	0	0	0	0	0	0	0	0	0	0	0	0	0	0	chr3	9623889	9627909	-	1	ciRNA	ENSGALT00010040028	WDPCP	mRNA	chr3:9623872-9627909	CIRC		WD repeat containing planar cell polarity effector [Source:HGNC Symbol;Acc:HGNC:28027]	GO:0001822(kidney development);GO:0002093(auditory receptor cell morphogenesis);GO:0007224(smoothened signaling pathway);GO:0007399(nervous system development);GO:0010762(regulation of fibroblast migration);GO:0042733(embryonic digit morphogenesis);GO:0043010(camera-type eye development);GO:0043587(tongue morphogenesis);GO:0044782(cilium organization);GO:0045184(establishment of protein localizat…	NA	NA
ciRNA1221	0	0	0	0	0	0	0	0	0	0	0	0	0	0	0	0	chr3	52157428	52158379	+	1	ciRNA	ENSGALT00010013632	ADAT2	mRNA	chr3:52157427-52158386	CIRC		NA	GO:0002100(tRNA wobble adenosine to inosine editing);GO:0003824(catalytic activity);GO:0008251(tRNA-specific adenosine deaminase activity);GO:0008270(zinc ion binding);GO:0016787(hydrolase activity);GO:0046872(metal ion binding);GO:0052717(tRNA-specific adenosine-34 deaminase activity)	NA	NA
ciRNA1222	0	0	0	0	0	0	0	0	0	0	0	0	0	0	0	0	chr3	67276486	67279603	+	1	ciRNA	ENSGALT00010034843	SEC63	mRNA	chr3:67276485-67279618	CIRC		SEC63 homolog, protein translocation regulator [Source:HGNC Symbol;Acc:HGNC:21082]	GO:0001889(liver development);GO:0005783(endoplasmic reticulum);GO:0006614(SRP-dependent cotranslational protein targeting to membrane);GO:0006620(post-translational protein targeting to endoplasmic reticulum membrane);GO:0006807(nitrogen compound metabolic process);GO:0010259(multicellular organism aging);GO:0016020(membrane);GO:0031204(post-translational protein targeting to membrane, transloca…	03060(Protein export);04141(Protein processing in endoplasmic reticulum)	NA
ciRNA1223	0	0	0	0	0	0	0	0	0	0	0	0	0	0	0	0	chr2	759961	760327	+	1	ciRNA	ENSGALT00010066145	ENSGALG00010027281	mRNA	chr2:759960-760779	CIRC		NA	NA	NA	NA
ciRNA1224	0	0	0	0	0	0	0	0	0	0	0	0	0	0	0	0	chr2	8527398	8527665	+	1	ciRNA	ENSGALT00010060880	NOM1	mRNA	chr2:8527397-8527853	CIRC		nucleolar protein with MIF4G domain 1 [Source:HGNC Symbol;Acc:HGNC:13244]	GO:0005730(nucleolus);GO:0048820(hair follicle maturation)	NA	NA
ciRNA1225	0	0	0	0	0	0	0	0	0	0	0	0	0	0	0	0	chr2	9499198	9510923	-	1	ciRNA	ENSGALT00010061166	ESYT2	mRNA	chr2:9499160-9510923	CIRC		extended synaptotagmin 2 [Source:HGNC Symbol;Acc:HGNC:22211]	GO:0005509(calcium ion binding);GO:0005544(calcium-dependent phospholipid binding);GO:0005783(endoplasmic reticulum);GO:0005789(endoplasmic reticulum membrane);GO:0005829(cytosol);GO:0005886(plasma membrane);GO:0006869(lipid transport);GO:0008289(lipid binding);GO:0008429(phosphatidylethanolamine binding);GO:0016020(membrane);GO:0016021(integral component of membrane);GO:0031210(phosphatidylcholi…	NA	NA
ciRNA1226	0	0	0	0	0	0	0	0	0	0	0	0	0	0	0	0	chr1	15749065	15749255	+	1	ciRNA	ENSGALT00010019295	CPNE8	mRNA	chr1:15749064-15754848	CIRC		copine 8 [Source:NCBI gene (formerly Entrezgene);Acc:417690]	GO:0005544(calcium-dependent phospholipid binding);GO:0005886(plasma membrane);GO:0071277(cellular response to calcium ion)	NA	NA
ciRNA1227	0	0	0	0	0	0	0	0	0	0	0	0	0	0	0	0	chr1	76169235	76169907	-	1	ciRNA	ENSGALT00010055702	M6PR	mRNA	chr1:76169228-76169907	CIRC		mannose-6-phosphate receptor, cation dependent [Source:HGNC Symbol;Acc:HGNC:6752]	GO:0005768(endosome);GO:0005770(late endosome);GO:0005794(Golgi apparatus);GO:0005802(trans-Golgi network);GO:0006622(protein targeting to lysosome);GO:0007041(lysosomal transport);GO:0016020(membrane);GO:0016021(integral component of membrane);GO:0019904(protein domain specific binding);GO:0033299(secretion of lysosomal enzymes);GO:0048471(perinuclear region of cytoplasm);GO:1905394(retromer com…	04142(Lysosome);04145(Phagosome);05132(Salmonella infection)	NA
ciRNA1228	0	0	0	0	0	0	0	0	0	0	0	0	0	0	0	0	chr1	79178752	79182868	+	1	ciRNA	ENSGALT00010054000	GDAP2	mRNA	chr1:79178751-79182868	CIRC		ganglioside induced differentiation associated protein 2 [Source:HGNC Symbol;Acc:HGNC:18010]	GO:0032526(response to retinoic acid)	NA	NA
ciRNA1229	0	0	0	0	0	0	0	0	0	0	0	0	0	0	0	0	chr1	82960189	82960462	+	1	ciRNA	ENSGALT00010015494	ZBTB20	mRNA	chr1:82960188-82964138	CIRC		zinc finger and BTB domain containing 20 [Source:HGNC Symbol;Acc:HGNC:13503]	GO:0000122(negative regulation of transcription by RNA polymerase II);GO:0000976(transcription cis-regulatory region binding);GO:0000978(RNA polymerase II cis-regulatory region sequence-specific DNA binding);GO:0001227(DNA-binding transcription repressor activity, RNA polymerase II-specific);GO:0003677(DNA binding);GO:0005634(nucleus);GO:0005654(nucleoplasm);GO:0005737(cytoplasm);GO:0006357(regul…	NA	NA
ciRNA123	2	0	0	2	0	0	0	4	80.6927	0	0	77.5708	0	0	0	160.704	chr4	90408943	90416741	+	1	ciRNA	ENSGALT00010044807	ENSGALG00010018521	mRNA	chr4:90408942-90416741	CIRI		NA	NA	NA	NA
ciRNA1230	0	0	0	0	0	0	0	0	0	0	0	0	0	0	0	0	chr1	87735240	87735589	-	1	ciRNA	ENSGALT00010011450	MYH15	mRNA	chr1:87731802-87735589	CIRC		myosin, heavy chain 15 [Source:NCBI gene (formerly Entrezgene);Acc:395534]	GO:0000166(nucleotide binding);GO:0003774(cytoskeletal motor activity);GO:0003779(actin binding);GO:0005524(ATP binding);GO:0016459(myosin complex);GO:0051015(actin filament binding)	NA	NA
ciRNA1231	0	0	0	0	0	0	0	0	0	0	0	0	0	0	0	0	chr1	93175139	93175470	+	1	ciRNA	ENSGALT00010020709	ENSGALG00010008733	mRNA	chr1:93175138-93176306	CIRC		NA	NA	NA	NA
ciRNA1232	0	0	0	0	0	0	0	0	0	0	0	0	0	0	0	0	chr1	177264220	177264408	+	1	ciRNA	ENSGALT00010014548	SPATA13	mRNA	chr1:177264219-177264768	CIRC		NA	GO:0005085(guanyl-nucleotide exchange factor activity);GO:0050790(regulation of catalytic activity)	04810(Regulation of actin cytoskeleton)	NA
ciRNA1233	0	0	0	0	0	0	0	0	0	0	0	0	0	0	0	0	chr1	178462038	178462482	+	1	ciRNA	ENSGALT00010012957	ZDHHC20	mRNA	chr1:178462037-178463239	CIRC		zinc finger DHHC-type palmitoyltransferase 20 [Source:HGNC Symbol;Acc:HGNC:20749]	GO:0005886(plasma membrane);GO:0008270(zinc ion binding);GO:0016409(palmitoyltransferase activity);GO:0018230(peptidyl-L-cysteine S-palmitoylation);GO:0018345(protein palmitoylation);GO:0019706(protein-cysteine S-palmitoyltransferase activity);GO:0030173(integral component of Golgi membrane);GO:0043231(intracellular membrane-bounded organelle)	NA	EC:2.3.1.225
ciRNA1234	0	0	0	0	0	0	0	0	0	0	0	0	0	0	0	0	chr1	195295974	195313510	+	1	ciRNA	ENSGALT00010006703	FCHSD2	mRNA	chr1:195295973-195313521	CIRC		FCH and double SH3 domains 2 [Source:HGNC Symbol;Acc:HGNC:29114]	GO:0005547(phosphatidylinositol-3,4,5-trisphosphate binding);GO:0005886(plasma membrane);GO:0005905(clathrin-coated pit);GO:0030838(positive regulation of actin filament polymerization);GO:0043325(phosphatidylinositol-3,4-bisphosphate binding);GO:0061024(membrane organization);GO:0072583(clathrin-dependent endocytosis);GO:0120043(stereocilium shaft);GO:2000601(positive regulation of Arp2/3 comple…	NA	NA
ciRNA1235	0	0	0	0	0	0	0	0	0	0	0	0	0	0	0	0	chr9	3167959	3168913	+	1	ciRNA	ENSGALT00010059788	VPS8	mRNA	chr9:3167958-3168913	CIRC		VPS8 subunit of CORVET complex [Source:HGNC Symbol;Acc:HGNC:29122]	GO:0005769(early endosome);GO:0034058(endosomal vesicle fusion)	NA	NA
ciRNA1236	0	0	0	0	0	0	0	0	0	0	0	0	0	0	0	0	chr9	19398850	19399317	+	1	ciRNA	ENSGALT00010033409	TNIK	mRNA	chr9:19398849-19399347	CIRC		TRAF2 and NCK interacting kinase [Source:HGNC Symbol;Acc:HGNC:30765]	GO:0001934(positive regulation of protein phosphorylation);GO:0004672(protein kinase activity);GO:0004674(protein serine/threonine kinase activity);GO:0005634(nucleus);GO:0005654(nucleoplasm);GO:0005737(cytoplasm);GO:0005829(cytosol);GO:0005856(cytoskeleton);GO:0006468(protein phosphorylation);GO:0007010(cytoskeleton organization);GO:0016324(apical plasma membrane);GO:0030033(microvillus assembly…	NA	EC:2.7.11.1
ciRNA1237	0	0	0	0	0	0	0	0	0	0	0	0	0	0	0	0	chr8	15671702	15672088	-	1	ciRNA	ENSGALT00010056243	SH3GLB1	mRNA	chr8:15664971-15672088	CIRC		SH3 domain containing GRB2 like endophilin B1 [Source:NCBI gene (formerly Entrezgene);Acc:424522]	GO:0000139(Golgi membrane);GO:0000421(autophagosome membrane);GO:0005737(cytoplasm);GO:0005739(mitochondrion);GO:0005741(mitochondrial outer membrane);GO:0005794(Golgi apparatus);GO:0005829(cytosol);GO:0006915(apoptotic process);GO:0008289(lipid binding);GO:0010508(positive regulation of autophagy);GO:0016020(membrane);GO:0030496(midbody);GO:0031334(positive regulation of protein-containing compl…	04140(Autophagy - animal);04144(Endocytosis)	NA
ciRNA1238	0	0	0	0	0	0	0	0	0	0	0	0	0	0	0	0	chr4	89674966	89677373	-	1	ciRNA	ENSGALT00010044475	EXOC6B	mRNA	chr4:89674965-89677373	CIRI		exocyst complex component 6B [Source:HGNC Symbol;Acc:HGNC:17085]	NA	NA	NA
ciRNA1239	0	0	0	0	0	0	0	0	0	0	0	0	0	0	0	0	chr5	7142090	7142352	-	1	ciRNA	ENSGALT00010052515	FAR1	mRNA	chr5:7142089-7142352	CIRI		fatty acyl-CoA reductase 1 [Source:NCBI gene (formerly Entrezgene);Acc:423028]	GO:0005777(peroxisome);GO:0005779(integral component of peroxisomal membrane);GO:0008611(ether lipid biosynthetic process);GO:0010025(wax biosynthetic process);GO:0035336(long-chain fatty-acyl-CoA metabolic process);GO:0046474(glycerophospholipid biosynthetic process);GO:0080019(fatty-acyl-CoA reductase (alcohol-forming) activity)	04146(Peroxisome)	EC:1.2.1.84
ciRNA124	3	0	0	0	4	0	10	0	121.039	0	0	0	150.606	0	347.13	0	chr1	136408583	136412231	+	1	ciRNA	ENSGALT00010036930	LIMS1	mRNA	chr1:136408582-136412231	CIRI		LIM zinc finger domain containing 1 [Source:NCBI gene (formerly Entrezgene);Acc:414880]	GO:0005737(cytoplasm);GO:0005911(cell-cell junction);GO:0005925(focal adhesion);GO:0045216(cell-cell junction organization);GO:0046872(metal ion binding);GO:0098609(cell-cell adhesion);GO:0110165(cellular anatomical entity);GO:1900026(positive regulation of substrate adhesion-dependent cell spreading);GO:2001046(positive regulation of integrin-mediated signaling pathway)	NA	NA
ciRNA1240	0	0	0	0	0	0	0	0	0	0	0	0	0	0	0	0	chr7	13558501	13566524	+	1	ciRNA	ENSGALT00010054330	PDE1A	mRNA	chr7:13558500-13566524	CIRI		phosphodiesterase 1A [Source:HGNC Symbol;Acc:HGNC:8774]	GO:0004115(3',5'-cyclic-AMP phosphodiesterase activity);GO:0004117(calmodulin-activated dual specificity 3',5'-cyclic-GMP, 3',5'-cyclic-AMP phosphodiesterase activity);GO:0047555(3',5'-cyclic-GMP phosphodiesterase activity);GO:0048101(calmodulin-activated 3',5'-cyclic-GMP phosphodiesterase activity)	00230(Purine metabolism);01100(Metabolic pathways);04020(Calcium signaling pathway)	EC:3.1.4.17
ciRNA1241	0	0	0	0	0	0	0	0	0	0	0	0	0	0	0	0	chr4	88687631	88692688	-	1	ciRNA	ENSGALT00010043521	DNAAF9	mRNA	chr4:88687630-88692688	CIRI		dynein axonemal assembly factor 9 [Source:HGNC Symbol;Acc:HGNC:17721]	NA	NA	NA
ciRNA1242	0	0	0	0	0	0	0	0	0	0	0	0	0	0	0	0	Z	72224089	72264204	-	1	ciRNA	ENSGALT00010022337	DMXL1	mRNA	Z:72224088-72264204	CIRI		Dmx like 1 [Source:HGNC Symbol;Acc:HGNC:2937]	NA	NA	NA
ciRNA1243	0	0	0	0	0	0	0	0	0	0	0	0	0	0	0	0	chr11	10467322	10467940	-	1	ciRNA	ENSGALT00010021793	ENSGALG00010009138	mRNA	chr11:10467321-10467940	CIRI		NA	NA	03022(Basal transcription factors)	NA
ciRNA1244	0	0	0	0	0	0	0	0	0	0	0	0	0	0	0	0	chr2	711811	712294	-	1	ciRNA	ENSGALT00010066129	ENSGALG00010027276	mRNA	chr2:711810-712294	CIRI		NA	NA	NA	NA
ciRNA1245	0	0	0	0	0	0	0	0	0	0	0	0	0	0	0	0	W	1653870	1677926	+	1	ciRNA	ENSGALT00010027642	ENSGALG00010011555	mRNA	W:1653869-1677926	CIRI		NA	NA	NA	NA
ciRNA1246	0	0	0	0	0	0	0	0	0	0	0	0	0	0	0	0	chr14	7581887	7585661	+	1	ciRNA	ENSGALT00010049810	NDE1	mRNA	chr14:7581886-7585661	CIRI		nudE neurodevelopment protein 1 [Source:NCBI gene (formerly Entrezgene);Acc:416597]	GO:0000132(establishment of mitotic spindle orientation);GO:0000776(kinetochore);GO:0001764(neuron migration);GO:0005737(cytoplasm);GO:0005813(centrosome);GO:0005815(microtubule organizing center);GO:0005819(spindle);GO:0005856(cytoskeleton);GO:0005871(kinesin complex);GO:0005874(microtubule);GO:0007020(microtubule nucleation);GO:0007049(cell cycle);GO:0007059(chromosome segregation);GO:0007100(m…	NA	NA
ciRNA1247	0	0	0	0	0	0	0	0	0	0	0	0	0	0	0	0	chr1	68289788	68328614	+	1	ciRNA	ENSGALT00010031462	PPFIBP1	mRNA	chr1:68289787-68328614	CIRI		PPFIA binding protein 1 [Source:NCBI gene (formerly Entrezgene);Acc:418219]	GO:0005886(plasma membrane)	NA	NA
ciRNA1248	0	0	0	0	0	0	0	0	0	0	0	0	0	0	0	0	Z	7533659	7534423	+	1	ciRNA	ENSGALT00010027416	KIAA1328	mRNA	Z:7533658-7534423	CIRI		KIAA1328 [Source:NCBI gene (formerly Entrezgene);Acc:426890]	NA	NA	NA
ciRNA1249	0	0	0	0	0	0	0	0	0	0	0	0	0	0	0	0	chr9	12511521	12512028	+	1	ciRNA	ENSGALT00010034554	LSG1	mRNA	chr9:12511520-12512028	CIRI		large 60S subunit nuclear export GTPase 1 [Source:NCBI gene (formerly Entrezgene);Acc:424897]	GO:0003924(GTPase activity);GO:0005525(GTP binding);GO:0005654(nucleoplasm);GO:0005783(endoplasmic reticulum);GO:0005829(cytosol);GO:0015030(Cajal body);GO:0016604(nuclear body);GO:0051168(nuclear export)	03008(Ribosome biogenesis in eukaryotes)	NA
ciRNA125	5	0	0	0	0	2	0	3	201.732	0	0	0	0	76.736	0	120.528	chr1	136409876	136410971	+	1	ciRNA	ENSGALT00010036930	LIMS1	mRNA	chr1:136409875-136410971	CIRI		LIM zinc finger domain containing 1 [Source:NCBI gene (formerly Entrezgene);Acc:414880]	GO:0005737(cytoplasm);GO:0005911(cell-cell junction);GO:0005925(focal adhesion);GO:0045216(cell-cell junction organization);GO:0046872(metal ion binding);GO:0098609(cell-cell adhesion);GO:0110165(cellular anatomical entity);GO:1900026(positive regulation of substrate adhesion-dependent cell spreading);GO:2001046(positive regulation of integrin-mediated signaling pathway)	NA	NA
ciRNA1250	0	0	0	0	0	0	0	0	0	0	0	0	0	0	0	0	chr1	195240586	195245635	+	1	ciRNA	ENSGALT00010006701	FCHSD2	mRNA	chr1:195240585-195245635	CIRI		FCH and double SH3 domains 2 [Source:HGNC Symbol;Acc:HGNC:29114]	GO:0005547(phosphatidylinositol-3,4,5-trisphosphate binding);GO:0005886(plasma membrane);GO:0005905(clathrin-coated pit);GO:0030838(positive regulation of actin filament polymerization);GO:0043325(phosphatidylinositol-3,4-bisphosphate binding);GO:0061024(membrane organization);GO:0072583(clathrin-dependent endocytosis);GO:0120043(stereocilium shaft);GO:2000601(positive regulation of Arp2/3 comple…	NA	NA
ciRNA1251	0	0	0	0	0	0	0	0	0	0	0	0	0	0	0	0	chr5	51434208	51434402	-	1	ciRNA	ENSGALT00010040471	CLBA1	mRNA	chr5:51434207-51434402	CIRI		clathrin binding box of aftiphilin containing 1 [Source:HGNC Symbol;Acc:HGNC:20126]	NA	NA	NA
ciRNA1252	0	0	0	0	0	0	0	0	0	0	0	0	0	0	0	0	chr2	6176545	6179818	-	1	ciRNA	ENSGALT00010065713	XYLB	mRNA	chr2:6176544-6179818	CIRI		xylulokinase [Source:HGNC Symbol;Acc:HGNC:12839]	GO:0004856(xylulokinase activity);GO:0005997(xylulose metabolic process)	00040(Pentose and glucuronate interconversions);01100(Metabolic pathways)	EC:2.7.1.17
ciRNA1253	0	0	0	0	0	0	0	0	0	0	0	0	0	0	0	0	chr1	195838668	195839461	+	1	ciRNA	ENSGALT00010007563	STIM1	mRNA	chr1:195838667-195839461	CIRI		stromal interaction molecule 1 [Source:NCBI gene (formerly Entrezgene);Acc:419082]	GO:0002115(store-operated calcium entry);GO:0005246(calcium channel regulator activity);GO:0005509(calcium ion binding);GO:0005737(cytoplasm);GO:0005783(endoplasmic reticulum);GO:0005789(endoplasmic reticulum membrane);GO:0005886(plasma membrane);GO:0006811(ion transport);GO:0006816(calcium ion transport);GO:0006874(cellular calcium ion homeostasis);GO:0016020(membrane);GO:0016021(integral compon…	04020(Calcium signaling pathway)	NA
ciRNA1254	0	0	0	0	0	0	0	0	0	0	0	0	0	0	0	0	chr17	318467	392623	-	1	ciRNA	ENSGALT00010070228	ENSGALG00010029073	mRNA	chr17:318466-392623	CIRI		NA	NA	NA	NA
ciRNA1255	0	0	0	0	0	0	0	0	0	0	0	0	0	0	0	0	chr6	10408667	10416970	+	1	ciRNA	ENSGALT00010055355	SGMS1	mRNA	chr6:10408666-10416970	CIRI		sphingomyelin synthase 1 [Source:NCBI gene (formerly Entrezgene);Acc:378907]	GO:0002950(ceramide phosphoethanolamine synthase activity);GO:0005887(integral component of plasma membrane);GO:0006665(sphingolipid metabolic process);GO:0006686(sphingomyelin biosynthetic process);GO:0016020(membrane);GO:0016021(integral component of membrane);GO:0016740(transferase activity);GO:0016780(phosphotransferase activity, for other substituted phosphate groups);GO:0030173(integral com…	00600(Sphingolipid metabolism);01100(Metabolic pathways)	EC:2.7.8.27
ciRNA1256	0	0	0	0	0	0	0	0	0	0	0	0	0	0	0	0	chr3	105283850	105292831	+	1	ciRNA	ENSGALT00010025899	NCOA1	mRNA	chr3:105283849-105292831	CIRI		nuclear receptor coactivator 1 [Source:NCBI gene (formerly Entrezgene);Acc:422016]	GO:0000435(positive regulation of transcription from RNA polymerase II promoter by galactose);GO:0000785(chromatin);GO:0002155(regulation of thyroid hormone mediated signaling pathway);GO:0003677(DNA binding);GO:0003682(chromatin binding);GO:0003713(transcription coactivator activity);GO:0005634(nucleus);GO:0005654(nucleoplasm);GO:0005667(transcription regulator complex);GO:0005829(cytosol);GO:00…	NA	EC:2.3.1.48
ciRNA1257	0	0	0	0	0	0	0	0	0	0	0	0	0	0	0	0	chr12	9043938	9045147	+	1	ciRNA	ENSGALT00010065724	FLNB	mRNA	chr12:9043937-9045173	CIRC		filamin B [Source:NCBI gene (formerly Entrezgene);Acc:378913]	GO:0003779(actin binding);GO:0005829(cytosol);GO:0005886(plasma membrane);GO:0030036(actin cytoskeleton organization);GO:0030154(cell differentiation);GO:0042802(identical protein binding);GO:0043232(intracellular non-membrane-bounded organelle);GO:0051015(actin filament binding)	04010(MAPK signaling pathway);04510(Focal adhesion);05132(Salmonella infection)	NA
ciRNA1258	0	0	0	0	0	0	0	0	0	0	0	0	0	0	0	0	chr12	9875147	9876399	-	1	ciRNA	ENSGALT00010065419	ABTB1	mRNA	chr12:9875120-9876399	CIRC		ankyrin repeat and BTB domain containing 1 [Source:NCBI gene (formerly Entrezgene);Acc:416026]	GO:0000151(ubiquitin ligase complex);GO:0005730(nucleolus);GO:0005737(cytoplasm);GO:0005829(cytosol);GO:0005886(plasma membrane)	NA	NA
ciRNA1259	0	0	0	0	0	0	0	0	0	0	0	0	0	0	0	0	chr12	11588358	11589778	+	1	ciRNA	ENSGALT00010052040	SETD5	mRNA	chr12:11588357-11589853	CIRC		SET domain containing 5 [Source:NCBI gene (formerly Entrezgene);Acc:416046]	GO:0000791(euchromatin);GO:0005634(nucleus);GO:0005654(nucleoplasm);GO:0016593(Cdc73/Paf1 complex);GO:0032784(regulation of DNA-templated transcription elongation);GO:0035065(regulation of histone acetylation);GO:0046974(histone methyltransferase activity (H3-K9 specific));GO:0046975(histone methyltransferase activity (H3-K36 specific));GO:0050890(cognition);GO:0051963(regulation of synapse assem…	NA	NA
ciRNA126	3	0	0	0	0	0	0	0	121.039	0	0	0	0	0	0	0	chr5	56011667	56025723	-	1	ciRNA	ENSGALT00010045466	SAMD4A	mRNA	chr5:56011666-56025723	CIRI		sterile alpha motif domain containing 4A [Source:HGNC Symbol;Acc:HGNC:23023]	GO:0001650(fibrillar center);GO:0005829(cytosol);GO:0030054(cell junction);GO:0030371(translation repressor activity);GO:0045202(synapse);GO:0045727(positive regulation of translation)	NA	NA
ciRNA1260	0	0	0	0	0	0	0	0	0	0	0	0	0	0	0	0	chr11	3315949	3317177	-	1	ciRNA	ENSGALT00010061673	LPCAT2	mRNA	chr11:3315917-3317177	CIRC		lysophosphatidylcholine acyltransferase 2 [Source:NCBI gene (formerly Entrezgene);Acc:415716]	GO:0003841(1-acylglycerol-3-phosphate O-acyltransferase activity);GO:0005783(endoplasmic reticulum);GO:0005789(endoplasmic reticulum membrane);GO:0005811(lipid droplet);GO:0036151(phosphatidylcholine acyl-chain remodeling);GO:0047184(1-acylglycerophosphocholine O-acyltransferase activity)	00564(Glycerophospholipid metabolism);00565(Ether lipid metabolism);01100(Metabolic pathways)	EC:2.3.1.67
ciRNA1261	0	0	0	0	0	0	0	0	0	0	0	0	0	0	0	0	chr11	9509706	9510508	-	1	ciRNA	ENSGALT00010060571	ANKRD27	mRNA	chr11:9509667-9510508	CIRC		ankyrin repeat domain 27 [Source:NCBI gene (formerly Entrezgene);Acc:415766]	GO:0000149(SNARE binding);GO:0005085(guanyl-nucleotide exchange factor activity);GO:0005764(lysosome);GO:0005769(early endosome);GO:0005770(late endosome);GO:0005829(cytosol);GO:0005886(plasma membrane);GO:0030133(transport vesicle);GO:0031267(small GTPase binding);GO:0032456(endocytic recycling);GO:0035544(negative regulation of SNARE complex assembly);GO:0035646(endosome to melanosome transport…	NA	NA
ciRNA1262	0	0	0	0	0	0	0	0	0	0	0	0	0	0	0	0	chr11	16198927	16200535	-	1	ciRNA	ENSGALT00010017971	ENSGALG00010007544	mRNA	chr11:16198895-16200535	CIRC		NA	NA	00410(beta-Alanine metabolism);00640(Propanoate metabolism);01100(Metabolic pathways);04146(Peroxisome)	EC:4.1.1.9
ciRNA1263	0	0	0	0	0	0	0	0	0	0	0	0	0	0	0	0	chr11	16535940	16536645	+	1	ciRNA	ENSGALT00010015863	USP10	mRNA	chr11:16535939-16536646	CIRC		ubiquitin specific peptidase 10 [Source:NCBI gene (formerly Entrezgene);Acc:415817]	GO:0002039(p53 binding);GO:0004197(cysteine-type endopeptidase activity);GO:0004843(cysteine-type deubiquitinase activity);GO:0005634(nucleus);GO:0005654(nucleoplasm);GO:0005737(cytoplasm);GO:0005769(early endosome);GO:0005829(cytosol);GO:0006974(cellular response to DNA damage stimulus);GO:0010506(regulation of autophagy);GO:0016579(protein deubiquitination);GO:0030330(DNA damage response, signa…	NA	EC:3.4.19.12
ciRNA1264	0	0	0	0	0	0	0	0	0	0	0	0	0	0	0	0	chr11	18158360	18158649	-	1	ciRNA	ENSGALT00010018837	GALNS	mRNA	chr11:18157466-18158649	CIRC		galactosamine (N-acetyl)-6-sulfatase [Source:NCBI gene (formerly Entrezgene);Acc:415848]	GO:0004065(arylsulfatase activity);GO:0005764(lysosome);GO:0008484(sulfuric ester hydrolase activity);GO:0016787(hydrolase activity);GO:0043890(N-acetylgalactosamine-6-sulfatase activity)	NA	NA
ciRNA1265	0	0	0	0	0	0	0	0	0	0	0	0	0	0	0	0	chr11	19522667	19523100	+	1	ciRNA	ENSGALT00010020868	KARS	mRNA	chr11:19522666-19525337	CIRC		lysyl-tRNA synthetase [Source:NCBI gene (formerly Entrezgene);Acc:415885]	GO:0002276(basophil activation involved in immune response);GO:0002863(positive regulation of inflammatory response to antigenic stimulus);GO:0003877(ATP adenylyltransferase activity);GO:0004824(lysine-tRNA ligase activity);GO:0005615(extracellular space);GO:0005634(nucleus);GO:0005739(mitochondrion);GO:0005829(cytosol);GO:0005886(plasma membrane);GO:0006430(lysyl-tRNA aminoacylation);GO:0015966(…	00533(Glycosaminoglycan biosynthesis - keratan sulfate);00970(Aminoacyl-tRNA biosynthesis)	EC:6.1.1.6
ciRNA1266	0	0	0	0	0	0	0	0	0	0	0	0	0	0	0	0	chr10	1611256	1611652	-	1	ciRNA	ENSGALT00010051107	PKLR	mRNA	chr10:1611026-1611652	CIRC		pyruvate kinase, liver and RBC [Source:NCBI gene (formerly Entrezgene);Acc:396456]	GO:0000166(nucleotide binding);GO:0000287(magnesium ion binding);GO:0003729(mRNA binding);GO:0003824(catalytic activity);GO:0004743(pyruvate kinase activity);GO:0005524(ATP binding);GO:0005634(nucleus);GO:0005737(cytoplasm);GO:0005791(rough endoplasmic reticulum);GO:0005829(cytosol);GO:0005929(cilium);GO:0006096(glycolytic process);GO:0012501(programmed cell death);GO:0016301(kinase activity);GO:…	00010(Glycolysis / Gluconeogenesis);00230(Purine metabolism);00620(Pyruvate metabolism);01100(Metabolic pathways);01200(Carbon metabolism);01230(Biosynthesis of amino acids);01240(Biosynthesis of cofactors)	EC:2.7.1.40
ciRNA1267	0	0	0	0	0	0	0	0	0	0	0	0	0	0	0	0	chr10	4514254	4514607	+	1	ciRNA	ENSGALT00010060100	VPS13C	mRNA	chr10:4514253-4514624	CIRC		vacuolar protein sorting 13 homolog C [Source:HGNC Symbol;Acc:HGNC:23594]	GO:0005741(mitochondrial outer membrane);GO:0005764(lysosome);GO:0005770(late endosome);GO:0005789(endoplasmic reticulum membrane);GO:0005811(lipid droplet);GO:0005829(cytosol);GO:0007005(mitochondrion organization);GO:0032127(dense core granule membrane);GO:0032868(response to insulin);GO:1905090(negative regulation of parkin-mediated stimulation of mitophagy in response to mitochondrial depolar…	NA	NA
ciRNA1268	0	0	0	0	0	0	0	0	0	0	0	0	0	0	0	0	chr10	6990757	6991829	+	1	ciRNA	ENSGALT00010061863	ADAM10	mRNA	chr10:6990756-6991867	CIRC		ADAM metallopeptidase domain 10 [Source:NCBI gene (formerly Entrezgene);Acc:374113]	GO:0001701(in utero embryonic development);GO:0004175(endopeptidase activity);GO:0004222(metalloendopeptidase activity);GO:0005634(nucleus);GO:0005737(cytoplasm);GO:0005794(Golgi apparatus);GO:0005798(Golgi-associated vesicle);GO:0005886(plasma membrane);GO:0006468(protein phosphorylation);GO:0006508(proteolysis);GO:0006509(membrane protein ectodomain proteolysis);GO:0007162(negative regulation o…	NA	EC:3.4.24.81
ciRNA1269	0	0	0	0	0	0	0	0	0	0	0	0	0	0	0	0	chr10	19812428	19813501	-	1	ciRNA	ENSGALT00010039252	CTDSPL2	mRNA	chr10:19812386-19813501	CIRC		CTD small phosphatase like 2 [Source:NCBI gene (formerly Entrezgene);Acc:415574]	GO:0004721(phosphoprotein phosphatase activity);GO:0005634(nucleus);GO:0005654(nucleoplasm);GO:0006470(protein dephosphorylation);GO:0006611(protein export from nucleus);GO:0008420(RNA polymerase II CTD heptapeptide repeat phosphatase activity);GO:0016791(phosphatase activity);GO:0030514(negative regulation of BMP signaling pathway);GO:0046827(positive regulation of protein export from nucleus)	NA	NA
ciRNA127	0	1	0	0	0	0	0	0	0	37.5741	0	0	0	0	0	0	chr12	797398	798065	-	1	ciRNA	ENSGALT00010067971	PBRM1	mRNA	chr12:797391-798065	CIRC		polybromo 1 [Source:NCBI gene (formerly Entrezgene);Acc:396074]	GO:0005654(nucleoplasm);GO:0008285(negative regulation of cell population proliferation);GO:0016514(SWI/SNF complex)	NA	NA
ciRNA1270	0	0	0	0	0	0	0	0	0	0	0	0	0	0	0	0	chr17	5686307	5686848	+	1	ciRNA	ENSGALT00010068138	ENSGALG00010028118	mRNA	chr17:5686306-5686871	CIRC		NA	NA	NA	NA
ciRNA1271	0	0	0	0	0	0	0	0	0	0	0	0	0	0	0	0	chr17	7584707	7585216	+	1	ciRNA	ENSGALT00010069843	ADAMTSL2	mRNA	chr17:7584706-7585216	CIRC		ADAMTS like 2 [Source:HGNC Symbol;Acc:HGNC:14631]	GO:0005576(extracellular region);GO:0030198(extracellular matrix organization);GO:0030512(negative regulation of transforming growth factor beta receptor signaling pathway);GO:0031012(extracellular matrix);GO:0050436(microfibril binding);GO:0060481(lobar bronchus epithelium development)	NA	NA
ciRNA1272	0	0	0	0	0	0	0	0	0	0	0	0	0	0	0	0	chr17	10200552	10201088	+	1	ciRNA	ENSGALT00010067778	RABEPK	mRNA	chr17:10200551-10201328	CIRC		Rab9 effector protein with kelch motifs [Source:NCBI gene (formerly Entrezgene);Acc:772357]	NA	NA	NA
ciRNA1273	0	0	0	0	0	0	0	0	0	0	0	0	0	0	0	0	chr15	6276624	6280011	+	1	ciRNA	ENSGALT00010063345	TRAFD1	mRNA	chr15:6276623-6285489	CIRC		TRAF-type zinc finger domain containing 1 [Source:NCBI gene (formerly Entrezgene);Acc:416884]	GO:0045824(negative regulation of innate immune response)	NA	NA
ciRNA1274	0	0	0	0	0	0	0	0	0	0	0	0	0	0	0	0	chr15	9167040	9167752	+	1	ciRNA	ENSGALT00010055479	SPPL3	mRNA	chr15:9167039-9167753	CIRC		signal peptide peptidase like 3 [Source:HGNC Symbol;Acc:HGNC:30424]	GO:0004190(aspartic-type endopeptidase activity);GO:0005791(rough endoplasmic reticulum);GO:0005886(plasma membrane);GO:0006465(signal peptide processing);GO:0007204(positive regulation of cytosolic calcium ion concentration);GO:0016020(membrane);GO:0016021(integral component of membrane);GO:0030660(Golgi-associated vesicle membrane);GO:0031090(organelle membrane);GO:0032092(positive regulation o…	NA	NA
ciRNA1275	0	0	0	0	0	0	0	0	0	0	0	0	0	0	0	0	chr14	4012415	4012740	+	1	ciRNA	ENSGALT00010051226	AP5Z1	mRNA	chr14:4012414-4012759	CIRC		adaptor related protein complex 5 subunit zeta 1 [Source:HGNC Symbol;Acc:HGNC:22197]	GO:0000724(double-strand break repair via homologous recombination);GO:0005634(nucleus);GO:0005654(nucleoplasm);GO:0005737(cytoplasm);GO:0016197(endosomal transport);GO:0016607(nuclear speck)	NA	NA
ciRNA1276	0	0	0	0	0	0	0	0	0	0	0	0	0	0	0	0	chr14	6339149	6340158	-	1	ciRNA	ENSGALT00010043433	PKD1	mRNA	chr14:6339129-6340158	CIRC		polycystin 1, transient receptor potential channel interacting [Source:HGNC Symbol;Acc:HGNC:9008]	GO:0001502(cartilage condensation);GO:0001568(blood vessel development);GO:0001701(in utero embryonic development);GO:0001822(kidney development);GO:0001889(liver development);GO:0001892(embryonic placenta development);GO:0002133(polycystin complex);GO:0005261(cation channel activity);GO:0005262(calcium channel activity);GO:0005634(nucleus);GO:0005737(cytoplasm);GO:0005783(endoplasmic reticulum);…	NA	NA
ciRNA1277	0	0	0	0	0	0	0	0	0	0	0	0	0	0	0	0	chr14	6865570	6866399	+	1	ciRNA	ENSGALT00010042700	TNRC6A	mRNA	chr14:6865569-6866399	CIRC		trinucleotide repeat containing adaptor 6A [Source:HGNC Symbol;Acc:HGNC:11969]	GO:0000932(P-body);GO:0005654(nucleoplasm);GO:0005794(Golgi apparatus);GO:0009267(cellular response to starvation);GO:0016442(RISC complex);GO:0035195(miRNA-mediated gene silencing);GO:0035278(miRNA-mediated gene silencing by inhibition of translation);GO:0043231(intracellular membrane-bounded organelle)	NA	NA
ciRNA1278	0	0	0	0	0	0	0	0	0	0	0	0	0	0	0	0	chr19	4631463	4632054	+	1	ciRNA	ENSGALT00010070870	ORAI3	mRNA	chr19:4631462-4635246	CIRC		ORAI calcium release-activated calcium modulator 3 [Source:NCBI gene (formerly Entrezgene);Acc:417509]	NA	04020(Calcium signaling pathway)	NA
ciRNA1279	0	0	0	0	0	0	0	0	0	0	0	0	0	0	0	0	chr19	5698061	5698199	-	1	ciRNA	ENSGALT00010070952	MYO1C	mRNA	chr19:5697979-5698199	CIRC		myosin IC [Source:NCBI gene (formerly Entrezgene);Acc:417555]	GO:0000166(nucleotide binding);GO:0003774(cytoskeletal motor activity);GO:0003779(actin binding);GO:0005102(signaling receptor binding);GO:0005524(ATP binding);GO:0005737(cytoplasm);GO:0005886(plasma membrane);GO:0005902(microvillus);GO:0005903(brush border);GO:0006612(protein targeting to membrane);GO:0008022(protein C-terminus binding);GO:0009925(basal plasma membrane);GO:0016020(membrane);GO:0…	NA	NA
ciRNA128	0	1	0	0	0	0	0	0	0	37.5741	0	0	0	0	0	0	chr12	11857380	11858314	-	1	ciRNA	ENSGALT00010050117	ARIH2	mRNA	chr12:11857379-11858314	CIRC		ariadne RBR E3 ubiquitin protein ligase 2 [Source:NCBI gene (formerly Entrezgene);Acc:416061]	GO:0000151(ubiquitin ligase complex);GO:0000209(protein polyubiquitination);GO:0004842(ubiquitin-protein transferase activity);GO:0005634(nucleus);GO:0005654(nucleoplasm);GO:0005737(cytoplasm);GO:0006511(ubiquitin-dependent protein catabolic process);GO:0016567(protein ubiquitination);GO:0016740(transferase activity);GO:0016874(ligase activity);GO:0031466(Cul5-RING ubiquitin ligase complex);GO:00…	NA	EC:2.3.2.31
ciRNA1280	0	0	0	0	0	0	0	0	0	0	0	0	0	0	0	0	chr19	7771246	7772008	+	1	ciRNA	ENSGALT00010070750	CLTC	mRNA	chr19:7771245-7772035	CIRC		clathrin heavy chain [Source:NCBI gene (formerly Entrezgene);Acc:395272]	GO:0000278(mitotic cell cycle);GO:0003725(double-stranded RNA binding);GO:0005764(lysosome);GO:0005768(endosome);GO:0005819(spindle);GO:0006898(receptor-mediated endocytosis);GO:0030118(clathrin coat);GO:0030136(clathrin-coated vesicle);GO:0031623(receptor internalization);GO:0032051(clathrin light chain binding);GO:0032991(protein-containing complex);GO:0033572(transferrin transport);GO:0042147(…	04142(Lysosome);04144(Endocytosis)	NA
ciRNA1281	0	0	0	0	0	0	0	0	0	0	0	0	0	0	0	0	chr19	7925132	7926214	+	1	ciRNA	ENSGALT00010070896	MED13	mRNA	chr19:7925131-7926214	CIRC		mediator complex subunit 13 [Source:HGNC Symbol;Acc:HGNC:22474]	GO:0003712(transcription coregulator activity);GO:0003713(transcription coactivator activity);GO:0005634(nucleus);GO:0005654(nucleoplasm);GO:0016592(mediator complex);GO:0042632(cholesterol homeostasis);GO:0043433(negative regulation of DNA-binding transcription factor activity);GO:0045893(positive regulation of DNA-templated transcription);GO:0045944(positive regulation of transcription by RNA p…	NA	NA
ciRNA1282	0	0	0	0	0	0	0	0	0	0	0	0	0	0	0	0	chr18	7660397	7660858	-	1	ciRNA	ENSGALT00010070916	BPTF	mRNA	chr18:7657730-7660858	CIRC		bromodomain PHD finger transcription factor [Source:HGNC Symbol;Acc:HGNC:3581]	GO:0000122(negative regulation of transcription by RNA polymerase II);GO:0000785(chromatin);GO:0001892(embryonic placenta development);GO:0005634(nucleus);GO:0005654(nucleoplasm);GO:0006338(chromatin remodeling);GO:0006355(regulation of DNA-templated transcription);GO:0006357(regulation of transcription by RNA polymerase II);GO:0007420(brain development);GO:0007492(endoderm development);GO:000809…	NA	NA
ciRNA1283	0	0	0	0	0	0	0	0	0	0	0	0	0	0	0	0	chr6	20901802	20902204	+	1	ciRNA	ENSGALT00010048104	NOC3L	mRNA	chr6:20901801-20902204	CIRC		NOC3 like DNA replication regulator [Source:HGNC Symbol;Acc:HGNC:24034]	GO:0005654(nucleoplasm);GO:0005730(nucleolus);GO:0005739(mitochondrion);GO:0016607(nuclear speck);GO:0045444(fat cell differentiation)	NA	NA
ciRNA1284	0	0	0	0	0	0	0	0	0	0	0	0	0	0	0	0	chr6	22935453	22935732	+	1	ciRNA	ENSGALT00010044218	GOT1	mRNA	chr6:22935452-22935737	CIRC		glutamic-oxaloacetic transaminase 1 [Source:NCBI gene (formerly Entrezgene);Acc:396261]	GO:0003824(catalytic activity);GO:0004069(L-aspartate:2-oxoglutarate aminotransferase activity);GO:0004609(phosphatidylserine decarboxylase activity);GO:0005654(nucleoplasm);GO:0005737(cytoplasm);GO:0005829(cytosol);GO:0006103(2-oxoglutarate metabolic process);GO:0006107(oxaloacetate metabolic process);GO:0006114(glycerol biosynthetic process);GO:0006520(cellular amino acid metabolic process);GO:…	00220(Arginine biosynthesis);00250(Alanine, aspartate and glutamate metabolism);00270(Cysteine and methionine metabolism);00330(Arginine and proline metabolism);00350(Tyrosine metabolism);00360(Phenylalanine metabolism);00400(Phenylalanine, tyrosine and tryptophan biosynthesis);01100(Metabolic pathways);01200(Carbon metabolism);01210(2-Oxocarboxylic acid metabolism);01230(Biosynthesis of amino ac…	EC:2.6.1.1
ciRNA1285	0	0	0	0	0	0	0	0	0	0	0	0	0	0	0	0	chr26	2300482	2301232	-	1	ciRNA	ENSGALT00010065528	NUCKS1	mRNA	chr26:2300481-2301232	CIRC		nuclear casein kinase and cyclin dependent kinase substrate 1 [Source:NCBI gene (formerly Entrezgene);Acc:404775]	GO:0000724(double-strand break repair via homologous recombination);GO:0000785(chromatin);GO:0001678(cellular glucose homeostasis);GO:0003682(chromatin binding);GO:0003690(double-stranded DNA binding);GO:0003713(transcription coactivator activity);GO:0005634(nucleus);GO:0005654(nucleoplasm);GO:0005730(nucleolus);GO:0005737(cytoplasm);GO:0006275(regulation of DNA replication);GO:0006325(chromatin …	NA	NA
ciRNA1286	0	0	0	0	0	0	0	0	0	0	0	0	0	0	0	0	chr27	4384596	4385028	+	1	ciRNA	ENSGALT00010059865	WIPF2	mRNA	chr27:4384595-4385028	CIRC		WAS/WASL interacting protein family member 2 [Source:HGNC Symbol;Acc:HGNC:30923]	GO:0003779(actin binding)	04144(Endocytosis)	NA
ciRNA1287	0	0	0	0	0	0	0	0	0	0	0	0	0	0	0	0	chr23	957312	957543	+	1	ciRNA	ENSGALT00010031043	ZCCHC17	mRNA	chr23:957311-965134	CIRC		zinc finger CCHC-type containing 17 [Source:NCBI gene (formerly Entrezgene);Acc:404295]	GO:0003676(nucleic acid binding);GO:0003723(RNA binding);GO:0005730(nucleolus);GO:0008270(zinc ion binding);GO:0022625(cytosolic large ribosomal subunit);GO:0042802(identical protein binding);GO:0043489(RNA stabilization)	NA	NA
ciRNA1288	0	0	0	0	0	0	0	0	0	0	0	0	0	0	0	0	chr23	2241426	2241777	-	1	ciRNA	ENSGALT00010040517	SLC9A1	mRNA	chr23:2241400-2241777	CIRC		solute carrier family 9 member A1 [Source:NCBI gene (formerly Entrezgene);Acc:419580]	GO:0005654(nucleoplasm);GO:0005737(cytoplasm);GO:0005886(plasma membrane);GO:0005887(integral component of plasma membrane);GO:0006811(ion transport);GO:0006812(cation transport);GO:0006814(sodium ion transport);GO:0006883(cellular sodium ion homeostasis);GO:0006885(regulation of pH);GO:0010447(response to acidic pH);GO:0010613(positive regulation of cardiac muscle hypertrophy);GO:0010882(regulat…	04260(Cardiac muscle contraction);04261(Adrenergic signaling in cardiomyocytes);04371(Apelin signaling pathway);04810(Regulation of actin cytoskeleton)	NA
ciRNA1289	0	0	0	0	0	0	0	0	0	0	0	0	0	0	0	0	chr23	4696474	4698450	+	1	ciRNA	ENSGALT00010033071	KIAA0319L	mRNA	chr23:4696473-4698452	CIRC		KIAA0319 like [Source:HGNC Symbol;Acc:HGNC:30071]	GO:0005730(nucleolus);GO:0005794(Golgi apparatus);GO:0031410(cytoplasmic vesicle)	NA	NA
ciRNA129	0	1	0	0	0	0	0	0	0	37.5741	0	0	0	0	0	0	chr11	1196397	1197093	+	1	ciRNA	ENSGALT00010052823	AARS1	mRNA	chr11:1196396-1197093	CIRC		alanyl-tRNA synthetase 1 [Source:NCBI gene (formerly Entrezgene);Acc:415668]	GO:0000049(tRNA binding);GO:0000166(nucleotide binding);GO:0002161(aminoacyl-tRNA editing activity);GO:0002196(Ser-tRNA(Ala) hydrolase activity);GO:0003676(nucleic acid binding);GO:0003723(RNA binding);GO:0004812(aminoacyl-tRNA ligase activity);GO:0004813(alanine-tRNA ligase activity);GO:0005524(ATP binding);GO:0005737(cytoplasm);GO:0005739(mitochondrion);GO:0005829(cytosol);GO:0006399(tRNA metab…	00970(Aminoacyl-tRNA biosynthesis)	EC:6.1.1.7
ciRNA1290	0	0	0	0	0	0	0	0	0	0	0	0	0	0	0	0	chr20	865173	865625	+	1	ciRNA	ENSGALT00010052537	ENSGALG00010021627	mRNA	chr20:865172-866806	CIRC		NA	NA	NA	NA
ciRNA1291	0	0	0	0	0	0	0	0	0	0	0	0	0	0	0	0	chr20	8016614	8020165	-	1	ciRNA	ENSGALT00010055429	TAF4	mRNA	chr20:8016576-8020165	CIRC		TATA-box binding protein associated factor 4 [Source:HGNC Symbol;Acc:HGNC:11537]	GO:0000785(chromatin);GO:0001046(core promoter sequence-specific DNA binding);GO:0001541(ovarian follicle development);GO:0001673(male germ cell nucleus);GO:0003677(DNA binding);GO:0005634(nucleus);GO:0005654(nucleoplasm);GO:0005667(transcription regulator complex);GO:0005669(transcription factor TFIID complex);GO:0005829(cytosol);GO:0006351(DNA-templated transcription);GO:0006352(DNA-templated t…	03022(Basal transcription factors)	NA
ciRNA1292	0	0	0	0	0	0	0	0	0	0	0	0	0	0	0	0	chr21	5264618	5265037	-	1	ciRNA	ENSGALT00010050938	ENSGALG00010021053	mRNA	chr21:5263909-5265037	CIRC		NA	NA	NA	NA
ciRNA1293	0	0	0	0	0	0	0	0	0	0	0	0	0	0	0	0	Z	1067328	1067649	+	1	ciRNA	ENSGALT00010024679	NEDD4L	mRNA	Z:1067327-1067649	CIRC		NEDD4 like E3 ubiquitin protein ligase [Source:HGNC Symbol;Acc:HGNC:7728]	GO:0003254(regulation of membrane depolarization);GO:0004842(ubiquitin-protein transferase activity);GO:0005886(plasma membrane);GO:0006511(ubiquitin-dependent protein catabolic process);GO:0015459(potassium channel regulator activity);GO:0016567(protein ubiquitination);GO:0017080(sodium channel regulator activity);GO:0019870(potassium channel inhibitor activity);GO:0019871(sodium channel inhibit…	04120(Ubiquitin mediated proteolysis);04144(Endocytosis);04530(Tight junction)	EC:2.3.2.26
ciRNA1294	0	0	0	0	0	0	0	0	0	0	0	0	0	0	0	0	Z	1273134	1273540	-	1	ciRNA	ENSGALT00010024966	LMAN1L	mRNA	Z:1272838-1273540	CIRC		lectin, mannose binding 1 like [Source:NCBI gene (formerly Entrezgene);Acc:426849]	GO:0005537(mannose binding);GO:0005737(cytoplasm);GO:0005783(endoplasmic reticulum);GO:0005793(endoplasmic reticulum-Golgi intermediate compartment);GO:0005794(Golgi apparatus);GO:0006888(endoplasmic reticulum to Golgi vesicle-mediated transport);GO:0007029(endoplasmic reticulum organization);GO:0007030(Golgi organization);GO:0010638(positive regulation of organelle organization);GO:0016020(membr…	04141(Protein processing in endoplasmic reticulum)	NA
ciRNA1295	0	0	0	0	0	0	0	0	0	0	0	0	0	0	0	0	Z	24576019	24576848	-	1	ciRNA	ENSGALT00010026421	HMGCR	mRNA	Z:24576017-24576848	CIRC		3-hydroxy-3-methylglutaryl-CoA reductase [Source:NCBI gene (formerly Entrezgene);Acc:395145]	GO:0004420(hydroxymethylglutaryl-CoA reductase (NADPH) activity);GO:0005778(peroxisomal membrane);GO:0005783(endoplasmic reticulum);GO:0006695(cholesterol biosynthetic process);GO:0008542(visual learning);GO:0042177(negative regulation of protein catabolic process);GO:0043407(negative regulation of MAP kinase activity);GO:0050709(negative regulation of protein secretion);GO:0070402(NADPH binding)…	00900(Terpenoid backbone biosynthesis);01100(Metabolic pathways)	EC:1.1.1.34
ciRNA1296	0	0	0	0	0	0	0	0	0	0	0	0	0	0	0	0	Z	85646010	85646761	-	1	ciRNA	ENSGALT00010002695	POLR1E	mRNA	Z:85646009-85646761	CIRC		RNA polymerase I subunit E [Source:HGNC Symbol;Acc:HGNC:17631]	GO:0001179(RNA polymerase I general transcription initiation factor binding);GO:0001188(RNA polymerase I preinitiation complex assembly);GO:0001650(fibrillar center);GO:0005654(nucleoplasm);GO:0005730(nucleolus);GO:0005736(RNA polymerase I complex);GO:0042790(nucleolar large rRNA transcription by RNA polymerase I)	03020(RNA polymerase)	NA
ciRNA1297	0	0	0	0	0	0	0	0	0	0	0	0	0	0	0	0	chr28	1882092	1882459	+	1	ciRNA	ENSGALT00010067234	EEF2	mRNA	chr28:1882091-1883922	CIRC		eukaryotic translation elongation factor 2 [Source:NCBI gene (formerly Entrezgene);Acc:396325]	GO:0000166(nucleotide binding);GO:0002244(hematopoietic progenitor cell differentiation);GO:0003746(translation elongation factor activity);GO:0003924(GTPase activity);GO:0005525(GTP binding);GO:0005737(cytoplasm);GO:0005829(cytosol);GO:0005844(polysome);GO:0005886(plasma membrane);GO:0006412(translation);GO:0006414(translational elongation);GO:0016235(aggresome);GO:0019901(protein kinase binding…	NA	NA
ciRNA1298	0	0	0	0	0	0	0	0	0	0	0	0	0	0	0	0	chr28	1992512	1993028	+	1	ciRNA	ENSGALT00010065681	ENSGALG00010027102	mRNA	chr28:1992511-1993108	CIRC		NA	NA	NA	EC:1.3.1.89
ciRNA1299	0	0	0	0	0	0	0	0	0	0	0	0	0	0	0	0	chr7	2305277	2306988	-	1	ciRNA	ENSGALT00010026603	NUP35	mRNA	chr7:2305262-2306988	CIRC		nucleoporin 35 [Source:HGNC Symbol;Acc:HGNC:29797]	GO:0005635(nuclear envelope);GO:0005654(nucleoplasm);GO:0005886(plasma membrane);GO:0031965(nuclear membrane);GO:0042802(identical protein binding);GO:1990830(cellular response to leukemia inhibitory factor)	NA	NA
ciRNA13	1	0	0	0	0	0	0	0	40.3463	0	0	0	0	0	0	0	chr14	7575939	7576277	+	1	ciRNA	ENSGALT00010049815	NDE1	mRNA	chr14:7575938-7576399	CIRC		nudE neurodevelopment protein 1 [Source:NCBI gene (formerly Entrezgene);Acc:416597]	GO:0000132(establishment of mitotic spindle orientation);GO:0000776(kinetochore);GO:0001764(neuron migration);GO:0005737(cytoplasm);GO:0005813(centrosome);GO:0005815(microtubule organizing center);GO:0005819(spindle);GO:0005856(cytoskeleton);GO:0005871(kinesin complex);GO:0005874(microtubule);GO:0007020(microtubule nucleation);GO:0007049(cell cycle);GO:0007059(chromosome segregation);GO:0007100(m…	NA	NA
ciRNA130	0	1	0	0	0	0	0	0	0	37.5741	0	0	0	0	0	0	chr11	1761729	1763341	-	1	ciRNA	ENSGALT00010056525	SF3B3	mRNA	chr11:1758060-1763341	CIRC		splicing factor 3b subunit 3 [Source:HGNC Symbol;Acc:HGNC:10770]	GO:0000398(mRNA splicing, via spliceosome);GO:0003676(nucleic acid binding);GO:0005634(nucleus);GO:0005654(nucleoplasm);GO:0005684(U2-type spliceosomal complex);GO:0005686(U2 snRNP);GO:0005689(U12-type spliceosomal complex);GO:0005730(nucleolus);GO:0030620(U2 snRNA binding);GO:0035521(monoubiquitinated histone deubiquitination);GO:0035522(monoubiquitinated histone H2A deubiquitination);GO:0042177…	03040(Spliceosome)	NA
ciRNA1300	0	0	0	0	0	0	0	0	0	0	0	0	0	0	0	0	chr7	13481518	13482217	+	1	ciRNA	ENSGALT00010054167	PIKFYVE	mRNA	chr7:13481517-13482217	CIRC		NA	GO:0000166(nucleotide binding);GO:0000285(1-phosphatidylinositol-3-phosphate 5-kinase activity);GO:0005524(ATP binding);GO:0005829(cytosol);GO:0016301(kinase activity);GO:0016307(phosphatidylinositol phosphate kinase activity);GO:0016310(phosphorylation);GO:0016740(transferase activity);GO:0035556(intracellular signal transduction);GO:0046488(phosphatidylinositol metabolic process);GO:0046854(pho…	00562(Inositol phosphate metabolism);01100(Metabolic pathways);04070(Phosphatidylinositol signaling system);04145(Phagosome);04810(Regulation of actin cytoskeleton)	EC:2.7.1.150
ciRNA1301	0	0	0	0	0	0	0	0	0	0	0	0	0	0	0	0	chr7	21099622	21103582	-	1	ciRNA	ENSGALT00010051048	TANK	mRNA	chr7:21099579-21103582	CIRC		TRAF family member associated NFKB activator [Source:NCBI gene (formerly Entrezgene);Acc:424190]	GO:0004843(cysteine-type deubiquitinase activity);GO:0005829(cytosol);GO:0006974(cellular response to DNA damage stimulus);GO:0007249(I-kappaB kinase/NF-kappaB signaling);GO:0031625(ubiquitin protein ligase binding);GO:0032991(protein-containing complex);GO:0035800(deubiquitinase activator activity);GO:0043124(negative regulation of I-kappaB kinase/NF-kappaB signaling);GO:0071347(cellular respons…	04140(Autophagy - animal);04621(NOD-like receptor signaling pathway);04622(RIG-I-like receptor signaling pathway)	NA
ciRNA1302	0	0	0	0	0	0	0	0	0	0	0	0	0	0	0	0	chr7	23224189	23224493	+	1	ciRNA	ENSGALT00010051592	MAP3K2	mRNA	chr7:23224188-23226891	CIRC		mitogen-activated protein kinase kinase kinase 2 [Source:HGNC Symbol;Acc:HGNC:6854]	GO:0004672(protein kinase activity);GO:0005654(nucleoplasm);GO:0005829(cytosol);GO:0019901(protein kinase binding);GO:0045893(positive regulation of DNA-templated transcription);GO:0071260(cellular response to mechanical stimulus)	04010(MAPK signaling pathway);04540(Gap junction);04912(GnRH signaling pathway)	EC:2.7.11.25
ciRNA1303	0	0	0	0	0	0	0	0	0	0	0	0	0	0	0	0	chr7	28500165	28503777	+	1	ciRNA	ENSGALT00010050686	CCDC93	mRNA	chr7:28500164-28503777	CIRC		coiled-coil domain containing 93 [Source:NCBI gene (formerly Entrezgene);Acc:424277]	GO:0006893(Golgi to plasma membrane transport);GO:0032456(endocytic recycling);GO:0043231(intracellular membrane-bounded organelle)	NA	NA
ciRNA1304	0	0	0	0	0	0	0	0	0	0	0	0	0	0	0	0	chr13	2096438	2097999	-	1	ciRNA	ENSGALT00010020011	MATR3	mRNA	chr13:2096437-2097999	CIRC		matrin 3 [Source:NCBI gene (formerly Entrezgene);Acc:373948]	GO:0001825(blastocyst formation);GO:0002218(activation of innate immune response);GO:0003170(heart valve development);GO:0003281(ventricular septum development);GO:0005634(nucleus);GO:0010608(post-transcriptional regulation of gene expression);GO:0035198(miRNA binding);GO:0042802(identical protein binding)	NA	NA
ciRNA1305	0	0	0	0	0	0	0	0	0	0	0	0	0	0	0	0	chr13	8843780	8843942	-	1	ciRNA	ENSGALT00010022263	STC2	mRNA	chr13:8842325-8843942	CIRC		stanniocalcin 2 [Source:HGNC Symbol;Acc:HGNC:11374]	GO:0005179(hormone activity);GO:0005576(extracellular region);GO:0005615(extracellular space);GO:0005783(endoplasmic reticulum);GO:0005794(Golgi apparatus);GO:0006874(cellular calcium ion homeostasis);GO:0006979(response to oxidative stress);GO:0010629(negative regulation of gene expression);GO:0019899(enzyme binding);GO:0020037(heme binding);GO:0030968(endoplasmic reticulum unfolded protein resp…	NA	NA
ciRNA1306	0	0	0	0	0	0	0	0	0	0	0	0	0	0	0	0	chr13	17792228	17792425	+	1	ciRNA	ENSGALT00010034186	KDM3B	mRNA	chr13:17792227-17792833	CIRC		lysine demethylase 3B [Source:HGNC Symbol;Acc:HGNC:1337]	GO:0005654(nucleoplasm)	NA	EC:1.14.11.65
ciRNA1307	0	0	0	0	0	0	0	0	0	0	0	0	0	0	0	0	chr5	18060329	18060732	+	1	ciRNA	ENSGALT00010060749	NAT10	mRNA	chr5:18060328-18060732	CIRC		N-acetyltransferase 10 [Source:NCBI gene (formerly Entrezgene);Acc:426609]	GO:0005697(telomerase holoenzyme complex);GO:0005730(nucleolus);GO:0006473(protein acetylation);GO:0010824(regulation of centrosome duplication);GO:0030496(midbody);GO:0032211(negative regulation of telomere maintenance via telomerase);GO:0045727(positive regulation of translation);GO:0070182(DNA polymerase binding);GO:0106162(mRNA N-acetyltransferase activity)	03008(Ribosome biogenesis in eukaryotes)	NA
ciRNA1308	0	0	0	0	0	0	0	0	0	0	0	0	0	0	0	0	chr5	40454546	40455635	-	1	ciRNA	ENSGALT00010016262	SEL1L	mRNA	chr5:40454545-40455635	CIRC		SEL1L adaptor subunit of ERAD E3 ubiquitin ligase [Source:HGNC Symbol;Acc:HGNC:10717]	GO:0000839(Hrd1p ubiquitin ligase ERAD-L complex);GO:0005783(endoplasmic reticulum);GO:0006641(triglyceride metabolic process);GO:0009306(protein secretion);GO:0030970(retrograde protein transport, ER to cytosol);GO:0034976(response to endoplasmic reticulum stress);GO:0036503(ERAD pathway);GO:0036513(Derlin-1 retrotranslocation complex)	04141(Protein processing in endoplasmic reticulum)	NA
ciRNA1309	0	0	0	0	0	0	0	0	0	0	0	0	0	0	0	0	chr5	43893451	43900218	-	1	ciRNA	ENSGALT00010036560	PPP4R3A	mRNA	chr5:43884558-43900218	CIRC		protein phosphatase 4 regulatory subunit 3A [Source:HGNC Symbol;Acc:HGNC:20219]	GO:0005654(nucleoplasm);GO:0005829(cytosol);GO:0016607(nuclear speck);GO:0030289(protein phosphatase 4 complex)	NA	NA
ciRNA131	0	1	0	0	0	0	0	0	0	37.5741	0	0	0	0	0	0	chr11	10619463	10621120	+	1	ciRNA	ENSGALT00010022425	GPI	mRNA	chr11:10619462-10621152	CIRC		glucose-6-phosphate isomerase [Source:NCBI gene (formerly Entrezgene);Acc:415783]	GO:0004347(glucose-6-phosphate isomerase activity);GO:0005125(cytokine activity);GO:0005576(extracellular region);GO:0005615(extracellular space);GO:0005829(cytosol);GO:0006094(gluconeogenesis);GO:0006096(glycolytic process);GO:0007165(signal transduction);GO:0016853(isomerase activity);GO:0048029(monosaccharide binding);GO:0051156(glucose 6-phosphate metabolic process);GO:0097367(carbohydrate de…	00010(Glycolysis / Gluconeogenesis);00030(Pentose phosphate pathway);00500(Starch and sucrose metabolism);00520(Amino sugar and nucleotide sugar metabolism);01100(Metabolic pathways);01200(Carbon metabolism)	EC:5.3.1.9
ciRNA1310	0	0	0	0	0	0	0	0	0	0	0	0	0	0	0	0	chr5	47679999	47680783	+	1	ciRNA	ENSGALT00010039563	CYP46A1	mRNA	chr5:47679998-47680783	CIRC		cytochrome P450 family 46 subfamily A member 1 [Source:NCBI gene (formerly Entrezgene);Acc:423450]	GO:0004497(monooxygenase activity);GO:0005506(iron ion binding);GO:0005789(endoplasmic reticulum membrane);GO:0006707(cholesterol catabolic process);GO:0006805(xenobiotic metabolic process);GO:0008395(steroid hydroxylase activity);GO:0016491(oxidoreductase activity);GO:0016705(oxidoreductase activity, acting on paired donors, with incorporation or reduction of molecular oxygen);GO:0020037(heme bi…	00120(Primary bile acid biosynthesis)	EC:1.14.14.25
ciRNA1311	0	0	0	0	0	0	0	0	0	0	0	0	0	0	0	0	chr4	12968740	12968967	+	1	ciRNA	ENSGALT00010033336	AMOT	mRNA	chr4:12968739-12969572	CIRC		angiomotin [Source:HGNC Symbol;Acc:HGNC:17810]	GO:0001525(angiogenesis);GO:0001570(vasculogenesis);GO:0001701(in utero embryonic development);GO:0001702(gastrulation with mouth forming second);GO:0001726(ruffle);GO:0003365(establishment of cell polarity involved in ameboidal cell migration);GO:0005654(nucleoplasm);GO:0005737(cytoplasm);GO:0005884(actin filament);GO:0005886(plasma membrane);GO:0005923(bicellular tight junction);GO:0006935(chem…	04530(Tight junction)	NA
ciRNA1312	0	0	0	0	0	0	0	0	0	0	0	0	0	0	0	0	chr4	34276834	34277856	+	1	ciRNA	ENSGALT00010019192	WRN	mRNA	chr4:34276833-34277856	CIRC		Werner syndrome RecQ like helicase [Source:NCBI gene (formerly Entrezgene);Acc:422505]	GO:0000287(magnesium ion binding);GO:0000400(four-way junction DNA binding);GO:0000403(Y-form DNA binding);GO:0000405(bubble DNA binding);GO:0000723(telomere maintenance);GO:0000731(DNA synthesis involved in DNA repair);GO:0000781(chromosome, telomeric region);GO:0003677(DNA binding);GO:0003678(DNA helicase activity);GO:0004527(exonuclease activity);GO:0005634(nucleus);GO:0005654(nucleoplasm);GO:…	NA	EC:3.6.4.12
ciRNA1313	0	0	0	0	0	0	0	0	0	0	0	0	0	0	0	0	chr4	88668408	88668603	-	1	ciRNA	ENSGALT00010043536	DNAAF9	mRNA	chr4:88668257-88668603	CIRC		dynein axonemal assembly factor 9 [Source:HGNC Symbol;Acc:HGNC:17721]	NA	NA	NA
ciRNA1314	0	0	0	0	0	0	0	0	0	0	0	0	0	0	0	0	chr4	88846991	88847393	+	1	ciRNA	ENSGALT00010043556	ATRN	mRNA	chr4:88846990-88847393	CIRC		attractin [Source:HGNC Symbol;Acc:HGNC:885]	GO:0005615(extracellular space);GO:0021549(cerebellum development);GO:0038023(signaling receptor activity);GO:0040014(regulation of multicellular organism growth);GO:0042552(myelination);GO:0043473(pigmentation)	NA	NA
ciRNA1315	0	0	0	0	0	0	0	0	0	0	0	0	0	0	0	0	chr3	2887281	2888398	-	1	ciRNA	ENSGALT00010040781	SPTBN1	mRNA	chr3:2887264-2888398	CIRC		spectrin beta, non-erythrocytic 1 [Source:NCBI gene (formerly Entrezgene);Acc:421216]	GO:0000281(mitotic cytokinesis);GO:0003779(actin binding);GO:0005200(structural constituent of cytoskeleton);GO:0005543(phospholipid binding);GO:0005634(nucleus);GO:0005730(nucleolus);GO:0005737(cytoplasm);GO:0005829(cytosol);GO:0005856(cytoskeleton);GO:0005886(plasma membrane);GO:0007009(plasma membrane organization);GO:0007010(cytoskeleton organization);GO:0007182(common-partner SMAD protein ph…	NA	NA
ciRNA1316	0	0	0	0	0	0	0	0	0	0	0	0	0	0	0	0	chr3	4526643	4526938	+	1	ciRNA	ENSGALT00010044781	ENSGALG00010018509	mRNA	chr3:4526642-4526958	CIRC		NA	NA	NA	NA
ciRNA1317	0	0	0	0	0	0	0	0	0	0	0	0	0	0	0	0	chr3	8087729	8088022	+	1	ciRNA	ENSGALT00010048070	ENSGALG00010019897	mRNA	chr3:8087728-8089618	CIRC		NA	NA	NA	NA
ciRNA1318	0	0	0	0	0	0	0	0	0	0	0	0	0	0	0	0	chr3	12374804	12376369	+	1	ciRNA	ENSGALT00010043751	TASP1	mRNA	chr3:12374803-12378197	CIRC		taspase 1 [Source:NCBI gene (formerly Entrezgene);Acc:416741]	GO:0004298(threonine-type endopeptidase activity);GO:0006508(proteolysis);GO:0042802(identical protein binding);GO:0045893(positive regulation of DNA-templated transcription)	NA	NA
ciRNA1319	0	0	0	0	0	0	0	0	0	0	0	0	0	0	0	0	chr3	17242364	17242954	+	1	ciRNA	ENSGALT00010039723	WDR26	mRNA	chr3:17242363-17242954	CIRC		WD repeat domain 26 [Source:HGNC Symbol;Acc:HGNC:21208]	GO:0005654(nucleoplasm);GO:0005739(mitochondrion);GO:0005829(cytosol)	NA	NA
ciRNA132	0	2	0	0	0	0	0	0	0	75.1483	0	0	0	0	0	0	chr11	19411639	19415564	+	1	ciRNA	ENSGALT00010020159	AP1G1	mRNA	chr11:19411638-19415564	CIRC		adaptor related protein complex 1 gamma 1 subunit [Source:NCBI gene (formerly Entrezgene);Acc:415880]	GO:0005794(Golgi apparatus);GO:0005829(cytosol);GO:0006886(intracellular protein transport);GO:0006896(Golgi to vacuole transport);GO:0006898(receptor-mediated endocytosis);GO:0015031(protein transport);GO:0016020(membrane);GO:0016192(vesicle-mediated transport);GO:0019894(kinesin binding);GO:0030117(membrane coat);GO:0030121(AP-1 adaptor complex);GO:0030136(clathrin-coated vesicle);GO:0030742(GT…	04142(Lysosome)	NA
ciRNA1320	0	0	0	0	0	0	0	0	0	0	0	0	0	0	0	0	chr3	22690497	22691317	+	1	ciRNA	ENSGALT00010044847	UBR2	mRNA	chr3:22690496-22691332	CIRC		ubiquitin protein ligase E3 component n-recognin 2 [Source:HGNC Symbol;Acc:HGNC:21289]	GO:0000151(ubiquitin ligase complex);GO:0000785(chromatin);GO:0006511(ubiquitin-dependent protein catabolic process);GO:0007131(reciprocal meiotic recombination);GO:0007140(male meiotic nuclear division);GO:0007141(male meiosis I);GO:0007283(spermatogenesis);GO:0008270(zinc ion binding);GO:0010529(negative regulation of transposition);GO:0016567(protein ubiquitination);GO:0016740(transferase acti…	NA	EC:2.3.2.27
ciRNA1321	0	0	0	0	0	0	0	0	0	0	0	0	0	0	0	0	chr3	31323421	31324502	-	1	ciRNA	ENSGALT00010018140	BIRC6	mRNA	chr3:31323420-31324502	CIRC		baculoviral IAP repeat containing 6 [Source:HGNC Symbol;Acc:HGNC:13516]	GO:0000922(spindle pole);GO:0001890(placenta development);GO:0004842(ubiquitin-protein transferase activity);GO:0004869(cysteine-type endopeptidase inhibitor activity);GO:0005768(endosome);GO:0005802(trans-Golgi network);GO:0005815(microtubule organizing center);GO:0008283(cell population proliferation);GO:0008284(positive regulation of cell population proliferation);GO:0016020(membrane);GO:00304…	04120(Ubiquitin mediated proteolysis)	EC:2.3.2.23
ciRNA1322	0	0	0	0	0	0	0	0	0	0	0	0	0	0	0	0	chr3	79264548	79265498	+	1	ciRNA	ENSGALT00010008831	PHIP	mRNA	chr3:79264547-79265498	CIRC		pleckstrin homology domain interacting protein [Source:HGNC Symbol;Acc:HGNC:15673]	GO:0005158(insulin receptor binding);GO:0007010(cytoskeleton organization);GO:0008286(insulin receptor signaling pathway);GO:0022604(regulation of cell morphogenesis);GO:0045944(positive regulation of transcription by RNA polymerase II);GO:0070577(lysine-acetylated histone binding);GO:2001237(negative regulation of extrinsic apoptotic signaling pathway)	NA	NA
ciRNA1323	0	0	0	0	0	0	0	0	0	0	0	0	0	0	0	0	chr3	96607977	96608619	+	1	ciRNA	ENSGALT00010005976	ATP6V1C2	mRNA	chr3:96607976-96609443	CIRC		ATPase H+ transporting V1 subunit C2 [Source:HGNC Symbol;Acc:HGNC:18264]	GO:0030177(positive regulation of Wnt signaling pathway);GO:0042802(identical protein binding);GO:0046961(proton-transporting ATPase activity, rotational mechanism)	00190(Oxidative phosphorylation);01100(Metabolic pathways);04145(Phagosome);04150(mTOR signaling pathway)	NA
ciRNA1324	0	0	0	0	0	0	0	0	0	0	0	0	0	0	0	0	chr3	96632306	96633431	-	1	ciRNA	ENSGALT00010006042	PDIA6	mRNA	chr3:96632281-96633431	CIRC		protein disulfide isomerase family A member 6 [Source:HGNC Symbol;Acc:HGNC:30168]	GO:0005615(extracellular space);GO:0005783(endoplasmic reticulum);GO:0005793(endoplasmic reticulum-Golgi intermediate compartment);GO:0005829(cytosol);GO:0015035(protein-disulfide reductase activity)	04141(Protein processing in endoplasmic reticulum)	EC:5.3.4.1
ciRNA1325	0	0	0	0	0	0	0	0	0	0	0	0	0	0	0	0	chr2	8668598	8670948	+	1	ciRNA	ENSGALT00010060934	DNAJB6	mRNA	chr2:8668597-8670948	CIRC		DnaJ heat shock protein family (Hsp40) member B6 [Source:NCBI gene (formerly Entrezgene);Acc:420448]	GO:0001671(ATPase activator activity);GO:0003677(DNA binding);GO:0005634(nucleus);GO:0005654(nucleoplasm);GO:0005737(cytoplasm);GO:0005829(cytosol);GO:0006457(protein folding);GO:0030018(Z disc);GO:0030036(actin cytoskeleton organization);GO:0030198(extracellular matrix organization);GO:0031072(heat shock protein binding);GO:0032880(regulation of protein localization);GO:0034504(protein localizat…	NA	NA
ciRNA1326	0	0	0	0	0	0	0	0	0	0	0	0	0	0	0	0	chr2	41516673	41517022	-	1	ciRNA	ENSGALT00010044622	PIK3R4	mRNA	chr2:41514997-41517022	CIRC		phosphoinositide-3-kinase regulatory subunit 4 [Source:HGNC Symbol;Acc:HGNC:8982]	GO:0005770(late endosome);GO:0005930(axoneme);GO:0006468(protein phosphorylation);GO:0010506(regulation of autophagy);GO:0015630(microtubule cytoskeleton);GO:0016241(regulation of macroautophagy);GO:0032465(regulation of cytokinesis);GO:0032801(receptor catabolic process);GO:0035032(phosphatidylinositol 3-kinase complex, class III);GO:0036092(phosphatidylinositol-3-phosphate biosynthetic process)…	04136(Autophagy - other);04140(Autophagy - animal);04371(Apelin signaling pathway)	EC:2.7.11.1
ciRNA1327	0	0	0	0	0	0	0	0	0	0	0	0	0	0	0	0	chr2	42195574	42196693	+	1	ciRNA	ENSGALT00010045279	DNAJC13	mRNA	chr2:42195573-42196709	CIRC		DnaJ heat shock protein family (Hsp40) member C13 [Source:HGNC Symbol;Acc:HGNC:30343]	GO:0005829(cytosol);GO:0007032(endosome organization);GO:0010008(endosome membrane);GO:0031901(early endosome membrane);GO:0043231(intracellular membrane-bounded organelle);GO:0071203(WASH complex);GO:1902954(regulation of early endosome to recycling endosome transport);GO:2000641(regulation of early endosome to late endosome transport)	NA	NA
ciRNA1328	0	0	0	0	0	0	0	0	0	0	0	0	0	0	0	0	chr2	64360644	64362320	+	1	ciRNA	ENSGALT00010024535	SSR1	mRNA	chr2:64360643-64362320	CIRC		signal sequence receptor subunit 1 [Source:NCBI gene (formerly Entrezgene);Acc:420871]	GO:0005783(endoplasmic reticulum);GO:0005789(endoplasmic reticulum membrane);GO:0016020(membrane);GO:0016021(integral component of membrane)	04141(Protein processing in endoplasmic reticulum)	NA
ciRNA1329	0	0	0	0	0	0	0	0	0	0	0	0	0	0	0	0	chr2	93273478	93273964	+	1	ciRNA	ENSGALT00010002640	RTTN	mRNA	chr2:93273477-93273964	CIRC		rotatin [Source:NCBI gene (formerly Entrezgene);Acc:421023]	GO:0005813(centrosome);GO:0005814(centriole);GO:0007368(determination of left/right symmetry);GO:0036064(ciliary basal body)	NA	NA
ciRNA133	0	1	0	0	0	0	0	0	0	37.5741	0	0	0	0	0	0	chr11	19561085	19561327	+	1	ciRNA	ENSGALT00010021446	TMEM231	mRNA	chr11:19561084-19562315	CIRC		transmembrane protein 231 [Source:NCBI gene (formerly Entrezgene);Acc:425108]	GO:0001944(vasculature development);GO:0005886(plasma membrane);GO:0005929(cilium);GO:0007224(smoothened signaling pathway);GO:0016020(membrane);GO:0016021(integral component of membrane);GO:0030030(cell projection organization);GO:0032880(regulation of protein localization);GO:0035869(ciliary transition zone);GO:0036038(MKS complex);GO:0042733(embryonic digit morphogenesis);GO:0042995(cell proje…	NA	NA
ciRNA1330	0	0	0	0	0	0	0	0	0	0	0	0	0	0	0	0	chr2	102470253	102471280	+	1	ciRNA	ENSGALT00010009665	RBBP8	mRNA	chr2:102470252-102471280	CIRC		RB binding protein 8, endonuclease [Source:HGNC Symbol;Acc:HGNC:9891]	GO:0000014(single-stranded DNA endodeoxyribonuclease activity);GO:0000082(G1/S transition of mitotic cell cycle);GO:0001835(blastocyst hatching);GO:0003684(damaged DNA binding);GO:0003714(transcription corepressor activity);GO:0005654(nucleoplasm);GO:0010792(DNA double-strand break processing involved in repair via single-strand annealing);GO:0017053(transcription repressor complex);GO:0042802(id…	03440(Homologous recombination)	NA
ciRNA1331	0	0	0	0	0	0	0	0	0	0	0	0	0	0	0	0	chr1	31023894	31024501	-	1	ciRNA	ENSGALT00010033440	SCAF11	mRNA	chr1:31023890-31024501	CIRC		SR-related CTD associated factor 11 [Source:HGNC Symbol;Acc:HGNC:10784]	GO:0000245(spliceosomal complex assembly);GO:0000375(RNA splicing, via transesterification reactions);GO:0005654(nucleoplasm);GO:0005730(nucleolus);GO:0008380(RNA splicing);GO:0016604(nuclear body);GO:0046872(metal ion binding)	NA	NA
ciRNA1332	0	0	0	0	0	0	0	0	0	0	0	0	0	0	0	0	chr1	33746030	33747293	+	1	ciRNA	ENSGALT00010031334	XPOT	mRNA	chr1:33746029-33747293	CIRC		exportin for tRNA [Source:NCBI gene (formerly Entrezgene);Acc:417824]	GO:0000049(tRNA binding);GO:0003723(RNA binding);GO:0005634(nucleus);GO:0005643(nuclear pore);GO:0005654(nucleoplasm);GO:0005737(cytoplasm);GO:0005829(cytosol);GO:0006409(tRNA export from nucleus);GO:0006886(intracellular protein transport);GO:0006913(nucleocytoplasmic transport);GO:0016363(nuclear matrix);GO:0031267(small GTPase binding);GO:0033036(macromolecule localization);GO:0071528(tRNA re-…	03013(RNA transport)	NA
ciRNA1333	0	0	0	0	0	0	0	0	0	0	0	0	0	0	0	0	chr1	45597071	45597541	+	1	ciRNA	ENSGALT00010028203	METAP2	mRNA	chr1:45597070-45597541	CIRC		methionyl aminopeptidase 2 [Source:NCBI gene (formerly Entrezgene);Acc:417912]	GO:0004177(aminopeptidase activity);GO:0005737(cytoplasm);GO:0005829(cytosol);GO:0005886(plasma membrane);GO:0006508(proteolysis);GO:0008233(peptidase activity);GO:0008235(metalloexopeptidase activity);GO:0016485(protein processing);GO:0016787(hydrolase activity);GO:0018206(peptidyl-methionine modification);GO:0031365(N-terminal protein amino acid modification);GO:0046872(metal ion binding);GO:00…	NA	EC:3.4.11.18
ciRNA1334	0	0	0	0	0	0	0	0	0	0	0	0	0	0	0	0	chr1	47758652	47759534	-	1	ciRNA	ENSGALT00010028003	NUP205	mRNA	chr1:47758632-47759534	CIRC		nucleoporin 205 [Source:HGNC Symbol;Acc:HGNC:18658]	GO:0005634(nucleus);GO:0005635(nuclear envelope);GO:0005643(nuclear pore);GO:0017056(structural constituent of nuclear pore);GO:0031965(nuclear membrane);GO:0034399(nuclear periphery);GO:0051292(nuclear pore complex assembly)	03013(RNA transport)	NA
ciRNA1335	0	0	0	0	0	0	0	0	0	0	0	0	0	0	0	0	chr1	75687677	75688005	-	1	ciRNA	ENSGALT00010060534	FKBP4	mRNA	chr1:75687596-75688005	CIRC		FK506 binding protein 4 [Source:NCBI gene (formerly Entrezgene);Acc:418261]	GO:0000413(protein peptidyl-prolyl isomerization);GO:0003755(peptidyl-prolyl cis-trans isomerase activity);GO:0005528(FK506 binding);GO:0005737(cytoplasm);GO:0016853(isomerase activity);GO:0031072(heat shock protein binding);GO:0061077(chaperone-mediated protein folding)	NA	EC:5.2.1.8
ciRNA1336	0	0	0	0	0	0	0	0	0	0	0	0	0	0	0	0	chr1	119105839	119106438	-	1	ciRNA	ENSGALT00010007654	SMS	mRNA	chr1:119105821-119106438	CIRC		spermine synthase [Source:NCBI gene (formerly Entrezgene);Acc:418602]	GO:0006596(polyamine biosynthetic process);GO:0006597(spermine biosynthetic process);GO:0008215(spermine metabolic process);GO:0016740(transferase activity);GO:0016768(spermine synthase activity)	00270(Cysteine and methionine metabolism);00330(Arginine and proline metabolism);00480(Glutathione metabolism);01100(Metabolic pathways)	EC:2.5.1.22
ciRNA1337	0	0	0	0	0	0	0	0	0	0	0	0	0	0	0	0	chr1	175301456	175302962	+	1	ciRNA	ENSGALT00010016889	SLC7A1	mRNA	chr1:175301455-175302980	CIRC		solute carrier family 7 member 1 [Source:NCBI gene (formerly Entrezgene);Acc:418922]	GO:0005290(L-histidine transmembrane transporter activity);GO:0005886(plasma membrane);GO:0015171(amino acid transmembrane transporter activity);GO:0015174(basic amino acid transmembrane transporter activity);GO:0015807(L-amino acid transport);GO:0015819(lysine transport);GO:0015822(ornithine transport);GO:0016323(basolateral plasma membrane);GO:0016324(apical plasma membrane);GO:0032991(protein-…	NA	NA
ciRNA1338	0	0	0	0	0	0	0	0	0	0	0	0	0	0	0	0	chr1	180520133	180524005	+	1	ciRNA	ENSGALT00010012138	CWF19L2	mRNA	chr1:180520132-180524005	CIRC		CWF19 like cell cycle control factor 2 [Source:HGNC Symbol;Acc:HGNC:26508]	NA	NA	NA
ciRNA1339	0	0	0	0	0	0	0	0	0	0	0	0	0	0	0	0	chr1	182467106	182467453	-	1	ciRNA	ENSGALT00010018243	BIRC2	mRNA	chr1:182466972-182467453	CIRC		baculoviral IAP repeat containing 2 [Source:NCBI gene (formerly Entrezgene);Acc:374012]	NA	04120(Ubiquitin mediated proteolysis);04210(Apoptosis);04217(Necroptosis);04510(Focal adhesion);04621(NOD-like receptor signaling pathway);05132(Salmonella infection);05168(Herpes simplex virus 1 infection)	NA
ciRNA134	0	1	1	0	0	0	4	0	0	37.5741	38.4268	0	0	0	138.852	0	chr10	3154890	3155106	+	1	ciRNA	ENSGALT00010058412	TSPAN3	mRNA	chr10:3154889-3155289	CIRC		tetraspanin 3 [Source:NCBI gene (formerly Entrezgene);Acc:415348]	GO:0016020(membrane);GO:0016021(integral component of membrane)	NA	NA
ciRNA1340	0	0	0	0	0	0	0	0	0	0	0	0	0	0	0	0	chr1	195800265	195800481	+	1	ciRNA	ENSGALT00010007373	PGAP2	mRNA	chr1:195800264-195801359	CIRC		post-GPI attachment to proteins 2 [Source:HGNC Symbol;Acc:HGNC:17893]	GO:0006506(GPI anchor biosynthetic process)	NA	NA
ciRNA1341	0	0	0	0	0	0	0	0	0	0	0	0	0	0	0	0	chr34	1835910	1836158	+	1	ciRNA	ENSGALT00010056228	MCRS1	mRNA	chr34:1835909-1836178	CIRC		microspherule protein 1 [Source:HGNC Symbol;Acc:HGNC:6960]	GO:0000123(histone acetyltransferase complex);GO:0000723(telomere maintenance);GO:0002151(G-quadruplex RNA binding);GO:0005634(nucleus);GO:0005654(nucleoplasm);GO:0005730(nucleolus);GO:0005737(cytoplasm);GO:0006275(regulation of DNA replication);GO:0006282(regulation of DNA repair);GO:0006338(chromatin remodeling);GO:0008266(poly(U) RNA binding);GO:0031011(Ino80 complex);GO:0033044(regulation of …	NA	NA
ciRNA1342	0	0	0	0	0	0	0	0	0	0	0	0	0	0	0	0	chr9	12756077	12756264	-	1	ciRNA	ENSGALT00010032965	OPA1	mRNA	chr9:12755267-12756264	CIRC		OPA1, mitochondrial dynamin like GTPase [Source:NCBI gene (formerly Entrezgene);Acc:424900]	GO:0000002(mitochondrial genome maintenance);GO:0001843(neural tube closure);GO:0003924(GTPase activity);GO:0005525(GTP binding);GO:0005654(nucleoplasm);GO:0005737(cytoplasm);GO:0005739(mitochondrion);GO:0005741(mitochondrial outer membrane);GO:0005743(mitochondrial inner membrane);GO:0005758(mitochondrial intermembrane space);GO:0005829(cytosol);GO:0005874(microtubule);GO:0006915(apoptotic proce…	NA	EC:3.6.5.5
ciRNA1343	0	0	0	0	0	0	0	0	0	0	0	0	0	0	0	0	chr9	14978458	14978737	-	1	ciRNA	ENSGALT00010037660	NCL	mRNA	chr9:14978457-14978737	CIRC		nucleolin [Source:NCBI gene (formerly Entrezgene);Acc:396201]	GO:0003676(nucleic acid binding);GO:0003677(DNA binding);GO:0003723(RNA binding);GO:0005634(nucleus);GO:0005681(spliceosomal complex);GO:0005730(nucleolus);GO:0048026(positive regulation of mRNA splicing, via spliceosome)	NA	NA
ciRNA1344	0	0	0	0	0	0	0	0	0	0	0	0	0	0	0	0	chr9	23463103	23463483	+	1	ciRNA	ENSGALT00010002534	PFN2	mRNA	chr9:23463102-23463800	CIRC		profilin 2 [Source:NCBI gene (formerly Entrezgene);Acc:771904]	GO:0003779(actin binding);GO:0003785(actin monomer binding);GO:0005546(phosphatidylinositol-4,5-bisphosphate binding);GO:0005737(cytoplasm);GO:0010633(negative regulation of epithelial cell migration);GO:0016043(cellular component organization);GO:0016887(ATP hydrolysis activity);GO:0030036(actin cytoskeleton organization);GO:0030833(regulation of actin filament polymerization);GO:0030837(negativ…	04810(Regulation of actin cytoskeleton);05132(Salmonella infection)	NA
ciRNA1345	0	0	0	0	0	0	0	0	0	0	0	0	0	0	0	0	chr8	4033431	4034609	-	1	ciRNA	ENSGALT00010031872	MTA1	mRNA	chr8:4033430-4034609	CIRC		metastasis associated 1 [Source:NCBI gene (formerly Entrezgene);Acc:429060]	GO:0003682(chromatin binding);GO:0005634(nucleus);GO:0006355(regulation of DNA-templated transcription);GO:0043565(sequence-specific DNA binding);GO:0046872(metal ion binding)	NA	NA
ciRNA1346	0	0	0	0	0	0	0	0	0	0	0	0	0	0	0	0	chr8	15896058	15896591	+	1	ciRNA	ENSGALT00010056592	ZNHIT6	mRNA	chr8:15896057-15896591	CIRC		zinc finger HIT-type containing 6 [Source:HGNC Symbol;Acc:HGNC:26089]	GO:0000492(box C/D snoRNP assembly);GO:0001094(TFIID-class transcription factor complex binding);GO:0019899(enzyme binding);GO:0042802(identical protein binding);GO:0048254(snoRNA localization);GO:0051117(ATPase binding);GO:0051259(protein complex oligomerization);GO:0070761(pre-snoRNP complex)	NA	NA
ciRNA1347	0	0	0	0	0	0	0	0	0	0	0	0	0	0	0	0	chr8	16029863	16030681	+	1	ciRNA	ENSGALT00010059560	ENSGALG00010024411	mRNA	chr8:16029862-16035562	CIRC		NA	NA	NA	NA
ciRNA1348	0	0	0	0	0	0	0	0	0	0	0	0	0	0	0	0	chr7	7168968	7176641	-	1	ciRNA	ENSGALT00010035805	ENSGALG00010014876	mRNA	chr7:7168967-7176641	CIRI		NA	NA	NA	NA
ciRNA1349	0	0	0	0	0	0	0	0	0	0	0	0	0	0	0	0	Z	34168056	34181997	+	1	ciRNA	ENSGALT00010039206	DENND4C	mRNA	Z:34168055-34181997	CIRI		DENN domain containing 4C [Source:HGNC Symbol;Acc:HGNC:26079]	GO:0005085(guanyl-nucleotide exchange factor activity);GO:0005794(Golgi apparatus);GO:0005829(cytosol);GO:0005886(plasma membrane);GO:0030904(retromer complex);GO:0032593(insulin-responsive compartment);GO:0032869(cellular response to insulin stimulus);GO:0043231(intracellular membrane-bounded organelle);GO:0072659(protein localization to plasma membrane)	NA	NA
ciRNA135	0	1	0	0	0	0	0	0	0	37.5741	0	0	0	0	0	0	chr10	8836209	8836531	+	1	ciRNA	ENSGALT00010050652	MYO5A	mRNA	chr10:8836208-8836956	CIRC		myosin VA [Source:NCBI gene (formerly Entrezgene);Acc:396237]	GO:0000139(Golgi membrane);GO:0000146(microfilament motor activity);GO:0000166(nucleotide binding);GO:0001726(ruffle);GO:0003774(cytoskeletal motor activity);GO:0003779(actin binding);GO:0005515(protein binding);GO:0005516(calmodulin binding);GO:0005524(ATP binding);GO:0005737(cytoplasm);GO:0005764(lysosome);GO:0005769(early endosome);GO:0005770(late endosome);GO:0005777(peroxisome);GO:0005783(en…	NA	NA
ciRNA1350	0	0	0	0	0	0	0	0	0	0	0	0	0	0	0	0	chr3	8186936	8188420	-	1	ciRNA	ENSGALT00010042239	LBH	mRNA	chr3:8186935-8188420	CIRI		limb bud and heart development [Source:NCBI gene (formerly Entrezgene);Acc:421301]	GO:0003841(1-acylglycerol-3-phosphate O-acyltransferase activity);GO:0005634(nucleus);GO:0005737(cytoplasm);GO:0005783(endoplasmic reticulum);GO:0005829(cytosol);GO:0006355(regulation of DNA-templated transcription);GO:0016020(membrane);GO:0016021(integral component of membrane);GO:0016740(transferase activity);GO:0016746(acyltransferase activity);GO:0045893(positive regulation of DNA-templated t…	00561(Glycerolipid metabolism);00564(Glycerophospholipid metabolism);01100(Metabolic pathways)	EC:2.3.1.51
ciRNA1351	0	0	0	0	0	0	0	0	0	0	0	0	0	0	0	0	chr1	68299534	68315770	+	1	ciRNA	ENSGALT00010031462	PPFIBP1	mRNA	chr1:68299533-68315770	CIRI		PPFIA binding protein 1 [Source:NCBI gene (formerly Entrezgene);Acc:418219]	GO:0005886(plasma membrane)	NA	NA
ciRNA1352	0	0	0	0	0	0	0	0	0	0	0	0	0	0	0	0	chr2	3995404	4003196	+	1	ciRNA	ENSGALT00010063197	KLHL18	mRNA	chr2:3995403-4003196	CIRI		kelch like family member 18 [Source:NCBI gene (formerly Entrezgene);Acc:420406]	GO:0016567(protein ubiquitination);GO:1901992(positive regulation of mitotic cell cycle phase transition)	NA	NA
ciRNA1353	0	0	0	0	0	0	0	0	0	0	0	0	0	0	0	0	chr4	2365513	2366754	-	1	ciRNA	ENSGALT00010044569	FOXO4	mRNA	chr4:2365512-2366754	CIRI		forkhead box O4 [Source:HGNC Symbol;Acc:HGNC:7139]	GO:0001228(DNA-binding transcription activator activity, RNA polymerase II-specific);GO:0003677(DNA binding);GO:0003700(DNA-binding transcription factor activity);GO:0005634(nucleus);GO:0005737(cytoplasm);GO:0005829(cytosol);GO:0006355(regulation of DNA-templated transcription);GO:0007095(mitotic G2 DNA damage checkpoint signaling);GO:0008013(beta-catenin binding);GO:0008285(negative regulation o…	04068(FoxO signaling pathway)	NA
ciRNA1354	0	0	0	0	0	0	0	0	0	0	0	0	0	0	0	0	chr11	8161338	8161595	+	1	ciRNA	ENSGALT00010059849	URI1	mRNA	chr11:8161337-8161595	CIRI		URI1 prefoldin like chaperone [Source:HGNC Symbol;Acc:HGNC:13236]	GO:0000122(negative regulation of transcription by RNA polymerase II);GO:0000993(RNA polymerase II complex binding);GO:0001558(regulation of cell growth);GO:0003682(chromatin binding);GO:0003714(transcription corepressor activity);GO:0005634(nucleus);GO:0005654(nucleoplasm);GO:0005737(cytoplasm);GO:0005829(cytosol);GO:0006357(regulation of transcription by RNA polymerase II);GO:0009615(response t…	NA	NA
ciRNA1355	0	0	0	0	0	0	0	0	0	0	0	0	0	0	0	0	chr27	1060525	1100481	+	1	ciRNA	ENSGALT00010058747	MYO1D	mRNA	chr27:1060524-1100481	CIRI		myosin ID [Source:HGNC Symbol;Acc:HGNC:7598]	GO:0005903(brush border);GO:0019904(protein domain specific binding);GO:0030424(axon);GO:0043005(neuron projection);GO:0043025(neuronal cell body);GO:0043209(myelin sheath);GO:0051641(cellular localization)	NA	NA
ciRNA1356	0	0	0	0	0	0	0	0	0	0	0	0	0	0	0	0	chr1	136387830	136413524	+	1	ciRNA	ENSGALT00010036930	LIMS1	mRNA	chr1:136387829-136413524	CIRI		LIM zinc finger domain containing 1 [Source:NCBI gene (formerly Entrezgene);Acc:414880]	GO:0005737(cytoplasm);GO:0005911(cell-cell junction);GO:0005925(focal adhesion);GO:0045216(cell-cell junction organization);GO:0046872(metal ion binding);GO:0098609(cell-cell adhesion);GO:0110165(cellular anatomical entity);GO:1900026(positive regulation of substrate adhesion-dependent cell spreading);GO:2001046(positive regulation of integrin-mediated signaling pathway)	NA	NA
ciRNA1357	0	0	0	0	0	0	0	0	0	0	0	0	0	0	0	0	chr21	199390	199650	+	1	ciRNA	ENSGALT00010045204	MRPS16	mRNA	chr21:199389-199650	CIRI		mitochondrial ribosomal protein S16 [Source:NCBI gene (formerly Entrezgene);Acc:769996]	GO:0003735(structural constituent of ribosome);GO:0005737(cytoplasm);GO:0005763(mitochondrial small ribosomal subunit);GO:0005840(ribosome);GO:0006412(translation);GO:0015935(small ribosomal subunit);GO:0043229(intracellular organelle)	03010(Ribosome)	NA
ciRNA1358	0	0	0	0	0	0	0	0	0	0	0	0	0	0	0	0	chr12	5110547	5111240	+	1	ciRNA	ENSGALT00010067675	TSEN2	mRNA	chr12:5110546-5111240	CIRC		tRNA splicing endonuclease subunit 2 [Source:NCBI gene (formerly Entrezgene);Acc:415965]	GO:0005654(nucleoplasm);GO:0005813(centrosome);GO:0005829(cytosol);GO:0006388(tRNA splicing, via endonucleolytic cleavage and ligation)	NA	EC:4.6.1.16
ciRNA1359	0	0	0	0	0	0	0	0	0	0	0	0	0	0	0	0	chr12	9093181	9094865	+	1	ciRNA	ENSGALT00010065724	FLNB	mRNA	chr12:9093180-9094865	CIRC		filamin B [Source:NCBI gene (formerly Entrezgene);Acc:378913]	GO:0003779(actin binding);GO:0005829(cytosol);GO:0005886(plasma membrane);GO:0030036(actin cytoskeleton organization);GO:0030154(cell differentiation);GO:0042802(identical protein binding);GO:0043232(intracellular non-membrane-bounded organelle);GO:0051015(actin filament binding)	04010(MAPK signaling pathway);04510(Focal adhesion);05132(Salmonella infection)	NA
ciRNA136	0	1	0	0	0	0	0	0	0	37.5741	0	0	0	0	0	0	chr17	5835725	5836120	+	1	ciRNA	ENSGALT00010069176	SPTAN1	mRNA	chr17:5835724-5836120	CIRC		spectrin alpha, non-erythrocytic 1 [Source:NCBI gene (formerly Entrezgene);Acc:374234]	GO:0015630(microtubule cytoskeleton);GO:0043231(intracellular membrane-bounded organelle)	04210(Apoptosis)	NA
ciRNA1360	0	0	0	0	0	0	0	0	0	0	0	0	0	0	0	0	chr12	9259597	9259791	+	1	ciRNA	ENSGALT00010066123	ENSGALG00010027270	mRNA	chr12:9259596-9259816	CIRC		NA	NA	NA	NA
ciRNA1361	0	0	0	0	0	0	0	0	0	0	0	0	0	0	0	0	chr11	1461720	1462612	-	1	ciRNA	ENSGALT00010052640	CNOT1	mRNA	chr11:1461688-1462612	CIRC		CCR4-NOT transcription complex subunit 1 [Source:NCBI gene (formerly Entrezgene);Acc:100858397]	GO:0000122(negative regulation of transcription by RNA polymerase II);GO:0000932(P-body);GO:0001829(trophectodermal cell differentiation);GO:0004535(poly(A)-specific ribonuclease activity);GO:0005829(cytosol);GO:0010606(positive regulation of cytoplasmic mRNA processing body assembly);GO:0017148(negative regulation of translation);GO:0019904(protein domain specific binding);GO:0030014(CCR4-NOT co…	03018(RNA degradation)	NA
ciRNA1362	0	0	0	0	0	0	0	0	0	0	0	0	0	0	0	0	chr11	1855373	1857411	-	1	ciRNA	ENSGALT00010056702	GLG1	mRNA	chr11:1855332-1857411	CIRC		golgi glycoprotein 1 [Source:NCBI gene (formerly Entrezgene);Acc:396492]	GO:0000139(Golgi membrane);GO:0005737(cytoplasm);GO:0005794(Golgi apparatus);GO:0005856(cytoskeleton);GO:0007179(transforming growth factor beta receptor signaling pathway);GO:0010955(negative regulation of protein processing);GO:0016020(membrane);GO:0016021(integral component of membrane);GO:0016485(protein processing);GO:0017134(fibroblast growth factor binding);GO:0030512(negative regulation o…	04514(Cell adhesion molecules)	NA
ciRNA1363	0	0	0	0	0	0	0	0	0	0	0	0	0	0	0	0	chr11	1986737	1987002	-	1	ciRNA	ENSGALT00010063084	LDHD	mRNA	chr11:1986133-1987002	CIRC		lactate dehydrogenase D [Source:HGNC Symbol;Acc:HGNC:19708]	GO:0005739(mitochondrion);GO:1903457(lactate catabolic process)	00620(Pyruvate metabolism);01100(Metabolic pathways)	EC:1.1.2.4
ciRNA1364	0	0	0	0	0	0	0	0	0	0	0	0	0	0	0	0	chr11	6156089	6157304	+	1	ciRNA	ENSGALT00010058659	BRD7	mRNA	chr11:6156088-6157323	CIRC		bromodomain containing 7 [Source:NCBI gene (formerly Entrezgene);Acc:415730]	GO:0000976(transcription cis-regulatory region binding);GO:0002039(p53 binding);GO:0003713(transcription coactivator activity);GO:0003714(transcription corepressor activity);GO:0005634(nucleus);GO:0005654(nucleoplasm);GO:0005829(cytosol);GO:0006357(regulation of transcription by RNA polymerase II);GO:0008285(negative regulation of cell population proliferation);GO:0035066(positive regulation of h…	NA	NA
ciRNA1365	0	0	0	0	0	0	0	0	0	0	0	0	0	0	0	0	chr10	11044614	11046561	+	1	ciRNA	ENSGALT00010050554	ENSGALG00010020912	mRNA	chr10:11044613-11046562	CIRC		NA	NA	00230(Purine metabolism);01100(Metabolic pathways)	EC:3.1.4.53
ciRNA1366	0	0	0	0	0	0	0	0	0	0	0	0	0	0	0	0	chr10	20163551	20164053	-	1	ciRNA	ENSGALT00010000041	PDIA3	mRNA	chr10:20163337-20164053	CIRC		protein disulfide isomerase family A member 3 [Source:NCBI gene (formerly Entrezgene);Acc:373899]	GO:0002502(peptide antigen assembly with MHC class I protein complex);GO:0003756(protein disulfide isomerase activity);GO:0005615(extracellular space);GO:0005783(endoplasmic reticulum);GO:0005788(endoplasmic reticulum lumen);GO:0006457(protein folding);GO:0009986(cell surface);GO:0015035(protein-disulfide reductase activity);GO:0016853(isomerase activity);GO:0034976(response to endoplasmic reticu…	04141(Protein processing in endoplasmic reticulum);05168(Herpes simplex virus 1 infection)	EC:5.3.4.1
ciRNA1367	0	0	0	0	0	0	0	0	0	0	0	0	0	0	0	0	chr17	7473578	7473927	+	1	ciRNA	ENSGALT00010069799	RPL7A	mRNA	chr17:7473577-7473927	CIRC		ribosomal protein L7a [Source:NCBI gene (formerly Entrezgene);Acc:417158]	GO:0000470(maturation of LSU-rRNA);GO:0003723(RNA binding);GO:0003735(structural constituent of ribosome);GO:0005730(nucleolus);GO:0005840(ribosome);GO:0016020(membrane);GO:0022625(cytosolic large ribosomal subunit);GO:0022626(cytosolic ribosome);GO:0042254(ribosome biogenesis);GO:0042788(polysomal ribosome);GO:0045202(synapse);GO:1990904(ribonucleoprotein complex)	03010(Ribosome)	NA
ciRNA1368	0	0	0	0	0	0	0	0	0	0	0	0	0	0	0	0	chr17	7583010	7583551	+	1	ciRNA	ENSGALT00010069843	ADAMTSL2	mRNA	chr17:7583009-7583551	CIRC		ADAMTS like 2 [Source:HGNC Symbol;Acc:HGNC:14631]	GO:0005576(extracellular region);GO:0030198(extracellular matrix organization);GO:0030512(negative regulation of transforming growth factor beta receptor signaling pathway);GO:0031012(extracellular matrix);GO:0050436(microfibril binding);GO:0060481(lobar bronchus epithelium development)	NA	NA
ciRNA1369	0	0	0	0	0	0	0	0	0	0	0	0	0	0	0	0	chr17	8326637	8327071	+	1	ciRNA	ENSGALT00010066976	MRPS2	mRNA	chr17:8326636-8327093	CIRC		mitochondrial ribosomal protein S2 [Source:HGNC Symbol;Acc:HGNC:14495]	GO:0005739(mitochondrion);GO:0005763(mitochondrial small ribosomal subunit);GO:0061668(mitochondrial ribosome assembly)	03010(Ribosome)	NA
ciRNA137	0	1	0	0	0	0	0	0	0	37.5741	0	0	0	0	0	0	chr17	7395657	7395898	+	1	ciRNA	ENSGALT00010069735	GTF3C5	mRNA	chr17:7395656-7395926	CIRC		ral transcription factor IIIC subunit 5 [Source:NCBI gene (formerly Entrezgene);Acc:417164]	GO:0000127(transcription factor TFIIIC complex);GO:0000995(RNA polymerase III general transcription initiation factor activity);GO:0005654(nucleoplasm);GO:0035914(skeletal muscle cell differentiation)	NA	NA
ciRNA1370	0	0	0	0	0	0	0	0	0	0	0	0	0	0	0	0	chr17	10216208	10216470	+	1	ciRNA	ENSGALT00010067790	GAPVD1	mRNA	chr17:10216207-10217092	CIRC		GTPase activating protein and VPS9 domains 1 [Source:NCBI gene (formerly Entrezgene);Acc:417095]	GO:0005085(guanyl-nucleotide exchange factor activity);GO:0005829(cytosol);GO:0005886(plasma membrane);GO:0006897(endocytosis);GO:0007165(signal transduction);GO:0016020(membrane);GO:0016192(vesicle-mediated transport);GO:0030139(endocytic vesicle);GO:0031267(small GTPase binding);GO:0032794(GTPase activating protein binding);GO:0043087(regulation of GTPase activity);GO:0051223(regulation of prot…	NA	NA
ciRNA1371	0	0	0	0	0	0	0	0	0	0	0	0	0	0	0	0	chr15	6765870	6766513	+	1	ciRNA	ENSGALT00010052422	UBE3B	mRNA	chr15:6765869-6766513	CIRC		ubiquitin protein ligase E3B [Source:NCBI gene (formerly Entrezgene);Acc:776286]	NA	04120(Ubiquitin mediated proteolysis)	EC:2.3.2.26
ciRNA1372	0	0	0	0	0	0	0	0	0	0	0	0	0	0	0	0	chr14	6281775	6282300	+	1	ciRNA	ENSGALT00010043351	TSC2	mRNA	chr14:6281774-6282302	CIRC		TSC complex subunit 2 [Source:HGNC Symbol;Acc:HGNC:12363]	GO:0005096(GTPase activator activity);GO:0005634(nucleus);GO:0005737(cytoplasm);GO:0005764(lysosome);GO:0005794(Golgi apparatus);GO:0005829(cytosol);GO:0014069(postsynaptic density);GO:0016020(membrane);GO:0016239(positive regulation of macroautophagy);GO:0019902(phosphatase binding);GO:0031267(small GTPase binding);GO:0032007(negative regulation of TOR signaling);GO:0033596(TSC1-TSC2 complex);GO…	04115(p53 signaling pathway);04140(Autophagy - animal);04150(mTOR signaling pathway);04218(Cellular senescence);04910(Insulin signaling pathway);05168(Herpes simplex virus 1 infection)	NA
ciRNA1373	0	0	0	0	0	0	0	0	0	0	0	0	0	0	0	0	chr14	7751573	7751839	+	1	ciRNA	ENSGALT00010050381	ENSGALG00010020827	mRNA	chr14:7751572-7753112	CIRC		NA	NA	NA	NA
ciRNA1374	0	0	0	0	0	0	0	0	0	0	0	0	0	0	0	0	chr14	10069506	10070912	-	1	ciRNA	ENSGALT00010041615	PMM2	mRNA	chr14:10069505-10070912	CIRC		phosphomannomutase 2 [Source:NCBI gene (formerly Entrezgene);Acc:427679]	GO:0005654(nucleoplasm);GO:0005737(cytoplasm);GO:0005829(cytosol);GO:0043025(neuronal cell body)	00051(Fructose and mannose metabolism);00520(Amino sugar and nucleotide sugar metabolism);01100(Metabolic pathways);01240(Biosynthesis of cofactors)	EC:5.4.2.8
ciRNA1375	0	0	0	0	0	0	0	0	0	0	0	0	0	0	0	0	chr14	14480134	14480384	-	1	ciRNA	ENSGALT00010039802	MRPS34	mRNA	chr14:14477872-14480384	CIRC		mitochondrial ribosomal protein S34 [Source:NCBI gene (formerly Entrezgene);Acc:426987]	NA	NA	NA
ciRNA1376	0	0	0	0	0	0	0	0	0	0	0	0	0	0	0	0	chr14	14853854	14860261	-	1	ciRNA	ENSGALT00010043339	VPS35L	mRNA	chr14:14850802-14860261	CIRC		VPS35 endosomal protein sorting factor like [Source:HGNC Symbol;Acc:HGNC:24641]	GO:0005768(endosome);GO:0006893(Golgi to plasma membrane transport);GO:0032456(endocytic recycling)	NA	NA
ciRNA1377	0	0	0	0	0	0	0	0	0	0	0	0	0	0	0	0	chr19	9193435	9193717	+	1	ciRNA	ENSGALT00010070540	SRSF1	mRNA	chr19:9193434-9193843	CIRC		serine and arginine rich splicing factor 1 [Source:NCBI gene (formerly Entrezgene);Acc:772264]	GO:0000380(alternative mRNA splicing, via spliceosome);GO:0000395(mRNA 5'-splice site recognition);GO:0000398(mRNA splicing, via spliceosome);GO:0003676(nucleic acid binding);GO:0003723(RNA binding);GO:0003729(mRNA binding);GO:0005634(nucleus);GO:0005654(nucleoplasm);GO:0005737(cytoplasm);GO:0016607(nuclear speck);GO:0035145(exon-exon junction complex);GO:0044547(DNA topoisomerase binding);GO:007…	03040(Spliceosome);05168(Herpes simplex virus 1 infection)	NA
ciRNA1378	0	0	0	0	0	0	0	0	0	0	0	0	0	0	0	0	chr18	1318668	1320928	-	1	ciRNA	ENSGALT00010071463	TMEM220	mRNA	chr18:1318647-1320928	CIRC		transmembrane protein 220 [Source:HGNC Symbol;Acc:HGNC:33757]	NA	NA	NA
ciRNA1379	0	0	0	0	0	0	0	0	0	0	0	0	0	0	0	0	chr18	5564130	5564587	+	1	ciRNA	ENSGALT00010072294	FASN	mRNA	chr18:5564129-5564587	CIRC		fatty acid synthase [Source:NCBI gene (formerly Entrezgene);Acc:396061]	GO:0002068(glandular epithelial cell development);GO:0004312(fatty acid synthase activity);GO:0005794(Golgi apparatus);GO:0005829(cytosol);GO:0005886(plasma membrane);GO:0006633(fatty acid biosynthetic process);GO:0006954(inflammatory response);GO:0008611(ether lipid biosynthetic process);GO:0009888(tissue development);GO:0030223(neutrophil differentiation);GO:0030224(monocyte differentiation);GO…	00061(Fatty acid biosynthesis);01100(Metabolic pathways);01212(Fatty acid metabolism);04910(Insulin signaling pathway)	EC:2.3.1.85
ciRNA138	0	3	0	0	0	0	0	0	0	112.722	0	0	0	0	0	0	chr15	4973767	4974056	-	1	ciRNA	ENSGALT00010060360	TMED2	mRNA	chr15:4972170-4974056	CIRC		transmembrane p24 trafficking protein 2 [Source:NCBI gene (formerly Entrezgene);Acc:416821]	GO:0001701(in utero embryonic development);GO:0001756(somitogenesis);GO:0001843(neural tube closure);GO:0001892(embryonic placenta development);GO:0001893(maternal placenta development);GO:0001947(heart looping);GO:0005783(endoplasmic reticulum);GO:0005789(endoplasmic reticulum membrane);GO:0005793(endoplasmic reticulum-Golgi intermediate compartment);GO:0005794(Golgi apparatus);GO:0006886(intrac…	NA	NA
ciRNA1380	0	0	0	0	0	0	0	0	0	0	0	0	0	0	0	0	chr6	11553517	11553752	+	1	ciRNA	ENSGALT00010056475	ENSGALG00010023171	mRNA	chr6:11553516-11553752	CIRC		NA	NA	NA	EC:3.6.4.13
ciRNA1381	0	0	0	0	0	0	0	0	0	0	0	0	0	0	0	0	chr6	11556779	11557436	+	1	ciRNA	ENSGALT00010056475	ENSGALG00010023171	mRNA	chr6:11556778-11557440	CIRC		NA	NA	NA	EC:3.6.4.13
ciRNA1382	0	0	0	0	0	0	0	0	0	0	0	0	0	0	0	0	chr6	20664616	20665265	+	1	ciRNA	ENSGALT00010049675	TNKS2	mRNA	chr6:20664615-20665265	CIRC		tankyrase 2 [Source:NCBI gene (formerly Entrezgene);Acc:374253]	GO:0000209(protein polyubiquitination);GO:0000242(pericentriolar material);GO:0003950(NAD+ ADP-ribosyltransferase activity);GO:0005634(nucleus);GO:0005635(nuclear envelope);GO:0005737(cytoplasm);GO:0006471(protein ADP-ribosylation);GO:0019899(enzyme binding);GO:0035264(multicellular organism growth);GO:0040014(regulation of multicellular organism growth);GO:0048471(perinuclear region of cytoplasm…	NA	EC:2.4.2.30
ciRNA1383	0	0	0	0	0	0	0	0	0	0	0	0	0	0	0	0	chr6	21553526	21554869	+	1	ciRNA	ENSGALT00010051908	IDE	mRNA	chr6:21553525-21554894	CIRC		insulin degrading enzyme [Source:HGNC Symbol;Acc:HGNC:5381]	GO:0004175(endopeptidase activity);GO:0004222(metalloendopeptidase activity);GO:0005524(ATP binding);GO:0005615(extracellular space);GO:0005634(nucleus);GO:0005737(cytoplasm);GO:0005739(mitochondrion);GO:0005777(peroxisome);GO:0005829(cytosol);GO:0006508(proteolysis);GO:0008270(zinc ion binding);GO:0008340(determination of adult lifespan);GO:0009897(external side of plasma membrane);GO:0009986(ce…	NA	EC:3.4.24.56
ciRNA1384	0	0	0	0	0	0	0	0	0	0	0	0	0	0	0	0	chr6	23101752	23102032	-	1	ciRNA	ENSGALT00010049766	PI4K2A	mRNA	chr6:23101724-23102032	CIRC		phosphatidylinositol 4-kinase type 2 alpha [Source:HGNC Symbol;Acc:HGNC:30031]	GO:0000139(Golgi membrane);GO:0004430(1-phosphatidylinositol 4-kinase activity);GO:0005524(ATP binding);GO:0005739(mitochondrion);GO:0005886(plasma membrane);GO:0005887(integral component of plasma membrane);GO:0006661(phosphatidylinositol biosynthetic process);GO:0030425(dendrite);GO:0031083(BLOC-1 complex);GO:0031224(intrinsic component of membrane);GO:0031901(early endosome membrane);GO:003565…	00562(Inositol phosphate metabolism);01100(Metabolic pathways);04070(Phosphatidylinositol signaling system)	EC:2.7.1.67
ciRNA1385	0	0	0	0	0	0	0	0	0	0	0	0	0	0	0	0	chr6	31462378	31463102	+	1	ciRNA	ENSGALT00010003224	WDR11	mRNA	chr6:31462377-31463102	CIRC		WD repeat domain 11 [Source:HGNC Symbol;Acc:HGNC:13831]	GO:0005634(nucleus);GO:0005737(cytoplasm);GO:0005802(trans-Golgi network);GO:0005829(cytosol);GO:0006886(intracellular protein transport);GO:0015630(microtubule cytoskeleton);GO:0031410(cytoplasmic vesicle);GO:0036064(ciliary basal body);GO:0099041(vesicle tethering to Golgi)	NA	NA
ciRNA1386	0	0	0	0	0	0	0	0	0	0	0	0	0	0	0	0	chr26	194216	194550	+	1	ciRNA	ENSGALT00010065550	MAPK14	mRNA	chr26:194215-194576	CIRC		mitogen-activated protein kinase 14 [Source:HGNC Symbol;Acc:HGNC:6876]	GO:0000077(DNA damage checkpoint signaling);GO:0000165(MAPK cascade);GO:0000166(nucleotide binding);GO:0000902(cell morphogenesis);GO:0000922(spindle pole);GO:0001502(cartilage condensation);GO:0001525(angiogenesis);GO:0001649(osteoblast differentiation);GO:0002021(response to dietary excess);GO:0002062(chondrocyte differentiation);GO:0004672(protein kinase activity);GO:0004674(protein serine/thr…	04010(MAPK signaling pathway);04068(FoxO signaling pathway);04114(Oocyte meiosis);04218(Cellular senescence);04261(Adrenergic signaling in cardiomyocytes);04370(VEGF signaling pathway);04620(Toll-like receptor signaling pathway);04621(NOD-like receptor signaling pathway);04622(RIG-I-like receptor signaling pathway);04625(C-type lectin receptor signaling pathway);04912(GnRH signaling pathway);0491…	EC:2.7.11.24
ciRNA1387	0	0	0	0	0	0	0	0	0	0	0	0	0	0	0	0	chr26	1081854	1082642	-	1	ciRNA	ENSGALT00010060096	CEPT1	mRNA	chr26:1081821-1082642	CIRC		choline/ethanolamine phosphotransferase 1 [Source:NCBI gene (formerly Entrezgene);Acc:421152]	GO:0004142(diacylglycerol cholinephosphotransferase activity);GO:0004307(ethanolaminephosphotransferase activity);GO:0005789(endoplasmic reticulum membrane);GO:0005794(Golgi apparatus);GO:0006629(lipid metabolic process);GO:0006646(phosphatidylethanolamine biosynthetic process);GO:0006657(CDP-choline pathway);GO:0008654(phospholipid biosynthetic process);GO:0016020(membrane);GO:0016021(integral c…	00440(Phosphonate and phosphinate metabolism);00564(Glycerophospholipid metabolism);00565(Ether lipid metabolism);01100(Metabolic pathways)	EC:2.7.8.2
ciRNA1388	0	0	0	0	0	0	0	0	0	0	0	0	0	0	0	0	chr27	4423471	4424031	-	1	ciRNA	ENSGALT00010054719	TOP2A	mRNA	chr27:4423470-4424031	CIRC		topoisomerase (DNA) II alpha [Source:NCBI gene (formerly Entrezgene);Acc:395570]	GO:0000228(nuclear chromosome);GO:0000287(magnesium ion binding);GO:0000775(chromosome, centromeric region);GO:0000793(condensed chromosome);GO:0001673(male germ cell nucleus);GO:0002244(hematopoietic progenitor cell differentiation);GO:0003677(DNA binding);GO:0003682(chromatin binding);GO:0003918(DNA topoisomerase type II (double strand cut, ATP-hydrolyzing) activity);GO:0005080(protein kinase C…	NA	EC:5.6.2.2
ciRNA1389	0	0	0	0	0	0	0	0	0	0	0	0	0	0	0	0	chr27	5018607	5019159	-	1	ciRNA	ENSGALT00010054037	EZH1	mRNA	chr27:5018606-5019159	CIRC		enhancer of zeste 1 polycomb repressive complex 2 subunit [Source:HGNC Symbol;Acc:HGNC:3526]	GO:0005634(nucleus);GO:0005654(nucleoplasm);GO:0006325(chromatin organization);GO:0006338(chromatin remodeling);GO:0008168(methyltransferase activity);GO:0016740(transferase activity);GO:0018024(histone-lysine N-methyltransferase activity);GO:0032259(methylation);GO:0035098(ESC/E(Z) complex);GO:0046976(histone methyltransferase activity (H3-K27 specific));GO:0070734(histone H3-K27 methylation)	00310(Lysine degradation);01100(Metabolic pathways)	EC:2.1.1.356
ciRNA139	0	1	0	0	0	0	0	0	0	37.5741	0	0	0	0	0	0	chr14	7692214	7692668	+	1	ciRNA	ENSGALT00010050166	ABCC1	mRNA	chr14:7692213-7692679	CIRC		ATP binding cassette subfamily C member 1 [Source:NCBI gene (formerly Entrezgene);Acc:395416]	GO:0005886(plasma membrane);GO:0005887(integral component of plasma membrane);GO:0009235(cobalamin metabolic process);GO:0009410(response to xenobiotic stimulus);GO:0009925(basal plasma membrane);GO:0015420(ABC-type vitamin B12 transporter activity);GO:0015431(ABC-type glutathione S-conjugate transporter activity);GO:0015562(efflux transmembrane transporter activity);GO:0016323(basolateral plasma…	02010(ABC transporters)	EC:7.6.2.3
ciRNA1390	0	0	0	0	0	0	0	0	0	0	0	0	0	0	0	0	chr22	877393	877649	+	1	ciRNA	ENSGALT00010045615	KCTD9	mRNA	chr22:877392-877649	CIRC		potassium channel tetramerization domain containing 9 [Source:NCBI gene (formerly Entrezgene);Acc:419526]	GO:0042802(identical protein binding);GO:0043621(protein self-association);GO:0097602(cullin family protein binding)	NA	NA
ciRNA1391	0	0	0	0	0	0	0	0	0	0	0	0	0	0	0	0	chr20	1254996	1255539	-	1	ciRNA	ENSGALT00010053234	PHF20	mRNA	chr20:1254979-1255539	CIRC		PHD finger protein 20 [Source:HGNC Symbol;Acc:HGNC:16098]	GO:0000123(histone acetyltransferase complex);GO:0005654(nucleoplasm);GO:0005829(cytosol);GO:0006357(regulation of transcription by RNA polymerase II);GO:0016573(histone acetylation);GO:0031965(nuclear membrane);GO:0043981(histone H4-K5 acetylation);GO:0043982(histone H4-K8 acetylation);GO:0043984(histone H4-K16 acetylation);GO:0044545(NSL complex);GO:0051571(positive regulation of histone H3-K4 …	NA	NA
ciRNA1392	0	0	0	0	0	0	0	0	0	0	0	0	0	0	0	0	chr21	3670586	3682628	+	1	ciRNA	ENSGALT00010040284	KIF1B	mRNA	chr21:3670585-3682651	CIRC		kinesin family member 1B [Source:HGNC Symbol;Acc:HGNC:16636]	GO:0000166(nucleotide binding);GO:0003777(microtubule motor activity);GO:0005524(ATP binding);GO:0005737(cytoplasm);GO:0005871(kinesin complex);GO:0005874(microtubule);GO:0007018(microtubule-based movement);GO:0008017(microtubule binding);GO:0008574(plus-end-directed microtubule motor activity);GO:0016192(vesicle-mediated transport);GO:0016887(ATP hydrolysis activity);GO:0030424(axon);GO:0030425(…	NA	NA
ciRNA1393	0	0	0	0	0	0	0	0	0	0	0	0	0	0	0	0	chr21	3684388	3684719	+	1	ciRNA	ENSGALT00010040284	KIF1B	mRNA	chr21:3684387-3684883	CIRC		kinesin family member 1B [Source:HGNC Symbol;Acc:HGNC:16636]	GO:0000166(nucleotide binding);GO:0003777(microtubule motor activity);GO:0005524(ATP binding);GO:0005737(cytoplasm);GO:0005871(kinesin complex);GO:0005874(microtubule);GO:0007018(microtubule-based movement);GO:0008017(microtubule binding);GO:0008574(plus-end-directed microtubule motor activity);GO:0016192(vesicle-mediated transport);GO:0016887(ATP hydrolysis activity);GO:0030424(axon);GO:0030425(…	NA	NA
ciRNA1394	0	0	0	0	0	0	0	0	0	0	0	0	0	0	0	0	chr28	1761499	1761786	-	1	ciRNA	ENSGALT00010065855	SAFB	mRNA	chr28:1761429-1761786	CIRC		NA	GO:0003676(nucleic acid binding);GO:0003723(RNA binding);GO:0005634(nucleus);GO:0006355(regulation of DNA-templated transcription);GO:0006357(regulation of transcription by RNA polymerase II);GO:0043565(sequence-specific DNA binding);GO:0050684(regulation of mRNA processing)	NA	NA
ciRNA1395	0	0	0	0	0	0	0	0	0	0	0	0	0	0	0	0	chr7	149983	152143	-	1	ciRNA	ENSGALT00010030550	NAB1	mRNA	chr7:149980-152143	CIRC		NGFI-A binding protein 1 [Source:NCBI gene (formerly Entrezgene);Acc:374126]	GO:0001958(endochondral ossification);GO:0006355(regulation of DNA-templated transcription);GO:0014037(Schwann cell differentiation);GO:0042552(myelination);GO:0045682(regulation of epidermis development)	NA	NA
ciRNA1396	0	0	0	0	0	0	0	0	0	0	0	0	0	0	0	0	chr7	7158323	7158528	-	1	ciRNA	ENSGALT00010035941	ENSGALG00010014876	mRNA	chr7:7157021-7158528	CIRC		NA	NA	NA	NA
ciRNA1397	0	0	0	0	0	0	0	0	0	0	0	0	0	0	0	0	chr7	20707581	20707747	+	1	ciRNA	ENSGALT00010050830	FAP	mRNA	chr7:20707580-20709489	CIRC		fibroblast activation protein alpha [Source:NCBI gene (formerly Entrezgene);Acc:424186]	GO:0002020(protease binding);GO:0004175(endopeptidase activity);GO:0004252(serine-type endopeptidase activity);GO:0005178(integrin binding);GO:0005615(extracellular space);GO:0005886(plasma membrane);GO:0006508(proteolysis);GO:0007155(cell adhesion);GO:0008233(peptidase activity);GO:0008236(serine-type peptidase activity);GO:0008239(dipeptidyl-peptidase activity);GO:0009986(cell surface);GO:00107…	NA	NA
ciRNA1398	0	0	0	0	0	0	0	0	0	0	0	0	0	0	0	0	chr7	36313780	36315157	+	1	ciRNA	ENSGALT00010026325	MARCH7	mRNA	chr7:36313779-36315158	CIRC		membrane associated ring-CH-type finger 7 [Source:HGNC Symbol;Acc:HGNC:17393]	GO:0002643(regulation of tolerance induction);GO:0005634(nucleus);GO:0005829(cytosol);GO:0005886(plasma membrane);GO:0006513(protein monoubiquitination);GO:0008270(zinc ion binding);GO:0008284(positive regulation of cell population proliferation);GO:0019899(enzyme binding);GO:0031624(ubiquitin conjugating enzyme binding);GO:0042130(negative regulation of T cell proliferation);GO:0043130(ubiquitin…	NA	EC:2.3.2.27
ciRNA1399	0	0	0	0	0	0	0	0	0	0	0	0	0	0	0	0	chr13	10000594	10002052	-	1	ciRNA	ENSGALT00010024305	FAF2	mRNA	chr13:10000593-10002052	CIRC		Fas associated factor family member 2 [Source:HGNC Symbol;Acc:HGNC:24666]	GO:0005783(endoplasmic reticulum);GO:0005811(lipid droplet);GO:0030433(ubiquitin-dependent ERAD pathway);GO:0030970(retrograde protein transport, ER to cytosol);GO:0031625(ubiquitin protein ligase binding);GO:0034098(VCP-NPL4-UFD1 AAA ATPase complex);GO:0034389(lipid droplet organization);GO:0035473(lipase binding);GO:0043130(ubiquitin binding);GO:0043161(proteasome-mediated ubiquitin-dependent p…	NA	NA
ciRNA14	1	0	0	0	0	0	0	0	40.3463	0	0	0	0	0	0	0	chr14	8328221	8329813	-	1	ciRNA	ENSGALT00010050487	RPS15A	mRNA	chr14:8328196-8329813	CIRC		ribosomal protein S15a [Source:HGNC Symbol;Acc:HGNC:10389]	GO:0003735(structural constituent of ribosome);GO:0005737(cytoplasm);GO:0005840(ribosome);GO:0006412(translation);GO:0008284(positive regulation of cell population proliferation);GO:0009615(response to virus);GO:0022626(cytosolic ribosome);GO:0022627(cytosolic small ribosomal subunit);GO:0045787(positive regulation of cell cycle)	03010(Ribosome)	NA
ciRNA140	0	1	0	0	0	0	0	0	0	37.5741	0	0	0	0	0	0	chr19	9193435	9193741	+	1	ciRNA	ENSGALT00010070540	SRSF1	mRNA	chr19:9193434-9193843	CIRC		serine and arginine rich splicing factor 1 [Source:NCBI gene (formerly Entrezgene);Acc:772264]	GO:0000380(alternative mRNA splicing, via spliceosome);GO:0000395(mRNA 5'-splice site recognition);GO:0000398(mRNA splicing, via spliceosome);GO:0003676(nucleic acid binding);GO:0003723(RNA binding);GO:0003729(mRNA binding);GO:0005634(nucleus);GO:0005654(nucleoplasm);GO:0005737(cytoplasm);GO:0016607(nuclear speck);GO:0035145(exon-exon junction complex);GO:0044547(DNA topoisomerase binding);GO:007…	03040(Spliceosome);05168(Herpes simplex virus 1 infection)	NA
ciRNA1400	0	0	0	0	0	0	0	0	0	0	0	0	0	0	0	0	chr5	123316	123532	+	1	ciRNA	ENSGALT00010056494	GRK2	mRNA	chr5:123315-123558	CIRC		G protein-coupled receptor kinase 2 [Source:NCBI gene (formerly Entrezgene);Acc:426000]	GO:0002026(regulation of the force of heart contraction);GO:0002029(desensitization of G protein-coupled receptor signaling pathway);GO:0003108(negative regulation of the force of heart contraction by chemical signal);GO:0004672(protein kinase activity);GO:0004674(protein serine/threonine kinase activity);GO:0004703(G protein-coupled receptor kinase activity);GO:0005737(cytoplasm);GO:0006468(prot…	04144(Endocytosis);04340(Hedgehog signaling pathway)	EC:2.7.11.15
ciRNA1401	0	0	0	0	0	0	0	0	0	0	0	0	0	0	0	0	chr5	16579011	16579293	+	1	ciRNA	ENSGALT00010064235	SLC43A3	mRNA	chr5:16579010-16581777	CIRC		solute carrier family 43 member 3 [Source:HGNC Symbol;Acc:HGNC:17466]	NA	NA	NA
ciRNA1402	0	0	0	0	0	0	0	0	0	0	0	0	0	0	0	0	chr5	26497315	26500064	-	1	ciRNA	ENSGALT00010051557	SIPA1L1	mRNA	chr5:26497314-26500064	CIRC		signal induced proliferation associated 1 like 1 [Source:NCBI gene (formerly Entrezgene);Acc:423255]	GO:0005096(GTPase activator activity);GO:0005886(plasma membrane);GO:0015629(actin cytoskeleton);GO:0031532(actin cytoskeleton reorganization);GO:0043087(regulation of GTPase activity);GO:0046875(ephrin receptor binding);GO:0048013(ephrin receptor signaling pathway);GO:0048814(regulation of dendrite morphogenesis);GO:0050770(regulation of axonogenesis);GO:0051056(regulation of small GTPase mediat…	NA	NA
ciRNA1403	0	0	0	0	0	0	0	0	0	0	0	0	0	0	0	0	chr5	51074468	51074908	+	1	ciRNA	ENSGALT00010041772	ADSS1	mRNA	chr5:51074467-51074916	CIRC		adenylosuccinate synthase 1 [Source:HGNC Symbol;Acc:HGNC:20093]	GO:0004019(adenylosuccinate synthase activity);GO:0005737(cytoplasm);GO:0006167(AMP biosynthetic process)	00230(Purine metabolism);00250(Alanine, aspartate and glutamate metabolism);01100(Metabolic pathways);01240(Biosynthesis of cofactors)	EC:6.3.4.4
ciRNA1404	0	0	0	0	0	0	0	0	0	0	0	0	0	0	0	0	chr4	1258452	1258886	-	1	ciRNA	ENSGALT00010043013	ENSGALG00010017803	mRNA	chr4:1258430-1258886	CIRC		NA	NA	NA	NA
ciRNA1405	0	0	0	0	0	0	0	0	0	0	0	0	0	0	0	0	chr4	4200967	4201215	-	1	ciRNA	ENSGALT00010036147	MAP7D3	mRNA	chr4:4199179-4201215	CIRC		MAP7 domain containing 3 [Source:HGNC Symbol;Acc:HGNC:25742]	GO:0000226(microtubule cytoskeleton organization);GO:0008017(microtubule binding);GO:0015631(tubulin binding);GO:0046785(microtubule polymerization)	NA	NA
ciRNA1406	0	0	0	0	0	0	0	0	0	0	0	0	0	0	0	0	chr4	17344515	17345335	+	1	ciRNA	ENSGALT00010030397	TBC1D8B	mRNA	chr4:17344514-17345335	CIRC		TBC1 domain family member 8B [Source:HGNC Symbol;Acc:HGNC:24715]	GO:0003094(glomerular filtration);GO:0005096(GTPase activator activity);GO:0005509(calcium ion binding);GO:0005829(cytosol);GO:0016192(vesicle-mediated transport);GO:0090630(activation of GTPase activity)	NA	NA
ciRNA1407	0	0	0	0	0	0	0	0	0	0	0	0	0	0	0	0	chr4	61224958	61225772	-	1	ciRNA	ENSGALT00010032207	FAT1	mRNA	chr4:61224957-61225772	CIRC		FAT atypical cadherin 1 [Source:HGNC Symbol;Acc:HGNC:3595]	GO:0002088(lens development in camera-type eye);GO:0003382(epithelial cell morphogenesis);GO:0003412(establishment of epithelial cell apical/basal polarity involved in camera-type eye morphogenesis);GO:0005634(nucleus);GO:0005886(plasma membrane);GO:0005911(cell-cell junction);GO:0007015(actin filament organization);GO:0007163(establishment or maintenance of cell polarity);GO:0016324(apical plasm…	NA	NA
ciRNA1408	0	0	0	0	0	0	0	0	0	0	0	0	0	0	0	0	chr4	76927237	76928114	+	1	ciRNA	ENSGALT00010021792	BOD1L1	mRNA	chr4:76927236-76928150	CIRC		biorientation of chromosomes in cell division 1 like 1 [Source:HGNC Symbol;Acc:HGNC:31792]	GO:0005654(nucleoplasm);GO:0006974(cellular response to DNA damage stimulus);GO:0031297(replication fork processing);GO:0048188(Set1C/COMPASS complex)	NA	NA
ciRNA1409	0	0	0	0	0	0	0	0	0	0	0	0	0	0	0	0	chr4	88231795	88232031	+	1	ciRNA	ENSGALT00010039909	PTPRA	mRNA	chr4:88231794-88232031	CIRC		protein tyrosine phosphatase, receptor type A [Source:NCBI gene (formerly Entrezgene);Acc:396060]	GO:0004725(protein tyrosine phosphatase activity);GO:0005886(plasma membrane);GO:0006470(protein dephosphorylation);GO:0016020(membrane);GO:0016021(integral component of membrane);GO:0016311(dephosphorylation);GO:0016787(hydrolase activity);GO:0016791(phosphatase activity)	NA	EC:3.1.3.48
ciRNA141	0	1	0	0	0	0	0	0	0	37.5741	0	0	0	0	0	0	chr19	10404176	10404389	-	1	ciRNA	ENSGALT00010070873	SMTNL2	mRNA	chr19:10401129-10404389	CIRC		NA	GO:0005523(tropomyosin binding);GO:0005815(microtubule organizing center);GO:0008157(protein phosphatase 1 binding);GO:0030036(actin cytoskeleton organization);GO:0031430(M band);GO:0031674(I band);GO:0031941(filamentous actin);GO:0045907(positive regulation of vasoconstriction)	NA	NA
ciRNA1410	0	0	0	0	0	0	0	0	0	0	0	0	0	0	0	0	chr3	3174975	3175200	+	1	ciRNA	ENSGALT00010040928	PSME4	mRNA	chr3:3174974-3176195	CIRC		proteasome activator subunit 4 [Source:NCBI gene (formerly Entrezgene);Acc:421218]	GO:0005634(nucleus);GO:0005654(nucleoplasm);GO:0005829(cytosol);GO:0006281(DNA repair);GO:0006974(cellular response to DNA damage stimulus);GO:0010499(proteasomal ubiquitin-independent protein catabolic process);GO:0016504(peptidase activator activity);GO:0035092(sperm DNA condensation);GO:0070577(lysine-acetylated histone binding);GO:1990111(spermatoproteasome complex)	03050(Proteasome)	NA
ciRNA1411	0	0	0	0	0	0	0	0	0	0	0	0	0	0	0	0	chr3	26509648	26509848	+	1	ciRNA	ENSGALT00010044783	SOCS5	mRNA	chr3:26509647-26523873	CIRC		suppressor of cytokine signaling 5 [Source:NCBI gene (formerly Entrezgene);Acc:428570]	GO:0005154(epidermal growth factor receptor binding);GO:0005942(phosphatidylinositol 3-kinase complex);GO:0007173(epidermal growth factor receptor signaling pathway);GO:0007175(negative regulation of epidermal growth factor-activated receptor activity);GO:0007259(receptor signaling pathway via JAK-STAT);GO:0009968(negative regulation of signal transduction);GO:0016567(protein ubiquitination);GO:0…	NA	NA
ciRNA1412	0	0	0	0	0	0	0	0	0	0	0	0	0	0	0	0	chr3	26645738	26646376	+	1	ciRNA	ENSGALT00010048001	TTC7A	mRNA	chr3:26645737-26646415	CIRC		tetratricopeptide repeat domain 7A [Source:NCBI gene (formerly Entrezgene);Acc:421414]	GO:0005886(plasma membrane);GO:0006879(cellular iron ion homeostasis);GO:0030097(hemopoiesis);GO:0046854(phosphatidylinositol phosphate biosynthetic process);GO:0072659(protein localization to plasma membrane)	NA	NA
ciRNA1413	0	0	0	0	0	0	0	0	0	0	0	0	0	0	0	0	chr3	45191833	45192406	-	1	ciRNA	ENSGALT00010015216	IGF2R	mRNA	chr3:45191802-45192406	CIRC		insulin like growth factor 2 receptor [Source:NCBI gene (formerly Entrezgene);Acc:395817]	GO:0005520(insulin-like growth factor binding);GO:0005537(mannose binding);GO:0005634(nucleus);GO:0005641(nuclear envelope lumen);GO:0005768(endosome);GO:0005769(early endosome);GO:0005770(late endosome);GO:0005794(Golgi apparatus);GO:0005802(trans-Golgi network);GO:0009986(cell surface);GO:0010008(endosome membrane);GO:0016020(membrane);GO:0030139(endocytic vesicle);GO:0030140(trans-Golgi networ…	04142(Lysosome);04144(Endocytosis)	NA
ciRNA1414	0	0	0	0	0	0	0	0	0	0	0	0	0	0	0	0	chr3	51528055	51530216	+	1	ciRNA	ENSGALT00010010230	SYNJ2	mRNA	chr3:51528054-51530268	CIRC		synaptojanin 2 [Source:HGNC Symbol;Acc:HGNC:11504]	NA	00562(Inositol phosphate metabolism);01100(Metabolic pathways);04070(Phosphatidylinositol signaling system)	EC:3.1.3.36
ciRNA1415	0	0	0	0	0	0	0	0	0	0	0	0	0	0	0	0	chr3	75138624	75139183	+	1	ciRNA	ENSGALT00010007753	MDN1	mRNA	chr3:75138623-75139217	CIRC		midasin AAA ATPase 1 [Source:HGNC Symbol;Acc:HGNC:18302]	GO:0000027(ribosomal large subunit assembly);GO:0005634(nucleus);GO:0005654(nucleoplasm);GO:0005730(nucleolus);GO:0005829(cytosol);GO:0045111(intermediate filament cytoskeleton)	03008(Ribosome biogenesis in eukaryotes)	NA
ciRNA1416	0	0	0	0	0	0	0	0	0	0	0	0	0	0	0	0	chr3	75166647	75167690	+	1	ciRNA	ENSGALT00010007753	MDN1	mRNA	chr3:75166646-75167711	CIRC		midasin AAA ATPase 1 [Source:HGNC Symbol;Acc:HGNC:18302]	GO:0000027(ribosomal large subunit assembly);GO:0005634(nucleus);GO:0005654(nucleoplasm);GO:0005730(nucleolus);GO:0005829(cytosol);GO:0045111(intermediate filament cytoskeleton)	03008(Ribosome biogenesis in eukaryotes)	NA
ciRNA1417	0	0	0	0	0	0	0	0	0	0	0	0	0	0	0	0	chr3	78904095	78904879	-	1	ciRNA	ENSGALT00010005618	TTK	mRNA	chr3:78904051-78904879	CIRC		TTK protein kinase [Source:HGNC Symbol;Acc:HGNC:12401]	GO:0000776(kinetochore);GO:0004712(protein serine/threonine/tyrosine kinase activity);GO:0005737(cytoplasm);GO:0007094(mitotic spindle assembly checkpoint signaling);GO:0016321(female meiosis chromosome segregation);GO:0018105(peptidyl-serine phosphorylation);GO:0018107(peptidyl-threonine phosphorylation);GO:0018108(peptidyl-tyrosine phosphorylation);GO:0033316(meiotic spindle assembly checkpoint…	04110(Cell cycle)	EC:2.7.12.1
ciRNA1418	0	0	0	0	0	0	0	0	0	0	0	0	0	0	0	0	chr2	759961	760382	+	1	ciRNA	ENSGALT00010066145	ENSGALG00010027281	mRNA	chr2:759960-760779	CIRC		NA	NA	NA	NA
ciRNA1419	0	0	0	0	0	0	0	0	0	0	0	0	0	0	0	0	chr2	37191307	37205332	-	1	ciRNA	ENSGALT00010003596	THRB	mRNA	chr2:37188922-37205332	CIRC		thyroid hormone receptor beta [Source:NCBI gene (formerly Entrezgene);Acc:396431]	GO:0000122(negative regulation of transcription by RNA polymerase II);GO:0000978(RNA polymerase II cis-regulatory region sequence-specific DNA binding);GO:0001223(transcription coactivator binding);GO:0002154(thyroid hormone mediated signaling pathway);GO:0002157(positive regulation of thyroid hormone mediated signaling pathway);GO:0003677(DNA binding);GO:0003682(chromatin binding);GO:0003700(DNA…	04080(Neuroactive ligand-receptor interaction)	NA
ciRNA142	0	1	0	0	0	0	0	0	0	37.5741	0	0	0	0	0	0	W	848980	851635	+	1	ciRNA	ENSGALT00010027360	UBAP2L2	mRNA	W:848979-851638	CIRC		ubiquitin associated protein 2 like 2 [Source:NCBI gene (formerly Entrezgene);Acc:407091]	NA	NA	NA
ciRNA1420	0	0	0	0	0	0	0	0	0	0	0	0	0	0	0	0	chr2	107622697	107624088	-	1	ciRNA	ENSGALT00010012897	PRKDC	mRNA	chr2:107622675-107624088	CIRC		protein kinase, DNA-activated, catalytic polypeptide [Source:NCBI gene (formerly Entrezgene);Acc:395376]	GO:0000460(maturation of 5.8S rRNA);GO:0000723(telomere maintenance);GO:0001756(somitogenesis);GO:0001933(negative regulation of protein phosphorylation);GO:0002218(activation of innate immune response);GO:0002326(B cell lineage commitment);GO:0002327(immature B cell differentiation);GO:0002328(pro-B cell differentiation);GO:0002360(T cell lineage commitment);GO:0003690(double-stranded DNA bindin…	03450(Non-homologous end-joining);04110(Cell cycle)	EC:2.7.11.1
ciRNA1421	0	0	0	0	0	0	0	0	0	0	0	0	0	0	0	0	chr2	135632264	135634847	-	1	ciRNA	ENSGALT00010022321	TAF2	mRNA	chr2:135631698-135634847	CIRC		TATA-box binding protein associated factor 2 [Source:NCBI gene (formerly Entrezgene);Acc:428389]	GO:0000086(G2/M transition of mitotic cell cycle);GO:0000976(transcription cis-regulatory region binding);GO:0005669(transcription factor TFIID complex);GO:0006357(regulation of transcription by RNA polymerase II);GO:0006367(transcription initiation at RNA polymerase II promoter);GO:0006468(protein phosphorylation);GO:0033276(transcription factor TFTC complex);GO:0035521(monoubiquitinated histone…	03022(Basal transcription factors)	NA
ciRNA1422	0	0	0	0	0	0	0	0	0	0	0	0	0	0	0	0	chr1	31140212	31140557	-	1	ciRNA	ENSGALT00010033530	SLC38A2	mRNA	chr1:31138100-31140557	CIRC		solute carrier family 38 member 2 [Source:NCBI gene (formerly Entrezgene);Acc:417807]	GO:0003333(amino acid transmembrane transport);GO:0005295(neutral amino acid:sodium symporter activity);GO:0005737(cytoplasm);GO:0005886(plasma membrane);GO:0005887(integral component of plasma membrane);GO:0006865(amino acid transport);GO:0006868(glutamine transport);GO:0010628(positive regulation of gene expression);GO:0015171(amino acid transmembrane transporter activity);GO:0015186(L-glutamin…	NA	NA
ciRNA1423	0	0	0	0	0	0	0	0	0	0	0	0	0	0	0	0	chr1	58376441	58376605	+	1	ciRNA	ENSGALT00010026440	FAM180A	mRNA	chr1:58376440-58402106	CIRC		family with sequence similarity 180 member A [Source:HGNC Symbol;Acc:HGNC:33773]	NA	NA	NA
ciRNA1424	0	0	0	0	0	0	0	0	0	0	0	0	0	0	0	0	chr1	60526844	60528856	+	1	ciRNA	ENSGALT00010029560	WNK1	mRNA	chr1:60526843-60528856	CIRC		WNK lysine deficient protein kinase 1 [Source:HGNC Symbol;Acc:HGNC:14540]	GO:0003084(positive regulation of systemic arterial blood pressure);GO:0004672(protein kinase activity);GO:0004674(protein serine/threonine kinase activity);GO:0005524(ATP binding);GO:0005737(cytoplasm);GO:0005829(cytosol);GO:0006468(protein phosphorylation);GO:0006811(ion transport);GO:0007165(signal transduction);GO:0008217(regulation of blood pressure);GO:0010820(positive regulation of T cell …	NA	EC:2.7.11.1
ciRNA1425	0	0	0	0	0	0	0	0	0	0	0	0	0	0	0	0	chr1	67582327	67582724	+	1	ciRNA	ENSGALT00010034518	RASSF8	mRNA	chr1:67582326-67617056	CIRC		Ras association domain family member 8 [Source:HGNC Symbol;Acc:HGNC:13232]	GO:0007165(signal transduction)	NA	NA
ciRNA1426	0	0	0	0	0	0	0	0	0	0	0	0	0	0	0	0	chr1	87697198	87697475	+	1	ciRNA	ENSGALT00010011255	HHLA2	mRNA	chr1:87697197-87698696	CIRC		HERV-H LTR-associating 2 [Source:HGNC Symbol;Acc:HGNC:4905]	GO:0001819(positive regulation of cytokine production);GO:0031295(T cell costimulation);GO:0042104(positive regulation of activated T cell proliferation)	NA	NA
ciRNA1427	0	0	0	0	0	0	0	0	0	0	0	0	0	0	0	0	chr1	132679609	132680201	+	1	ciRNA	ENSGALT00010038252	EIF5B	mRNA	chr1:132679608-132680201	CIRC		eukaryotic translation initiation factor 5B [Source:NCBI gene (formerly Entrezgene);Acc:395514]	GO:0000166(nucleotide binding);GO:0003743(translation initiation factor activity);GO:0003924(GTPase activity);GO:0005525(GTP binding);GO:0005737(cytoplasm);GO:0006412(translation);GO:0006413(translational initiation);GO:0006446(regulation of translational initiation)	03013(RNA transport)	NA
ciRNA1428	0	0	0	0	0	0	0	0	0	0	0	0	0	0	0	0	chr1	185364631	185365172	+	1	ciRNA	ENSGALT00010020117	CWC15	mRNA	chr1:185364630-185365241	CIRC		CWC15 spliceosome associated protein homolog [Source:NCBI gene (formerly Entrezgene);Acc:418996]	GO:0000398(mRNA splicing, via spliceosome);GO:0000974(Prp19 complex);GO:0003723(RNA binding);GO:0005634(nucleus);GO:0005681(spliceosomal complex);GO:0005739(mitochondrion);GO:0006397(mRNA processing);GO:0008380(RNA splicing);GO:0016607(nuclear speck);GO:0045292(mRNA cis splicing, via spliceosome);GO:0071007(U2-type catalytic step 2 spliceosome);GO:0071013(catalytic step 2 spliceosome)	03040(Spliceosome)	NA
ciRNA1429	0	0	0	0	0	0	0	0	0	0	0	0	0	0	0	0	chr1	192982288	192984261	+	1	ciRNA	ENSGALT00010004716	PAK1	mRNA	chr1:192982287-192984294	CIRC		p21 (RAC1) activated kinase 1 [Source:NCBI gene (formerly Entrezgene);Acc:419083]	GO:0000166(nucleotide binding);GO:0001726(ruffle);GO:0001934(positive regulation of protein phosphorylation);GO:0004672(protein kinase activity);GO:0004674(protein serine/threonine kinase activity);GO:0005518(collagen binding);GO:0005524(ATP binding);GO:0005654(nucleoplasm);GO:0005737(cytoplasm);GO:0005829(cytosol);GO:0005884(actin filament);GO:0005886(plasma membrane);GO:0005911(cell-cell juncti…	04010(MAPK signaling pathway);04012(ErbB signaling pathway);04510(Focal adhesion);04625(C-type lectin receptor signaling pathway);04810(Regulation of actin cytoskeleton);05132(Salmonella infection)	EC:2.7.11.1
ciRNA143	0	1	0	0	0	0	0	0	0	37.5741	0	0	0	0	0	0	chr6	3806296	3807616	-	1	ciRNA	ENSGALT00010026177	GHITM	mRNA	chr6:3806295-3807616	CIRC		growth hormone inducible transmembrane protein [Source:NCBI gene (formerly Entrezgene);Acc:423621]	GO:0005739(mitochondrion);GO:0007007(inner mitochondrial membrane organization);GO:0031305(integral component of mitochondrial inner membrane);GO:0090201(negative regulation of release of cytochrome c from mitochondria)	NA	NA
ciRNA1430	0	0	0	0	0	0	0	0	0	0	0	0	0	0	0	0	chr9	1166586	1167257	+	1	ciRNA	ENSGALT00010058902	UGGT1	mRNA	chr9:1166585-1167257	CIRC		UDP-glucose glycoprotein glucosyltransferase 1 [Source:HGNC Symbol;Acc:HGNC:15663]	GO:0003980(UDP-glucose:glycoprotein glucosyltransferase activity);GO:0005783(endoplasmic reticulum);GO:0032991(protein-containing complex);GO:0051082(unfolded protein binding)	04141(Protein processing in endoplasmic reticulum)	NA
ciRNA1431	0	0	0	0	0	0	0	0	0	0	0	0	0	0	0	0	chr9	4618999	4619791	-	1	ciRNA	ENSGALT00010056903	HDLBP	mRNA	chr9:4618976-4619791	CIRC		high density lipoprotein binding protein [Source:NCBI gene (formerly Entrezgene);Acc:395984]	GO:0003676(nucleic acid binding);GO:0003723(RNA binding);GO:0003729(mRNA binding);GO:0005634(nucleus);GO:0005737(cytoplasm);GO:0005829(cytosol);GO:0005844(polysome)	NA	NA
ciRNA1432	0	0	0	0	0	0	0	0	0	0	0	0	0	0	0	0	chr9	9994586	9994773	+	1	ciRNA	ENSGALT00010058313	ATP1B3	mRNA	chr9:9994585-10013738	CIRC		ATPase Na+/K+ transporting subunit beta 3 [Source:NCBI gene (formerly Entrezgene);Acc:396549]	GO:0001671(ATPase activator activity);GO:0005737(cytoplasm);GO:0005886(plasma membrane);GO:0005890(sodium:potassium-exchanging ATPase complex);GO:0006811(ion transport);GO:0006813(potassium ion transport);GO:0006814(sodium ion transport);GO:0006883(cellular sodium ion homeostasis);GO:0016020(membrane);GO:0016021(integral component of membrane);GO:0030007(cellular potassium ion homeostasis);GO:003…	04260(Cardiac muscle contraction);04261(Adrenergic signaling in cardiomyocytes)	NA
ciRNA1433	0	0	0	0	0	0	0	0	0	0	0	0	0	0	0	0	chr9	15902923	15903629	+	1	ciRNA	ENSGALT00010039042	EIF4A2	mRNA	chr9:15902922-15904385	CIRC		eukaryotic translation initiation factor 4A2 [Source:NCBI gene (formerly Entrezgene);Acc:395232]	GO:0000166(nucleotide binding);GO:0003676(nucleic acid binding);GO:0004386(helicase activity);GO:0005524(ATP binding);GO:0016787(hydrolase activity);GO:0016887(ATP hydrolysis activity);GO:0048471(perinuclear region of cytoplasm);GO:1900260(negative regulation of RNA-directed 5'-3' RNA polymerase activity);GO:1990830(cellular response to leukemia inhibitory factor)	03013(RNA transport)	NA
ciRNA1434	0	0	0	0	0	0	0	0	0	0	0	0	0	0	0	0	chr9	15902923	15904385	+	1	ciRNA	ENSGALT00010039042	EIF4A2	mRNA	chr9:15902922-15904385	CIRC		eukaryotic translation initiation factor 4A2 [Source:NCBI gene (formerly Entrezgene);Acc:395232]	GO:0000166(nucleotide binding);GO:0003676(nucleic acid binding);GO:0004386(helicase activity);GO:0005524(ATP binding);GO:0016787(hydrolase activity);GO:0016887(ATP hydrolysis activity);GO:0048471(perinuclear region of cytoplasm);GO:1900260(negative regulation of RNA-directed 5'-3' RNA polymerase activity);GO:1990830(cellular response to leukemia inhibitory factor)	03013(RNA transport)	NA
ciRNA1435	0	0	0	0	0	0	0	0	0	0	0	0	0	0	0	0	chr8	12718312	12718616	-	1	ciRNA	ENSGALT00010059064	PTBP2	mRNA	chr8:12706963-12718616	CIRC		polypyrimidine tract binding protein 2 [Source:HGNC Symbol;Acc:HGNC:17662]	GO:0003729(mRNA binding);GO:0005681(spliceosomal complex);GO:0006376(mRNA splice site selection);GO:0033119(negative regulation of RNA splicing);GO:2000177(regulation of neural precursor cell proliferation)	NA	NA
ciRNA1436	0	0	0	0	0	0	0	0	0	0	0	0	0	0	0	0	chr8	13738562	13738922	-	1	ciRNA	ENSGALT00010052882	MTF2	mRNA	chr8:13738209-13738922	CIRC		metal response element binding transcription factor 2 [Source:NCBI gene (formerly Entrezgene);Acc:395174]	GO:0000122(negative regulation of transcription by RNA polymerase II);GO:0000977(RNA polymerase II transcription regulatory region sequence-specific DNA binding);GO:0001222(transcription corepressor binding);GO:0005634(nucleus);GO:0005654(nucleoplasm);GO:0005737(cytoplasm);GO:0005925(focal adhesion);GO:0007379(segment specification);GO:0019827(stem cell population maintenance);GO:0035064(methylat…	NA	NA
ciRNA1437	0	0	0	0	0	0	0	0	0	0	0	0	0	0	0	0	chr8	16059336	16062053	+	1	ciRNA	ENSGALT00010050171	SYDE2	mRNA	chr8:16059335-16062076	CIRC		synapse defective Rho GTPase homolog 2 [Source:HGNC Symbol;Acc:HGNC:25841]	GO:0016477(cell migration)	NA	NA
ciRNA1438	0	0	0	0	0	0	0	0	0	0	0	0	0	0	0	0	chr8	22701885	22702281	-	1	ciRNA	ENSGALT00010060198	BEND5	mRNA	chr8:22697810-22702281	CIRC		BEN domain containing 5 [Source:NCBI gene (formerly Entrezgene);Acc:424628]	GO:0003677(DNA binding);GO:0005794(Golgi apparatus);GO:0045892(negative regulation of DNA-templated transcription)	NA	NA
ciRNA1439	0	0	0	0	0	0	0	0	0	0	0	0	0	0	0	0	chr8	28360428	28363440	-	1	ciRNA	ENSGALT00010056780	SERBP1	mRNA	chr8:28360377-28363440	CIRC		SERPINE1 mRNA binding protein 1 [Source:NCBI gene (formerly Entrezgene);Acc:424706]	GO:0003730(mRNA 3'-UTR binding);GO:0005634(nucleus);GO:0005737(cytoplasm);GO:0005829(cytosol);GO:0030578(PML body organization);GO:0032183(SUMO binding);GO:0043022(ribosome binding)	NA	NA
ciRNA144	0	1	0	0	0	0	0	0	0	37.5741	0	0	0	0	0	0	chr6	16457227	16458668	+	1	ciRNA	ENSGALT00010051320	CAMK2G	mRNA	chr6:16457226-16459074	CIRC		calcium/calmodulin dependent protein kinase II gamma [Source:HGNC Symbol;Acc:HGNC:1463]	NA	04012(ErbB signaling pathway);04020(Calcium signaling pathway);04114(Oocyte meiosis);04217(Necroptosis);04261(Adrenergic signaling in cardiomyocytes);04310(Wnt signaling pathway);04912(GnRH signaling pathway);04916(Melanogenesis)	EC:2.7.11.17
ciRNA1440	0	0	0	0	0	0	0	0	0	0	0	0	0	0	0	0	chr3	106869140	106872400	-	1	ciRNA	ENSGALT00010026782	XKR6	mRNA	chr3:106869139-106872400	CIRI		XK related 6 [Source:HGNC Symbol;Acc:HGNC:27806]	GO:0005886(plasma membrane)	NA	NA
ciRNA1441	0	0	0	0	0	0	0	0	0	0	0	0	0	0	0	0	Z	36441092	36443451	+	1	ciRNA	ENSGALT00010038266	TMC1	mRNA	Z:36441091-36443451	CIRI		transmembrane channel like 1 [Source:NCBI gene (formerly Entrezgene);Acc:427255]	GO:0005245(voltage-gated calcium channel activity);GO:0008381(mechanosensitive ion channel activity);GO:0009897(external side of plasma membrane);GO:0032426(stereocilium tip);GO:0050910(detection of mechanical stimulus involved in sensory perception of sound);GO:0060005(vestibular reflex);GO:0060117(auditory receptor cell development);GO:0070588(calcium ion transmembrane transport);GO:1903169(reg…	NA	NA
ciRNA1442	0	0	0	0	0	0	0	0	0	0	0	0	0	0	0	0	chr1	47320753	47321057	+	1	ciRNA	ENSGALT00010027587	SCYL2	mRNA	chr1:47320752-47321057	CIRI		SCY1 like pseudokinase 2 [Source:NCBI gene (formerly Entrezgene);Acc:417930]	GO:0002092(positive regulation of receptor internalization);GO:0005102(signaling receptor binding);GO:0007420(brain development);GO:0008333(endosome to lysosome transport);GO:0021860(pyramidal neuron development);GO:0090090(negative regulation of canonical Wnt signaling pathway);GO:2000286(receptor internalization involved in canonical Wnt signaling pathway);GO:2000370(positive regulation of clat…	NA	NA
ciRNA1443	0	0	0	0	0	0	0	0	0	0	0	0	0	0	0	0	chr2	20448171	20463626	+	1	ciRNA	ENSGALT00010006488	FAM171A1	mRNA	chr2:20448170-20463626	CIRI		family with sequence similarity 171 member A1 [Source:HGNC Symbol;Acc:HGNC:23522]	GO:0005886(plasma membrane);GO:0008360(regulation of cell shape);GO:0016020(membrane);GO:0016021(integral component of membrane);GO:0043149(stress fiber assembly)	NA	NA
ciRNA1444	0	0	0	0	0	0	0	0	0	0	0	0	0	0	0	0	chr2	46380433	46380639	+	1	ciRNA	ENSGALT00010040312	ELMO1	mRNA	chr2:46380432-46380639	CIRI		engulfment and cell motility 1 [Source:NCBI gene (formerly Entrezgene);Acc:420735]	GO:0005085(guanyl-nucleotide exchange factor activity);GO:0005737(cytoplasm);GO:0005886(plasma membrane);GO:0006909(phagocytosis);GO:0006911(phagocytosis, engulfment);GO:0016601(Rac protein signal transduction);GO:0017124(SH3 domain binding);GO:0030029(actin filament-based process);GO:0030036(actin cytoskeleton organization);GO:0032045(guanyl-nucleotide exchange factor complex);GO:0048870(cell mo…	05132(Salmonella infection)	NA
ciRNA1445	0	0	0	0	0	0	0	0	0	0	0	0	0	0	0	0	chr2	62458337	62459008	-	1	ciRNA	ENSGALT00010025228	HIVEP1	mRNA	chr2:62458336-62459008	CIRI		HIVEP zinc finger 1 [Source:HGNC Symbol;Acc:HGNC:4920]	GO:0000122(negative regulation of transcription by RNA polymerase II);GO:0000978(RNA polymerase II cis-regulatory region sequence-specific DNA binding);GO:0001227(DNA-binding transcription repressor activity, RNA polymerase II-specific);GO:0005634(nucleus);GO:0005654(nucleoplasm);GO:0005739(mitochondrion);GO:0005829(cytosol);GO:0016604(nuclear body);GO:0030509(BMP signaling pathway);GO:0045944(po…	NA	NA
ciRNA1446	0	0	0	0	0	0	0	0	0	0	0	0	0	0	0	0	chr27	1089391	1100481	+	1	ciRNA	ENSGALT00010058747	MYO1D	mRNA	chr27:1089390-1100481	CIRI		myosin ID [Source:HGNC Symbol;Acc:HGNC:7598]	GO:0005903(brush border);GO:0019904(protein domain specific binding);GO:0030424(axon);GO:0043005(neuron projection);GO:0043025(neuronal cell body);GO:0043209(myelin sheath);GO:0051641(cellular localization)	NA	NA
ciRNA1447	0	0	0	0	0	0	0	0	0	0	0	0	0	0	0	0	chr1	68914187	68934242	+	1	ciRNA	ENSGALT00010028716	MPPED1	mRNA	chr1:68914186-68934242	CIRI		metallophosphoesterase domain containing 1 [Source:HGNC Symbol;Acc:HGNC:1306]	GO:0016787(hydrolase activity)	NA	NA
ciRNA1448	0	0	0	0	0	0	0	0	0	0	0	0	0	0	0	0	chr3	96444234	96444375	+	1	ciRNA	ENSGALT00010005714	HPCAL1	mRNA	chr3:96444233-96444375	CIRI		hippocalcin like 1 [Source:NCBI gene (formerly Entrezgene);Acc:396161]	GO:0005509(calcium ion binding);GO:0005515(protein binding);GO:0046872(metal ion binding)	NA	NA
ciRNA1449	0	0	0	0	0	0	0	0	0	0	0	0	0	0	0	0	chr1	126639068	126648960	+	1	ciRNA	ENSGALT00010003968	PUDP	mRNA	chr1:126639067-126648960	CIRI		pseudouridine 5'-phosphatase [Source:HGNC Symbol;Acc:HGNC:16818]	GO:0016791(phosphatase activity)	NA	EC:3.1.3.96
ciRNA145	0	1	0	0	0	0	0	0	0	37.5741	0	0	0	0	0	0	chr6	17711689	17712068	-	1	ciRNA	ENSGALT00010050797	PSD	mRNA	chr6:17711519-17712068	CIRC		pleckstrin and Sec7 domain containing [Source:HGNC Symbol;Acc:HGNC:9507]	GO:0005085(guanyl-nucleotide exchange factor activity);GO:0014069(postsynaptic density);GO:0031175(neuron projection development);GO:0032154(cleavage furrow);GO:0032587(ruffle membrane);GO:0043197(dendritic spine);GO:0098999(extrinsic component of postsynaptic endosome membrane);GO:0099092(postsynaptic density, intracellular component)	04144(Endocytosis)	NA
ciRNA1450	0	0	0	0	0	0	0	0	0	0	0	0	0	0	0	0	chr12	6822234	6822438	-	1	ciRNA	ENSGALT00010068833	ENSGALG00010028418	mRNA	chr12:6821059-6822438	CIRC		NA	NA	NA	NA
ciRNA1451	0	0	0	0	0	0	0	0	0	0	0	0	0	0	0	0	chr12	10143441	10144914	+	1	ciRNA	ENSGALT00010053995	ENSGALG00010022196	mRNA	chr12:10143440-10144914	CIRC		NA	NA	NA	NA
ciRNA1452	0	0	0	0	0	0	0	0	0	0	0	0	0	0	0	0	chr12	15740428	15744869	+	1	ciRNA	ENSGALT00010053658	MITF	mRNA	chr12:15740427-15744878	CIRC		melanosis associated transcription factor [Source:NCBI gene (formerly Entrezgene);Acc:395886]	GO:0000122(negative regulation of transcription by RNA polymerase II);GO:0000978(RNA polymerase II cis-regulatory region sequence-specific DNA binding);GO:0000981(DNA-binding transcription factor activity, RNA polymerase II-specific);GO:0001228(DNA-binding transcription activator activity, RNA polymerase II-specific);GO:0003677(DNA binding);GO:0003682(chromatin binding);GO:0003700(DNA-binding tra…	04137(Mitophagy - animal);04916(Melanogenesis)	NA
ciRNA1453	0	0	0	0	0	0	0	0	0	0	0	0	0	0	0	0	chr11	3366429	3367352	-	1	ciRNA	ENSGALT00010062059	MMP2	mRNA	chr11:3366358-3367352	CIRC		matrix metallopeptidase 2 [Source:NCBI gene (formerly Entrezgene);Acc:386583]	GO:0001666(response to hypoxia);GO:0001933(negative regulation of protein phosphorylation);GO:0001955(blood vessel maturation);GO:0001957(intramembranous ossification);GO:0004175(endopeptidase activity);GO:0004222(metalloendopeptidase activity);GO:0005576(extracellular region);GO:0005604(basement membrane);GO:0005615(extracellular space);GO:0005886(plasma membrane);GO:0006508(proteolysis);GO:0008…	04912(GnRH signaling pathway)	EC:3.4.24.24
ciRNA1454	0	0	0	0	0	0	0	0	0	0	0	0	0	0	0	0	chr11	4627642	4628910	+	1	ciRNA	ENSGALT00010052886	AKTIP	mRNA	chr11:4627641-4628910	CIRC		AKT interacting protein [Source:NCBI gene (formerly Entrezgene);Acc:415720]	GO:0001934(positive regulation of protein phosphorylation);GO:0005829(cytosol);GO:0005886(plasma membrane);GO:0007032(endosome organization);GO:0007040(lysosome organization);GO:0008333(endosome to lysosome transport);GO:0030897(HOPS complex);GO:0032092(positive regulation of protein binding);GO:0045022(early endosome to late endosome transport);GO:0070695(FHF complex);GO:1905719(protein localiza…	NA	NA
ciRNA1455	0	0	0	0	0	0	0	0	0	0	0	0	0	0	0	0	chr11	4705154	4705370	-	1	ciRNA	ENSGALT00010052993	CHD9	mRNA	chr11:4697546-4705370	CIRC		chromodomain helicase DNA binding protein 9 [Source:HGNC Symbol;Acc:HGNC:25701]	GO:0005654(nucleoplasm);GO:0005829(cytosol)	NA	EC:3.6.4.12
ciRNA1456	0	0	0	0	0	0	0	0	0	0	0	0	0	0	0	0	chr10	5124882	5125150	+	1	ciRNA	ENSGALT00010060304	ANXA2	mRNA	chr10:5124881-5125766	CIRC		annexin A2 [Source:NCBI gene (formerly Entrezgene);Acc:396297]	GO:0001525(angiogenesis);GO:0001533(cornified envelope);GO:0001765(membrane raft assembly);GO:0001786(phosphatidylserine binding);GO:0001921(positive regulation of receptor recycling);GO:0002020(protease binding);GO:0002091(negative regulation of receptor internalization);GO:0003417(growth plate cartilage development);GO:0004859(phospholipase inhibitor activity);GO:0004867(serine-type endopeptida…	05132(Salmonella infection)	NA
ciRNA1457	0	0	0	0	0	0	0	0	0	0	0	0	0	0	0	0	chr10	14655347	14656019	+	1	ciRNA	ENSGALT00010044857	CHD2	mRNA	chr10:14655346-14656019	CIRC		chromodomain helicase DNA binding protein 2 [Source:NCBI gene (formerly Entrezgene);Acc:415507]	GO:0000978(RNA polymerase II cis-regulatory region sequence-specific DNA binding);GO:0005634(nucleus);GO:0006974(cellular response to DNA damage stimulus);GO:0007517(muscle organ development);GO:0010467(gene expression);GO:0042393(histone binding);GO:0060218(hematopoietic stem cell differentiation)	NA	EC:3.6.4.12
ciRNA1458	0	0	0	0	0	0	0	0	0	0	0	0	0	0	0	0	chr17	8140651	8141539	+	1	ciRNA	ENSGALT00010068866	COL5A1	mRNA	chr17:8140650-8141539	CIRC		collagen type V alpha 1 chain [Source:NCBI gene (formerly Entrezgene);Acc:395568]	GO:0001568(blood vessel development);GO:0003007(heart morphogenesis);GO:0005201(extracellular matrix structural constituent);GO:0005581(collagen trimer);GO:0005588(collagen type V trimer);GO:0005604(basement membrane);GO:0007155(cell adhesion);GO:0008201(heparin binding);GO:0016477(cell migration);GO:0030199(collagen fibril organization);GO:0031012(extracellular matrix);GO:0032964(collagen biosyn…	NA	NA
ciRNA1459	0	0	0	0	0	0	0	0	0	0	0	0	0	0	0	0	chr17	10200552	10201066	+	1	ciRNA	ENSGALT00010067778	RABEPK	mRNA	chr17:10200551-10201328	CIRC		Rab9 effector protein with kelch motifs [Source:NCBI gene (formerly Entrezgene);Acc:772357]	NA	NA	NA
ciRNA146	0	1	0	0	0	0	0	0	0	37.5741	0	0	0	0	0	0	chr6	21521575	21521959	-	1	ciRNA	ENSGALT00010051793	KIF11	mRNA	chr6:21521574-21521959	CIRC		kinesin family member 11 [Source:NCBI gene (formerly Entrezgene);Acc:423809]	GO:0000922(spindle pole);GO:0005819(spindle);GO:0005829(cytosol);GO:0005874(microtubule);GO:0005876(spindle microtubule);GO:0007051(spindle organization);GO:0007100(mitotic centrosome separation);GO:0019901(protein kinase binding);GO:0032991(protein-containing complex);GO:0046602(regulation of mitotic centrosome separation);GO:0051225(spindle assembly);GO:0072686(mitotic spindle);GO:0090307(mitot…	NA	NA
ciRNA1460	0	0	0	0	0	0	0	0	0	0	0	0	0	0	0	0	chr15	5358954	5359923	-	1	ciRNA	ENSGALT00010061313	ATP2A2	mRNA	chr15:5358908-5359923	CIRC		ATPase sarcoplasmic/endoplasmic reticulum Ca2+ transporting 2 [Source:NCBI gene (formerly Entrezgene);Acc:396446]	GO:0000045(autophagosome assembly);GO:0000166(nucleotide binding);GO:0002026(regulation of the force of heart contraction);GO:0005388(P-type calcium transporter activity);GO:0005509(calcium ion binding);GO:0005524(ATP binding);GO:0005783(endoplasmic reticulum);GO:0005789(endoplasmic reticulum membrane);GO:0006811(ion transport);GO:0006816(calcium ion transport);GO:0006874(cellular calcium ion hom…	04020(Calcium signaling pathway);04260(Cardiac muscle contraction);04261(Adrenergic signaling in cardiomyocytes)	EC:7.2.2.10
ciRNA1461	0	0	0	0	0	0	0	0	0	0	0	0	0	0	0	0	chr14	4398364	4399155	+	1	ciRNA	ENSGALT00010051961	CPSF4	mRNA	chr14:4398363-4399155	CIRC		cleavage and polyadenylation specific factor 4 [Source:NCBI gene (formerly Entrezgene);Acc:416494]	GO:0005654(nucleoplasm);GO:0005847(mRNA cleavage and polyadenylation specificity factor complex);GO:0043231(intracellular membrane-bounded organelle);GO:1990837(sequence-specific double-stranded DNA binding)	03015(mRNA surveillance pathway);05164(Influenza A)	NA
ciRNA1462	0	0	0	0	0	0	0	0	0	0	0	0	0	0	0	0	chr14	6286503	6288928	+	1	ciRNA	ENSGALT00010043351	TSC2	mRNA	chr14:6286502-6289057	CIRC		TSC complex subunit 2 [Source:HGNC Symbol;Acc:HGNC:12363]	GO:0005096(GTPase activator activity);GO:0005634(nucleus);GO:0005737(cytoplasm);GO:0005764(lysosome);GO:0005794(Golgi apparatus);GO:0005829(cytosol);GO:0014069(postsynaptic density);GO:0016020(membrane);GO:0016239(positive regulation of macroautophagy);GO:0019902(phosphatase binding);GO:0031267(small GTPase binding);GO:0032007(negative regulation of TOR signaling);GO:0033596(TSC1-TSC2 complex);GO…	04115(p53 signaling pathway);04140(Autophagy - animal);04150(mTOR signaling pathway);04218(Cellular senescence);04910(Insulin signaling pathway);05168(Herpes simplex virus 1 infection)	NA
ciRNA1463	0	0	0	0	0	0	0	0	0	0	0	0	0	0	0	0	chr14	8368769	8368977	-	1	ciRNA	ENSGALT00010050633	SMG1	mRNA	chr14:8368618-8368977	CIRC		SMG1 nonsense mediated mRNA decay associated PI3K related kinase [Source:HGNC Symbol;Acc:HGNC:30045]	GO:0000166(nucleotide binding);GO:0000184(nuclear-transcribed mRNA catabolic process, nonsense-mediated decay);GO:0004674(protein serine/threonine kinase activity);GO:0005524(ATP binding);GO:0005634(nucleus);GO:0005654(nucleoplasm);GO:0005737(cytoplasm);GO:0006468(protein phosphorylation);GO:0006807(nitrogen compound metabolic process);GO:0016242(negative regulation of macroautophagy);GO:0016301(…	03015(mRNA surveillance pathway)	EC:2.7.11.1
ciRNA1464	0	0	0	0	0	0	0	0	0	0	0	0	0	0	0	0	chr19	3220070	3221287	-	1	ciRNA	ENSGALT00010071064	GTF2IRD1	mRNA	chr19:3220046-3221287	CIRC		GTF2I repeat domain containing 1 [Source:HGNC Symbol;Acc:HGNC:4661]	GO:0000122(negative regulation of transcription by RNA polymerase II);GO:0000978(RNA polymerase II cis-regulatory region sequence-specific DNA binding);GO:0001227(DNA-binding transcription repressor activity, RNA polymerase II-specific);GO:0003700(DNA-binding transcription factor activity);GO:0005634(nucleus);GO:0005654(nucleoplasm);GO:0005829(cytosol);GO:0014886(transition between slow and fast …	03022(Basal transcription factors)	NA
ciRNA1465	0	0	0	0	0	0	0	0	0	0	0	0	0	0	0	0	chr19	7873889	7874155	+	1	ciRNA	ENSGALT00010070816	RPS6KB1	mRNA	chr19:7873888-7874429	CIRC		ribosomal protein S6 kinase B1 [Source:NCBI gene (formerly Entrezgene);Acc:417637]	GO:0000082(G1/S transition of mitotic cell cycle);GO:0001662(behavioral fear response);GO:0004672(protein kinase activity);GO:0004712(protein serine/threonine/tyrosine kinase activity);GO:0005654(nucleoplasm);GO:0005739(mitochondrion);GO:0006468(protein phosphorylation);GO:0007281(germ cell development);GO:0018105(peptidyl-serine phosphorylation);GO:0031667(response to nutrient levels);GO:0031929…	04012(ErbB signaling pathway);04140(Autophagy - animal);04150(mTOR signaling pathway);04350(TGF-beta signaling pathway);04371(Apelin signaling pathway);04910(Insulin signaling pathway)	EC:2.7.11.1
ciRNA1466	0	0	0	0	0	0	0	0	0	0	0	0	0	0	0	0	chr19	9504666	9505761	-	1	ciRNA	ENSGALT00010071393	ENSGALG00010029534	mRNA	chr19:9504665-9505761	CIRC		NA	NA	04010(MAPK signaling pathway)	NA
ciRNA1467	0	0	0	0	0	0	0	0	0	0	0	0	0	0	0	0	chr19	9874966	9875647	-	1	ciRNA	ENSGALT00010071531	MNT	mRNA	chr19:9874940-9875647	CIRC		MAX network transcriptional repressor [Source:HGNC Symbol;Acc:HGNC:7188]	GO:0000122(negative regulation of transcription by RNA polymerase II);GO:0000977(RNA polymerase II transcription regulatory region sequence-specific DNA binding);GO:0001227(DNA-binding transcription repressor activity, RNA polymerase II-specific);GO:0003677(DNA binding);GO:0003682(chromatin binding);GO:0003700(DNA-binding transcription factor activity);GO:0005654(nucleoplasm);GO:0006355(regulatio…	NA	NA
ciRNA1468	0	0	0	0	0	0	0	0	0	0	0	0	0	0	0	0	chr6	12184516	12184760	+	1	ciRNA	ENSGALT00010052586	ASCC1	mRNA	chr6:12184515-12185322	CIRC		activating signal cointegrator 1 complex subunit 1 [Source:HGNC Symbol;Acc:HGNC:24268]	GO:0003676(nucleic acid binding);GO:0003723(RNA binding);GO:0005634(nucleus);GO:0005667(transcription regulator complex);GO:0005737(cytoplasm);GO:0006355(regulation of DNA-templated transcription);GO:0031594(neuromuscular junction);GO:1990391(DNA repair complex)	NA	NA
ciRNA1469	0	0	0	0	0	0	0	0	0	0	0	0	0	0	0	0	chr6	19989300	19989957	+	1	ciRNA	ENSGALT00010053520	STAMBPL1	mRNA	chr6:19989299-19989958	CIRC		STAM binding protein like 1 [Source:HGNC Symbol;Acc:HGNC:24105]	GO:0061578(Lys63-specific deubiquitinase activity)	NA	EC:3.4.19.12
ciRNA147	0	1	0	0	0	0	0	0	0	37.5741	0	0	0	0	0	0	chr6	26931166	26932290	+	1	ciRNA	ENSGALT00010044116	PDCD4	mRNA	chr6:26931165-26932290	CIRC		programmed cell death 4 [Source:NCBI gene (formerly Entrezgene);Acc:374191]	GO:0005634(nucleus);GO:0005737(cytoplasm);GO:0005829(cytosol);GO:0030509(BMP signaling pathway);GO:0045892(negative regulation of DNA-templated transcription);GO:0050729(positive regulation of inflammatory response);GO:0071222(cellular response to lipopolysaccharide);GO:1900016(negative regulation of cytokine production involved in inflammatory response);GO:1901224(positive regulation of NIK/NF-k…	NA	NA
ciRNA1470	0	0	0	0	0	0	0	0	0	0	0	0	0	0	0	0	chr6	33987475	33987760	+	1	ciRNA	ENSGALT00010006593	ENSGALG00010002852	mRNA	chr6:33987474-33988898	CIRC		NA	NA	NA	NA
ciRNA1471	0	0	0	0	0	0	0	0	0	0	0	0	0	0	0	0	chr26	593902	594151	+	1	ciRNA	ENSGALT00010067551	KDM5B	mRNA	chr26:593901-594271	CIRC		lysine demethylase 5B [Source:NCBI gene (formerly Entrezgene);Acc:421168]	GO:0003677(DNA binding);GO:0003714(transcription corepressor activity);GO:0005634(nucleus);GO:0005654(nucleoplasm);GO:0005829(cytosol);GO:0007338(single fertilization);GO:0008270(zinc ion binding);GO:0009791(post-embryonic development);GO:0010628(positive regulation of gene expression);GO:0032453(histone H3-methyl-lysine-4 demethylase activity);GO:0033601(positive regulation of mammary gland epit…	NA	EC:1.14.11.67
ciRNA1472	0	0	0	0	0	0	0	0	0	0	0	0	0	0	0	0	chr27	1065506	1065661	+	1	ciRNA	ENSGALT00010058747	MYO1D	mRNA	chr27:1065505-1066182	CIRC		myosin ID [Source:HGNC Symbol;Acc:HGNC:7598]	GO:0005903(brush border);GO:0019904(protein domain specific binding);GO:0030424(axon);GO:0043005(neuron projection);GO:0043025(neuronal cell body);GO:0043209(myelin sheath);GO:0051641(cellular localization)	NA	NA
ciRNA1473	0	0	0	0	0	0	0	0	0	0	0	0	0	0	0	0	chr27	4984441	4985170	+	1	ciRNA	ENSGALT00010051847	TUBG1	mRNA	chr27:4984440-4985170	CIRC		tubulin gamma 1 [Source:HGNC Symbol;Acc:HGNC:12417]	GO:0000070(mitotic sister chromatid segregation);GO:0000166(nucleotide binding);GO:0000212(meiotic spindle organization);GO:0000226(microtubule cytoskeleton organization);GO:0000242(pericentriolar material);GO:0000278(mitotic cell cycle);GO:0000794(condensed nuclear chromosome);GO:0000930(gamma-tubulin complex);GO:0005200(structural constituent of cytoskeleton);GO:0005525(GTP binding);GO:0005634(…	NA	NA
ciRNA1474	0	0	0	0	0	0	0	0	0	0	0	0	0	0	0	0	chr25	2746621	2751915	+	1	ciRNA	ENSGALT00010067833	ENSGALG00010027983	mRNA	chr25:2746620-2751915	CIRC		NA	NA	NA	NA
ciRNA1475	0	0	0	0	0	0	0	0	0	0	0	0	0	0	0	0	chr22	3396964	3397227	+	1	ciRNA	ENSGALT00010046689	SNRNP27	mRNA	chr22:3396963-3397252	CIRC		small nuclear ribonucleoprotein U4/U6.U5 subunit 27 [Source:HGNC Symbol;Acc:HGNC:30240]	GO:0005634(nucleus);GO:0006397(mRNA processing);GO:0008380(RNA splicing);GO:0046540(U4/U6 x U5 tri-snRNP complex)	03040(Spliceosome)	NA
ciRNA1476	0	0	0	0	0	0	0	0	0	0	0	0	0	0	0	0	chr23	5335509	5335870	-	1	ciRNA	ENSGALT00010041585	COL16A1	mRNA	chr23:5335485-5335870	CIRC		collagen type XVI alpha 1 chain [Source:HGNC Symbol;Acc:HGNC:2193]	GO:0005178(integrin binding);GO:0007155(cell adhesion);GO:0033622(integrin activation);GO:0033627(cell adhesion mediated by integrin);GO:0051894(positive regulation of focal adhesion assembly);GO:0071230(cellular response to amino acid stimulus)	NA	NA
ciRNA1477	0	0	0	0	0	0	0	0	0	0	0	0	0	0	0	0	chr23	5793411	5794258	+	1	ciRNA	ENSGALT00010043054	MACF1	mRNA	chr23:5793410-5794258	CIRC		microtubule actin crosslinking factor 1 [Source:HGNC Symbol;Acc:HGNC:13664]	NA	NA	NA
ciRNA1478	0	0	0	0	0	0	0	0	0	0	0	0	0	0	0	0	chr20	860629	864465	+	1	ciRNA	ENSGALT00010052531	ENSGALG00010021627	mRNA	chr20:860628-869485	CIRC		NA	NA	NA	NA
ciRNA1479	0	0	0	0	0	0	0	0	0	0	0	0	0	0	0	0	chr20	8016595	8020165	-	1	ciRNA	ENSGALT00010055429	TAF4	mRNA	chr20:8016576-8020165	CIRC		TATA-box binding protein associated factor 4 [Source:HGNC Symbol;Acc:HGNC:11537]	GO:0000785(chromatin);GO:0001046(core promoter sequence-specific DNA binding);GO:0001541(ovarian follicle development);GO:0001673(male germ cell nucleus);GO:0003677(DNA binding);GO:0005634(nucleus);GO:0005654(nucleoplasm);GO:0005667(transcription regulator complex);GO:0005669(transcription factor TFIID complex);GO:0005829(cytosol);GO:0006351(DNA-templated transcription);GO:0006352(DNA-templated t…	03022(Basal transcription factors)	NA
ciRNA148	0	1	0	0	0	0	0	0	0	37.5741	0	0	0	0	0	0	chr6	36142434	36143757	+	1	ciRNA	ENSGALT00010003895	ALDH18A1	mRNA	chr6:36142433-36143781	CIRC		NA	GO:0000166(nucleotide binding);GO:0003824(catalytic activity);GO:0004349(glutamate 5-kinase activity);GO:0004350(glutamate-5-semialdehyde dehydrogenase activity);GO:0005524(ATP binding);GO:0005737(cytoplasm);GO:0005739(mitochondrion);GO:0006561(proline biosynthetic process);GO:0008152(metabolic process);GO:0008652(cellular amino acid biosynthetic process);GO:0016301(kinase activity);GO:0016310(ph…	00330(Arginine and proline metabolism);01100(Metabolic pathways);01230(Biosynthesis of amino acids)	EC:2.7.2.11
ciRNA1480	0	0	0	0	0	0	0	0	0	0	0	0	0	0	0	0	chr20	9979621	9980029	+	1	ciRNA	ENSGALT00010060958	ARFRP1	mRNA	chr20:9979620-9981127	CIRC		ADP ribosylation factor related protein 1 [Source:HGNC Symbol;Acc:HGNC:662]	GO:0000166(nucleotide binding);GO:0003924(GTPase activity);GO:0005525(GTP binding);GO:0005794(Golgi apparatus);GO:0005802(trans-Golgi network);GO:0007369(gastrulation);GO:0016020(membrane);GO:0034067(protein localization to Golgi apparatus);GO:0042147(retrograde transport, endosome to Golgi);GO:0043001(Golgi to plasma membrane protein transport)	NA	NA
ciRNA1481	0	0	0	0	0	0	0	0	0	0	0	0	0	0	0	0	chr21	5585262	5586065	-	1	ciRNA	ENSGALT00010042508	CLCN6	mRNA	chr21:5585261-5586065	CIRC		chloride voltage-gated channel 6 [Source:NCBI gene (formerly Entrezgene);Acc:419488]	GO:0005247(voltage-gated chloride channel activity);GO:0006821(chloride transport)	NA	NA
ciRNA1482	0	0	0	0	0	0	0	0	0	0	0	0	0	0	0	0	chr21	6536590	6536874	+	1	ciRNA	ENSGALT00010043235	HSPG2	mRNA	chr21:6536589-6537131	CIRC		heparan sulfate proteoglycan 2 [Source:HGNC Symbol;Acc:HGNC:5273]	GO:0008022(protein C-terminus binding)	04512(ECM-receptor interaction)	NA
ciRNA1483	0	0	0	0	0	0	0	0	0	0	0	0	0	0	0	0	Z	34695123	34696048	+	1	ciRNA	ENSGALT00010034033	FOCAD	mRNA	Z:34695122-34696048	CIRC		focadhesin [Source:NCBI gene (formerly Entrezgene);Acc:427233]	GO:0005925(focal adhesion)	NA	NA
ciRNA1484	0	0	0	0	0	0	0	0	0	0	0	0	0	0	0	0	Z	36646699	36647144	+	1	ciRNA	ENSGALT00010033899	ANXA1	mRNA	Z:36646698-36648015	CIRC		annexin A1 [Source:NCBI gene (formerly Entrezgene);Acc:404271]	GO:0001533(cornified envelope);GO:0001780(neutrophil homeostasis);GO:0002548(monocyte chemotaxis);GO:0002685(regulation of leukocyte migration);GO:0005544(calcium-dependent phospholipid binding);GO:0005615(extracellular space);GO:0005634(nucleus);GO:0005654(nucleoplasm);GO:0005737(cytoplasm);GO:0005768(endosome);GO:0005829(cytosol);GO:0005884(actin filament);GO:0005886(plasma membrane);GO:0006909…	NA	NA
ciRNA1485	0	0	0	0	0	0	0	0	0	0	0	0	0	0	0	0	chr28	2216079	2221154	-	1	ciRNA	ENSGALT00010069144	ADAMTS10	mRNA	chr28:2216057-2221154	CIRC		ADAM metallopeptidase with thrombospondin type 1 motif, 10 [Source:NCBI gene (formerly Entrezgene);Acc:769592]	GO:0004222(metalloendopeptidase activity);GO:0005576(extracellular region);GO:0006508(proteolysis);GO:0008233(peptidase activity);GO:0008237(metallopeptidase activity);GO:0016787(hydrolase activity);GO:0030198(extracellular matrix organization);GO:0031012(extracellular matrix);GO:0046872(metal ion binding)	NA	NA
ciRNA1486	0	0	0	0	0	0	0	0	0	0	0	0	0	0	0	0	chr7	6729911	6730922	+	1	ciRNA	ENSGALT00010034347	ENSGALG00010014258	mRNA	chr7:6729910-6730922	CIRC		NA	NA	NA	NA
ciRNA1487	0	0	0	0	0	0	0	0	0	0	0	0	0	0	0	0	chr7	25548900	25550990	+	1	ciRNA	ENSGALT00010045939	GLI2	mRNA	chr7:25548899-25551043	CIRC		GLI family zinc finger 2 [Source:NCBI gene (formerly Entrezgene);Acc:395956]	NA	04340(Hedgehog signaling pathway)	NA
ciRNA1488	0	0	0	0	0	0	0	0	0	0	0	0	0	0	0	0	chr7	30305977	30306606	-	1	ciRNA	ENSGALT00010021665	DARS	mRNA	chr7:30305961-30306606	CIRC		aspartyl-tRNA synthetase [Source:NCBI gene (formerly Entrezgene);Acc:424296]	GO:0000166(nucleotide binding);GO:0003676(nucleic acid binding);GO:0003723(RNA binding);GO:0004812(aminoacyl-tRNA ligase activity);GO:0004815(aspartate-tRNA ligase activity);GO:0005524(ATP binding);GO:0005737(cytoplasm);GO:0005829(cytosol);GO:0006418(tRNA aminoacylation for protein translation);GO:0006422(aspartyl-tRNA aminoacylation);GO:0017101(aminoacyl-tRNA synthetase multienzyme complex);GO:0…	00970(Aminoacyl-tRNA biosynthesis)	EC:6.1.1.12
ciRNA1489	0	0	0	0	0	0	0	0	0	0	0	0	0	0	0	0	chr13	2417177	2418261	+	1	ciRNA	ENSGALT00010024474	HSPA9	mRNA	chr13:2417176-2418261	CIRC		heat shock protein family A (Hsp70) member 9 [Source:NCBI gene (formerly Entrezgene);Acc:416183]	GO:0000166(nucleotide binding);GO:0005524(ATP binding);GO:0005737(cytoplasm);GO:0005739(mitochondrion);GO:0005759(mitochondrial matrix);GO:0006457(protein folding);GO:0006611(protein export from nucleus);GO:0016226(iron-sulfur cluster assembly);GO:0016887(ATP hydrolysis activity);GO:0019899(enzyme binding);GO:0030218(erythrocyte differentiation);GO:0031072(heat shock protein binding);GO:0031625(u…	03018(RNA degradation)	NA
ciRNA149	0	2	0	0	0	0	0	0	0	75.1483	0	0	0	0	0	0	chr24	1585459	1586018	+	1	ciRNA	ENSGALT00010056687	ENSGALG00010023248	mRNA	chr24:1585458-1586018	CIRC		NA	NA	NA	NA
ciRNA1490	0	0	0	0	0	0	0	0	0	0	0	0	0	0	0	0	chr13	2916788	2917301	-	1	ciRNA	ENSGALT00010024922	NPM1	mRNA	chr13:2916787-2917301	CIRC		nucleophosmin [Source:NCBI gene (formerly Entrezgene);Acc:396203]	NA	NA	NA
ciRNA1491	0	0	0	0	0	0	0	0	0	0	0	0	0	0	0	0	chr13	13147494	13148166	-	1	ciRNA	ENSGALT00010040930	CANX	mRNA	chr13:13147487-13148166	CIRC		calnexin [Source:NCBI gene (formerly Entrezgene);Acc:416288]	GO:0005783(endoplasmic reticulum);GO:0005789(endoplasmic reticulum membrane);GO:0016020(membrane);GO:0016021(integral component of membrane);GO:0044233(mitochondria-associated endoplasmic reticulum membrane);GO:0044322(endoplasmic reticulum quality control compartment);GO:0048488(synaptic vesicle endocytosis);GO:0072583(clathrin-dependent endocytosis)	04141(Protein processing in endoplasmic reticulum);04145(Phagosome)	NA
ciRNA1492	0	0	0	0	0	0	0	0	0	0	0	0	0	0	0	0	chr5	549707	550328	+	1	ciRNA	ENSGALT00010052450	SPTB	mRNA	chr5:549706-551440	CIRC		spectrin beta, erythrocytic [Source:HGNC Symbol;Acc:HGNC:11274]	GO:0005829(cytosol);GO:0014731(spectrin-associated cytoskeleton);GO:0030506(ankyrin binding);GO:0032991(protein-containing complex);GO:0051015(actin filament binding)	NA	NA
ciRNA1493	0	0	0	0	0	0	0	0	0	0	0	0	0	0	0	0	chr5	28457013	28457179	-	1	ciRNA	ENSGALT00010048136	ENSGALG00010019931	mRNA	chr5:28456621-28457179	CIRC		NA	NA	NA	NA
ciRNA1494	0	0	0	0	0	0	0	0	0	0	0	0	0	0	0	0	chr4	56168172	56168984	+	1	ciRNA	ENSGALT00010009056	CAMK2D	mRNA	chr4:56168171-56169005	CIRC		calcium/calmodulin dependent protein kinase II delta [Source:NCBI gene (formerly Entrezgene);Acc:422688]	NA	04012(ErbB signaling pathway);04020(Calcium signaling pathway);04114(Oocyte meiosis);04217(Necroptosis);04261(Adrenergic signaling in cardiomyocytes);04310(Wnt signaling pathway);04912(GnRH signaling pathway);04916(Melanogenesis)	EC:2.7.11.17
ciRNA1495	0	0	0	0	0	0	0	0	0	0	0	0	0	0	0	0	chr4	73269171	73270235	+	1	ciRNA	ENSGALT00010023705	DHX15	mRNA	chr4:73269170-73270236	CIRC		DEAH-box helicase 15 [Source:NCBI gene (formerly Entrezgene);Acc:422813]	GO:0000166(nucleotide binding);GO:0003676(nucleic acid binding);GO:0003723(RNA binding);GO:0003724(RNA helicase activity);GO:0003725(double-stranded RNA binding);GO:0004386(helicase activity);GO:0005524(ATP binding);GO:0005681(spliceosomal complex);GO:0005689(U12-type spliceosomal complex);GO:0008380(RNA splicing);GO:0016607(nuclear speck);GO:0016787(hydrolase activity);GO:0042742(defense respons…	03040(Spliceosome)	EC:3.6.4.13
ciRNA1496	0	0	0	0	0	0	0	0	0	0	0	0	0	0	0	0	chr3	10155265	10156399	-	1	ciRNA	ENSGALT00010042586	RAB1B	mRNA	chr3:10154723-10156399	CIRC		RAB1B, member RAS onco family [Source:NCBI gene (formerly Entrezgene);Acc:421273]	GO:0000045(autophagosome assembly);GO:0003924(GTPase activity);GO:0005525(GTP binding);GO:0005794(Golgi apparatus);GO:0006888(endoplasmic reticulum to Golgi vesicle-mediated transport);GO:0006897(endocytosis);GO:0006914(autophagy);GO:0007030(Golgi organization);GO:0016477(cell migration);GO:0019068(virion assembly);GO:0030252(growth hormone secretion);GO:0032402(melanosome transport);GO:0032757(p…	04140(Autophagy - animal)	NA
ciRNA1497	0	0	0	0	0	0	0	0	0	0	0	0	0	0	0	0	chr3	10662510	10663766	+	1	ciRNA	ENSGALT00010042825	MEIS1	mRNA	chr3:10662509-10663845	CIRC		Meis homeobox 1 [Source:NCBI gene (formerly Entrezgene);Acc:395589]	GO:0000978(RNA polymerase II cis-regulatory region sequence-specific DNA binding);GO:0000981(DNA-binding transcription factor activity, RNA polymerase II-specific);GO:0001228(DNA-binding transcription activator activity, RNA polymerase II-specific);GO:0001525(angiogenesis);GO:0001654(eye development);GO:0002089(lens morphogenesis in camera-type eye);GO:0003677(DNA binding);GO:0003682(chromatin bi…	NA	NA
ciRNA1498	0	0	0	0	0	0	0	0	0	0	0	0	0	0	0	0	chr3	35795103	35795455	+	1	ciRNA	ENSGALT00010020523	RGS7	mRNA	chr3:35795102-35802683	CIRC		regulator of G protein signaling 7 [Source:NCBI gene (formerly Entrezgene);Acc:395620]	GO:0005096(GTPase activator activity);GO:0005829(cytosol);GO:0007186(G protein-coupled receptor signaling pathway);GO:0009968(negative regulation of signal transduction);GO:0031681(G-protein beta-subunit binding);GO:0035556(intracellular signal transduction);GO:0043547(positive regulation of GTPase activity)	NA	NA
ciRNA1499	0	0	0	0	0	0	0	0	0	0	0	0	0	0	0	0	chr3	37742017	37742372	-	1	ciRNA	ENSGALT00010022581	TBCE	mRNA	chr3:37741684-37742372	CIRC		tubulin folding cofactor E [Source:HGNC Symbol;Acc:HGNC:11582]	GO:0000226(microtubule cytoskeleton organization);GO:0007023(post-chaperonin tubulin folding pathway);GO:0007052(mitotic spindle organization);GO:0007409(axonogenesis);GO:0008344(adult locomotory behavior);GO:0009791(post-embryonic development);GO:0014889(muscle atrophy);GO:0048589(developmental growth);GO:0048936(peripheral nervous system neuron axonogenesis)	NA	NA
ciRNA15	3	0	0	0	0	0	0	0	121.039	0	0	0	0	0	0	0	chr14	9979969	9980353	+	1	ciRNA	ENSGALT00010044644	USP7	mRNA	chr14:9979968-9980361	CIRC		ubiquitin specific peptidase 7 [Source:NCBI gene (formerly Entrezgene);Acc:395126]	GO:0002039(p53 binding);GO:0004197(cysteine-type endopeptidase activity);GO:0004843(cysteine-type deubiquitinase activity);GO:0005634(nucleus);GO:0005829(cytosol);GO:0006111(regulation of gluconeogenesis);GO:0006283(transcription-coupled nucleotide-excision repair);GO:0008022(protein C-terminus binding);GO:0010216(maintenance of DNA methylation);GO:0016579(protein deubiquitination);GO:0031625(ubi…	04068(FoxO signaling pathway)	EC:3.4.19.12
ciRNA150	0	1	0	0	0	0	0	0	0	37.5741	0	0	0	0	0	0	chr24	1602566	1603150	+	1	ciRNA	ENSGALT00010056806	NFRKB	mRNA	chr24:1602565-1603150	CIRC		nuclear factor related to kappaB binding protein [Source:NCBI gene (formerly Entrezgene);Acc:419730]	GO:0000723(telomere maintenance);GO:0002020(protease binding);GO:0005634(nucleus);GO:0005654(nucleoplasm);GO:0006275(regulation of DNA replication);GO:0006282(regulation of DNA repair);GO:0006338(chromatin remodeling);GO:0031011(Ino80 complex);GO:0033044(regulation of chromosome organization);GO:0045739(positive regulation of DNA repair);GO:0045893(positive regulation of DNA-templated transcripti…	NA	NA
ciRNA1500	0	0	0	0	0	0	0	0	0	0	0	0	0	0	0	0	chr3	57630281	57630557	-	1	ciRNA	ENSGALT00010012510	L3MBTL3	mRNA	chr3:57625789-57630557	CIRC		L3MBTL histone methyl-lysine binding protein 3 [Source:HGNC Symbol;Acc:HGNC:23035]	GO:0003682(chromatin binding);GO:0005634(nucleus);GO:0005654(nucleoplasm);GO:0005730(nucleolus);GO:0006325(chromatin organization);GO:0006355(regulation of DNA-templated transcription);GO:0008270(zinc ion binding);GO:0030099(myeloid cell differentiation);GO:0030225(macrophage differentiation);GO:0030851(granulocyte differentiation);GO:0042393(histone binding);GO:0042802(identical protein binding)…	NA	NA
ciRNA1501	0	0	0	0	0	0	0	0	0	0	0	0	0	0	0	0	chr3	63468472	63469342	-	1	ciRNA	ENSGALT00010035321	KPNA5	mRNA	chr3:63468457-63469342	CIRC		karyopherin subunit alpha 5 [Source:HGNC Symbol;Acc:HGNC:6398]	GO:0005829(cytosol)	05164(Influenza A)	NA
ciRNA1502	0	0	0	0	0	0	0	0	0	0	0	0	0	0	0	0	chr3	68751146	68756757	+	1	ciRNA	ENSGALT00010029779	HACE1	mRNA	chr3:68751145-68756757	CIRC		HECT domain and ankyrin repeat containing E3 ubiquitin protein ligase 1 [Source:NCBI gene (formerly Entrezgene);Acc:421788]	GO:0000139(Golgi membrane);GO:0000209(protein polyubiquitination);GO:0004842(ubiquitin-protein transferase activity);GO:0005634(nucleus);GO:0005737(cytoplasm);GO:0005783(endoplasmic reticulum);GO:0005794(Golgi apparatus);GO:0006511(ubiquitin-dependent protein catabolic process);GO:0007030(Golgi organization);GO:0007049(cell cycle);GO:0016020(membrane);GO:0016567(protein ubiquitination);GO:0016604…	NA	EC:2.3.2.26
ciRNA1503	0	0	0	0	0	0	0	0	0	0	0	0	0	0	0	0	chr3	79296508	79296983	+	1	ciRNA	ENSGALT00010008831	PHIP	mRNA	chr3:79296507-79296983	CIRC		pleckstrin homology domain interacting protein [Source:HGNC Symbol;Acc:HGNC:15673]	GO:0005158(insulin receptor binding);GO:0007010(cytoskeleton organization);GO:0008286(insulin receptor signaling pathway);GO:0022604(regulation of cell morphogenesis);GO:0045944(positive regulation of transcription by RNA polymerase II);GO:0070577(lysine-acetylated histone binding);GO:2001237(negative regulation of extrinsic apoptotic signaling pathway)	NA	NA
ciRNA1504	0	0	0	0	0	0	0	0	0	0	0	0	0	0	0	0	chr3	98670236	98670905	+	1	ciRNA	ENSGALT00010007245	DDX1	mRNA	chr3:98670235-98670906	CIRC		DEAD-box helicase 1 [Source:NCBI gene (formerly Entrezgene);Acc:395249]	GO:0000166(nucleotide binding);GO:0002735(positive regulation of myeloid dendritic cell cytokine production);GO:0003676(nucleic acid binding);GO:0003682(chromatin binding);GO:0003712(transcription coregulator activity);GO:0003724(RNA helicase activity);GO:0003725(double-stranded RNA binding);GO:0004386(helicase activity);GO:0004518(nuclease activity);GO:0004527(exonuclease activity);GO:0005524(AT…	NA	EC:3.6.4.13
ciRNA1505	0	0	0	0	0	0	0	0	0	0	0	0	0	0	0	0	chr2	759961	760397	+	1	ciRNA	ENSGALT00010066145	ENSGALG00010027281	mRNA	chr2:759960-760779	CIRC		NA	NA	NA	NA
ciRNA1506	0	0	0	0	0	0	0	0	0	0	0	0	0	0	0	0	chr2	24572240	24572698	-	1	ciRNA	ENSGALT00010007889	ASNS	mRNA	chr2:24572174-24572698	CIRC		asparagine synthetase (glutamine-hydrolyzing) [Source:NCBI gene (formerly Entrezgene);Acc:420574]	GO:0000166(nucleotide binding);GO:0004066(asparagine synthase (glutamine-hydrolyzing) activity);GO:0005524(ATP binding);GO:0005829(cytosol);GO:0006529(asparagine biosynthetic process);GO:0006541(glutamine metabolic process);GO:0008652(cellular amino acid biosynthetic process);GO:0016874(ligase activity);GO:0042149(cellular response to glucose starvation);GO:0043066(negative regulation of apoptoti…	00250(Alanine, aspartate and glutamate metabolism);01100(Metabolic pathways);01230(Biosynthesis of amino acids)	EC:6.3.5.4
ciRNA1507	0	0	0	0	0	0	0	0	0	0	0	0	0	0	0	0	chr2	28698853	28702665	+	1	ciRNA	ENSGALT00010010364	AHR1A	mRNA	chr2:28698852-28702665	CIRC		aryl hydrocarbon receptor 1 alpha [Source:NCBI gene (formerly Entrezgene);Acc:373907]	GO:0000976(transcription cis-regulatory region binding);GO:0000987(cis-regulatory region sequence-specific DNA binding);GO:0001046(core promoter sequence-specific DNA binding);GO:0001094(TFIID-class transcription factor complex binding);GO:0001223(transcription coactivator binding);GO:0002819(regulation of adaptive immune response);GO:0002841(negative regulation of T cell mediated immune response…	NA	NA
ciRNA1508	0	0	0	0	0	0	0	0	0	0	0	0	0	0	0	0	chr2	38353830	38354232	-	1	ciRNA	ENSGALT00010005995	SLC4A7	mRNA	chr2:38353829-38354232	CIRC		solute carrier family 4 member 7 [Source:HGNC Symbol;Acc:HGNC:11033]	GO:0005452(solute:inorganic anion antiporter activity);GO:0005886(plasma membrane);GO:0006811(ion transport);GO:0006820(anion transport);GO:0008509(anion transmembrane transporter activity);GO:0008510(sodium:bicarbonate symporter activity);GO:0015698(inorganic anion transport);GO:0015701(bicarbonate transport);GO:0016020(membrane);GO:0016021(integral component of membrane);GO:0016323(basolateral …	NA	NA
ciRNA1509	0	0	0	0	0	0	0	0	0	0	0	0	0	0	0	0	chr2	39502872	39506722	+	1	ciRNA	ENSGALT00010003480	RBMS3	mRNA	chr2:39502871-39506723	CIRC		RNA binding motif single stranded interacting protein 3 [Source:HGNC Symbol;Acc:HGNC:13427]	GO:0002357(defense response to tumor cell);GO:0003676(nucleic acid binding);GO:0003723(RNA binding);GO:0003730(mRNA 3'-UTR binding);GO:0005634(nucleus);GO:0005737(cytoplasm);GO:0005829(cytosol);GO:0008143(poly(A) binding);GO:0008266(poly(U) RNA binding);GO:0010628(positive regulation of gene expression);GO:0010629(negative regulation of gene expression);GO:0035925(mRNA 3'-UTR AU-rich region bindi…	NA	NA
ciRNA151	0	1	0	0	0	0	0	0	0	37.5741	0	0	0	0	0	0	chr24	3129665	3130115	+	1	ciRNA	ENSGALT00010062456	HSPA8	mRNA	chr24:3129664-3130115	CIRC		heat shock 70kDa protein 8 [Source:NCBI gene (formerly Entrezgene);Acc:395853]	GO:0000166(nucleotide binding);GO:0000974(Prp19 complex);GO:0001664(G protein-coupled receptor binding);GO:0001786(phosphatidylserine binding);GO:0005524(ATP binding);GO:0005634(nucleus);GO:0005681(spliceosomal complex);GO:0005737(cytoplasm);GO:0005764(lysosome);GO:0005770(late endosome);GO:0005776(autophagosome);GO:0005829(cytosol);GO:0005886(plasma membrane);GO:0006457(protein folding);GO:00073…	03040(Spliceosome);04010(MAPK signaling pathway);04141(Protein processing in endoplasmic reticulum);04144(Endocytosis)	NA
ciRNA1510	0	0	0	0	0	0	0	0	0	0	0	0	0	0	0	0	chr2	56474193	56481916	-	1	ciRNA	ENSGALT00010017474	ATP9B	mRNA	chr2:56474166-56481916	CIRC		ATPase phospholipid transporting 9B (putative) [Source:HGNC Symbol;Acc:HGNC:13541]	GO:0000166(nucleotide binding);GO:0000287(magnesium ion binding);GO:0005524(ATP binding);GO:0005768(endosome);GO:0005802(trans-Golgi network);GO:0005886(plasma membrane);GO:0006890(retrograde vesicle-mediated transport, Golgi to endoplasmic reticulum);GO:0006897(endocytosis);GO:0015914(phospholipid transport);GO:0016020(membrane);GO:0016021(integral component of membrane);GO:0016887(ATP hydrolysi…	NA	EC:7.6.2.1
ciRNA1511	0	0	0	0	0	0	0	0	0	0	0	0	0	0	0	0	chr2	60197853	60199099	+	1	ciRNA	ENSGALT00010018492	KIF13A	mRNA	chr2:60197852-60199099	CIRC		kinesin family member 13A [Source:HGNC Symbol;Acc:HGNC:14566]	GO:0005813(centrosome);GO:0006886(intracellular protein transport);GO:0008333(endosome to lysosome transport);GO:0010008(endosome membrane);GO:0030496(midbody);GO:0032438(melanosome organization);GO:0032465(regulation of cytokinesis);GO:0035459(vesicle cargo loading)	NA	NA
ciRNA1512	0	0	0	0	0	0	0	0	0	0	0	0	0	0	0	0	chr2	75239430	75240120	+	1	ciRNA	ENSGALT00010001250	MYO10	mRNA	chr2:75239429-75240158	CIRC		myosin X [Source:HGNC Symbol;Acc:HGNC:7593]	GO:0005730(nucleolus);GO:0005829(cytosol);GO:0005886(plasma membrane);GO:0008360(regulation of cell shape);GO:0022409(positive regulation of cell-cell adhesion);GO:0030175(filopodium);GO:0030507(spectrin binding);GO:0043005(neuron projection);GO:0043025(neuronal cell body);GO:0051489(regulation of filopodium assembly)	NA	NA
ciRNA1513	0	0	0	0	0	0	0	0	0	0	0	0	0	0	0	0	chr2	93240620	93242231	+	1	ciRNA	ENSGALT00010002640	RTTN	mRNA	chr2:93240619-93242243	CIRC		rotatin [Source:NCBI gene (formerly Entrezgene);Acc:421023]	GO:0005813(centrosome);GO:0005814(centriole);GO:0007368(determination of left/right symmetry);GO:0036064(ciliary basal body)	NA	NA
ciRNA1514	0	0	0	0	0	0	0	0	0	0	0	0	0	0	0	0	chr2	127862711	127865141	+	1	ciRNA	ENSGALT00010027040	VPS13B	mRNA	chr2:127862710-127865144	CIRC		vacuolar protein sorting 13 homolog B [Source:HGNC Symbol;Acc:HGNC:2183]	NA	NA	NA
ciRNA1515	0	0	0	0	0	0	0	0	0	0	0	0	0	0	0	0	chr1	7288474	7290550	+	1	ciRNA	ENSGALT00010012817	OPTN	mRNA	chr1:7288473-7290553	CIRC		optineurin [Source:NCBI gene (formerly Entrezgene);Acc:374079]	GO:0001920(negative regulation of receptor recycling);GO:0005794(Golgi apparatus);GO:0005802(trans-Golgi network);GO:0005829(cytosol);GO:0007030(Golgi organization);GO:0008022(protein C-terminus binding);GO:0008104(protein localization);GO:0010508(positive regulation of autophagy);GO:0030674(protein-macromolecule adaptor activity);GO:0031267(small GTPase binding);GO:0031593(polyubiquitin modifica…	04137(Mitophagy - animal)	NA
ciRNA1516	0	0	0	0	0	0	0	0	0	0	0	0	0	0	0	0	chr1	12659201	12659486	-	1	ciRNA	ENSGALT00010022378	PHTF2	mRNA	chr1:12656072-12659486	CIRC		putative homeodomain transcription factor 2 [Source:NCBI gene (formerly Entrezgene);Acc:417728]	GO:0005783(endoplasmic reticulum);GO:0016020(membrane);GO:0016021(integral component of membrane)	NA	NA
ciRNA1517	0	0	0	0	0	0	0	0	0	0	0	0	0	0	0	0	chr1	31137310	31137554	-	1	ciRNA	ENSGALT00010033530	SLC38A2	mRNA	chr1:31134499-31137554	CIRC		solute carrier family 38 member 2 [Source:NCBI gene (formerly Entrezgene);Acc:417807]	GO:0003333(amino acid transmembrane transport);GO:0005295(neutral amino acid:sodium symporter activity);GO:0005737(cytoplasm);GO:0005886(plasma membrane);GO:0005887(integral component of plasma membrane);GO:0006865(amino acid transport);GO:0006868(glutamine transport);GO:0010628(positive regulation of gene expression);GO:0015171(amino acid transmembrane transporter activity);GO:0015186(L-glutamin…	NA	NA
ciRNA1518	0	0	0	0	0	0	0	0	0	0	0	0	0	0	0	0	chr1	49324053	49324266	+	1	ciRNA	ENSGALT00010024576	TCF20	mRNA	chr1:49324052-49386295	CIRC		transcription factor 20 [Source:HGNC Symbol;Acc:HGNC:11631]	GO:0005634(nucleus);GO:0005654(nucleoplasm);GO:0006357(regulation of transcription by RNA polymerase II);GO:0016604(nuclear body);GO:0046872(metal ion binding)	NA	NA
ciRNA1519	0	0	0	0	0	0	0	0	0	0	0	0	0	0	0	0	chr1	49789378	49789529	+	1	ciRNA	ENSGALT00010030761	RANGAP1	mRNA	chr1:49789377-49791394	CIRC		Ran GTPase activating protein 1 [Source:NCBI gene (formerly Entrezgene);Acc:417997]	GO:0000776(kinetochore);GO:0003723(RNA binding);GO:0005096(GTPase activator activity);GO:0005635(nuclear envelope);GO:0005737(cytoplasm);GO:0005829(cytosol);GO:0016235(aggresome);GO:0016925(protein sumoylation);GO:0031267(small GTPase binding);GO:0031965(nuclear membrane);GO:0043231(intracellular membrane-bounded organelle);GO:0046826(negative regulation of protein export from nucleus);GO:0048471…	03013(RNA transport)	NA
ciRNA152	0	1	0	0	0	0	0	0	0	37.5741	0	0	0	0	0	0	chr22	449244	452310	+	1	ciRNA	ENSGALT00010049303	SLC23A2	mRNA	chr22:449243-452374	CIRC		solute carrier family 23 member 2 [Source:NCBI gene (formerly Entrezgene);Acc:419520]	GO:0005737(cytoplasm);GO:0005886(plasma membrane);GO:0008520(L-ascorbate:sodium symporter activity);GO:0009925(basal plasma membrane);GO:0015229(L-ascorbic acid transmembrane transporter activity);GO:0015882(L-ascorbic acid transmembrane transport);GO:0016020(membrane);GO:0016021(integral component of membrane);GO:0016323(basolateral plasma membrane);GO:0016324(apical plasma membrane);GO:0019852(…	NA	NA
ciRNA1520	0	0	0	0	0	0	0	0	0	0	0	0	0	0	0	0	chr1	51673828	51674511	+	1	ciRNA	ENSGALT00010035867	IFT27	mRNA	chr1:51673827-51674512	CIRC		intraflagellar transport 27 [Source:NCBI gene (formerly Entrezgene);Acc:418053]	GO:0001822(kidney development);GO:0003924(GTPase activity);GO:0005525(GTP binding);GO:0005634(nucleus);GO:0005737(cytoplasm);GO:0005813(centrosome);GO:0005886(plasma membrane);GO:0005929(cilium);GO:0006886(intracellular protein transport);GO:0007165(signal transduction);GO:0007224(smoothened signaling pathway);GO:0007264(small GTPase mediated signal transduction);GO:0007283(spermatogenesis);GO:00…	NA	NA
ciRNA1521	0	0	0	0	0	0	0	0	0	0	0	0	0	0	0	0	chr1	65402568	65405135	+	1	ciRNA	ENSGALT00010033699	GOLT1B	mRNA	chr1:65402567-65405135	CIRC		golgi transport 1B [Source:HGNC Symbol;Acc:HGNC:20175]	NA	NA	NA
ciRNA1522	0	0	0	0	0	0	0	0	0	0	0	0	0	0	0	0	chr1	69239308	69239733	+	1	ciRNA	ENSGALT00010031997	PARVB	mRNA	chr1:69239307-69240944	CIRC		parvin beta [Source:HGNC Symbol;Acc:HGNC:14653]	GO:0003779(actin binding);GO:0005856(cytoskeleton);GO:0005925(focal adhesion);GO:0007155(cell adhesion);GO:0030027(lamellipodium);GO:0030031(cell projection assembly);GO:0030032(lamellipodium assembly);GO:0031532(actin cytoskeleton reorganization);GO:0071963(establishment or maintenance of cell polarity regulating cell shape)	04510(Focal adhesion)	NA
ciRNA1523	0	0	0	0	0	0	0	0	0	0	0	0	0	0	0	0	chr1	80551887	80554893	-	1	ciRNA	ENSGALT00010062080	VANGL1	mRNA	chr1:80551859-80554893	CIRC		VANGL planar cell polarity protein 1 [Source:HGNC Symbol;Acc:HGNC:15512]	GO:0016328(lateral plasma membrane);GO:0043473(pigmentation)	04310(Wnt signaling pathway)	NA
ciRNA1524	0	0	0	0	0	0	0	0	0	0	0	0	0	0	0	0	chr1	85580423	85581397	+	1	ciRNA	ENSGALT00010014457	PCNP	mRNA	chr1:85580422-85581397	CIRC		PEST proteolytic signal containing nuclear protein [Source:NCBI gene (formerly Entrezgene);Acc:418398]	GO:0005634(nucleus);GO:0005654(nucleoplasm);GO:0007049(cell cycle);GO:0016567(protein ubiquitination);GO:0016604(nuclear body);GO:0043161(proteasome-mediated ubiquitin-dependent protein catabolic process)	NA	NA
ciRNA1525	0	0	0	0	0	0	0	0	0	0	0	0	0	0	0	0	chr1	104083269	104085497	+	1	ciRNA	ENSGALT00010023764	USP16	mRNA	chr1:104083268-104085497	CIRC		ubiquitin specific peptidase 16 [Source:HGNC Symbol;Acc:HGNC:12614]	GO:0000278(mitotic cell cycle);GO:0003713(transcription coactivator activity);GO:0004197(cysteine-type endopeptidase activity);GO:0004843(cysteine-type deubiquitinase activity);GO:0005634(nucleus);GO:0006357(regulation of transcription by RNA polymerase II);GO:0006974(cellular response to DNA damage stimulus);GO:0008270(zinc ion binding);GO:0016578(histone deubiquitination);GO:0035522(monoubiquit…	NA	EC:3.4.19.12
ciRNA1526	0	0	0	0	0	0	0	0	0	0	0	0	0	0	0	0	chr1	175829210	175829652	-	1	ciRNA	ENSGALT00010012563	PAN3	mRNA	chr1:175827463-175829652	CIRC		poly(A) specific ribonuclease subunit PAN3 [Source:HGNC Symbol;Acc:HGNC:29991]	GO:0004535(poly(A)-specific ribonuclease activity);GO:0031251(PAN complex)	03018(RNA degradation)	NA
ciRNA1527	0	0	0	0	0	0	0	0	0	0	0	0	0	0	0	0	chr1	178605470	178609915	+	1	ciRNA	ENSGALT00010013131	XPO4	mRNA	chr1:178605469-178609915	CIRC		exportin 4 [Source:NCBI gene (formerly Entrezgene);Acc:428081]	GO:0005049(nuclear export signal receptor activity);GO:0005654(nucleoplasm);GO:0005829(cytosol);GO:0046827(positive regulation of protein export from nucleus)	NA	NA
ciRNA1528	0	0	0	0	0	0	0	0	0	0	0	0	0	0	0	0	chr1	193987662	193988961	-	1	ciRNA	ENSGALT00010005400	UVRAG	mRNA	chr1:193987661-193988961	CIRC		UV radiation resistance associated [Source:NCBI gene (formerly Entrezgene);Acc:419091]	GO:0000149(SNARE binding);GO:0000421(autophagosome membrane);GO:0005764(lysosome);GO:0005769(early endosome);GO:0005770(late endosome);GO:0005783(endoplasmic reticulum);GO:0005813(centrosome);GO:0006281(DNA repair);GO:0006468(protein phosphorylation);GO:0006890(retrograde vesicle-mediated transport, Golgi to endoplasmic reticulum);GO:0006914(autophagy);GO:0007051(spindle organization);GO:0007059(…	04140(Autophagy - animal)	NA
ciRNA1529	0	0	0	0	0	0	0	0	0	0	0	0	0	0	0	0	chr1	195807092	195813234	+	1	ciRNA	ENSGALT00010007380	PGAP2	mRNA	chr1:195807091-195813234	CIRC		post-GPI attachment to proteins 2 [Source:HGNC Symbol;Acc:HGNC:17893]	GO:0006506(GPI anchor biosynthetic process)	NA	NA
ciRNA153	0	1	0	0	0	0	1	0	0	37.5741	0	0	0	0	34.713	0	chr22	1775548	1775841	-	1	ciRNA	ENSGALT00010042857	TTI2	mRNA	chr22:1775524-1775841	CIRC		TELO2 interacting protein 2 [Source:HGNC Symbol;Acc:HGNC:26262]	GO:0005654(nucleoplasm);GO:0005813(centrosome);GO:0005829(cytosol);GO:0110078(TTT complex)	NA	NA
ciRNA1530	0	0	0	0	0	0	0	0	0	0	0	0	0	0	0	0	chr1	196197323	196197583	+	1	ciRNA	ENSGALT00010003873	ILK	mRNA	chr1:196197322-196197583	CIRC		integrin linked kinase [Source:NCBI gene (formerly Entrezgene);Acc:374018]	GO:0000166(nucleotide binding);GO:0000902(cell morphogenesis);GO:0001658(branching involved in ureteric bud morphogenesis);GO:0001934(positive regulation of protein phosphorylation);GO:0003151(outflow tract morphogenesis);GO:0004672(protein kinase activity);GO:0004674(protein serine/threonine kinase activity);GO:0005524(ATP binding);GO:0005654(nucleoplasm);GO:0005737(cytoplasm);GO:0005886(plasma …	03320(PPAR signaling pathway);04510(Focal adhesion)	EC:2.7.11.1
ciRNA1531	0	0	0	0	0	0	0	0	0	0	0	0	0	0	0	0	chr9	12560116	12561003	+	1	ciRNA	ENSGALT00010034710	ATP13A3	mRNA	chr9:12560115-12561003	CIRC		ATPase 13A3 [Source:HGNC Symbol;Acc:HGNC:24113]	GO:0000166(nucleotide binding);GO:0005524(ATP binding);GO:0006812(cation transport);GO:0016020(membrane);GO:0016021(integral component of membrane);GO:0016887(ATP hydrolysis activity);GO:0019829(ATPase-coupled cation transmembrane transporter activity);GO:0034220(ion transmembrane transport);GO:0046872(metal ion binding);GO:0055085(transmembrane transport);GO:0098655(cation transmembrane transpor…	NA	NA
ciRNA1532	0	0	0	0	0	0	0	0	0	0	0	0	0	0	0	0	chr9	15902923	15903462	+	1	ciRNA	ENSGALT00010039042	EIF4A2	mRNA	chr9:15902922-15904385	CIRC		eukaryotic translation initiation factor 4A2 [Source:NCBI gene (formerly Entrezgene);Acc:395232]	GO:0000166(nucleotide binding);GO:0003676(nucleic acid binding);GO:0004386(helicase activity);GO:0005524(ATP binding);GO:0016787(hydrolase activity);GO:0016887(ATP hydrolysis activity);GO:0048471(perinuclear region of cytoplasm);GO:1900260(negative regulation of RNA-directed 5'-3' RNA polymerase activity);GO:1990830(cellular response to leukemia inhibitory factor)	03013(RNA transport)	NA
ciRNA1533	0	0	0	0	0	0	0	0	0	0	0	0	0	0	0	0	chr9	23357358	23358244	-	1	ciRNA	ENSGALT00010002570	EIF2A	mRNA	chr9:23357357-23358244	CIRC		eukaryotic translation initiation factor 2A [Source:NCBI gene (formerly Entrezgene);Acc:425042]	GO:0000049(tRNA binding);GO:0003743(translation initiation factor activity);GO:0005737(cytoplasm);GO:0005850(eukaryotic translation initiation factor 2 complex);GO:0006412(translation);GO:0006417(regulation of translation);GO:0006468(protein phosphorylation);GO:0009967(positive regulation of signal transduction);GO:0032933(SREBP signaling pathway);GO:0042255(ribosome assembly);GO:0043022(ribosome…	NA	NA
ciRNA1534	0	0	0	0	0	0	0	0	0	0	0	0	0	0	0	0	chr1	145314264	145315390	-	1	ciRNA	ENSGALT00010012391	RAP2A	mRNA	chr1:145314263-145315390	CIRI		RAP2A, member of RAS oncogene family [Source:HGNC Symbol;Acc:HGNC:9861]	GO:0000287(magnesium ion binding);GO:0001934(positive regulation of protein phosphorylation);GO:0003924(GTPase activity);GO:0003925(G protein activity);GO:0005525(GTP binding);GO:0005829(cytosol);GO:0005886(plasma membrane);GO:0007165(signal transduction);GO:0008104(protein localization);GO:0010008(endosome membrane);GO:0016020(membrane);GO:0019003(GDP binding);GO:0030033(microvillus assembly);GO…	NA	NA
ciRNA1535	0	0	0	0	0	0	0	0	0	0	0	0	0	0	0	0	chr1	63179340	63192467	+	1	ciRNA	ENSGALT00010031093	DERA	mRNA	chr1:63179339-63192467	CIRI		deoxyribose-phosphate aldolase [Source:NCBI gene (formerly Entrezgene);Acc:418176]	GO:0004139(deoxyribose-phosphate aldolase activity);GO:0005654(nucleoplasm);GO:0046121(deoxyribonucleoside catabolic process)	00030(Pentose phosphate pathway);01100(Metabolic pathways)	EC:4.1.2.4
ciRNA1536	0	0	0	0	0	0	0	0	0	0	0	0	0	0	0	0	chr15	5706622	5706769	-	1	ciRNA	ENSGALT00010061965	HPD	mRNA	chr15:5706621-5706769	CIRI		4-hydroxyphenylpyruvate dioxygenase [Source:NCBI gene (formerly Entrezgene);Acc:416852]	NA	00130(Ubiquinone and other terpenoid-quinone biosynthesis);00350(Tyrosine metabolism);00360(Phenylalanine metabolism);01100(Metabolic pathways);01240(Biosynthesis of cofactors)	EC:1.13.11.27
ciRNA1537	0	0	0	0	0	0	0	0	0	0	0	0	0	0	0	0	chr17	287737	357797	-	1	ciRNA	ENSGALT00010070228	ENSGALG00010029073	mRNA	chr17:287736-357797	CIRI		NA	NA	NA	NA
ciRNA1538	0	0	0	0	0	0	0	0	0	0	0	0	0	0	0	0	chr1	67611239	67617155	+	1	ciRNA	ENSGALT00010034514	RASSF8	mRNA	chr1:67611238-67617155	CIRI		Ras association domain family member 8 [Source:HGNC Symbol;Acc:HGNC:13232]	GO:0007165(signal transduction)	NA	NA
ciRNA1539	0	0	0	0	0	0	0	0	0	0	0	0	0	0	0	0	chr17	9432991	9458903	+	1	ciRNA	ENSGALT00010068854	RABGAP1	mRNA	chr17:9432990-9458903	CIRI		RAB GTPase activating protein 1 [Source:HGNC Symbol;Acc:HGNC:17155]	GO:0005096(GTPase activator activity);GO:0005829(cytosol);GO:0031267(small GTPase binding);GO:0043087(regulation of GTPase activity);GO:0043547(positive regulation of GTPase activity);GO:0090630(activation of GTPase activity)	NA	NA
ciRNA154	0	1	0	0	0	0	0	0	0	37.5741	0	0	0	0	0	0	chr20	1799018	1800428	-	1	ciRNA	ENSGALT00010060359	ITCH	mRNA	chr20:1798993-1800428	CIRC		itchy E3 ubiquitin protein ligase [Source:HGNC Symbol;Acc:HGNC:13890]	GO:0000209(protein polyubiquitination);GO:0002669(positive regulation of T cell anergy);GO:0002870(T cell anergy);GO:0004842(ubiquitin-protein transferase activity);GO:0005634(nucleus);GO:0005654(nucleoplasm);GO:0005737(cytoplasm);GO:0005769(early endosome);GO:0005886(plasma membrane);GO:0005938(cell cortex);GO:0006511(ubiquitin-dependent protein catabolic process);GO:0016020(membrane);GO:0016567…	04120(Ubiquitin mediated proteolysis);04144(Endocytosis)	EC:2.3.2.26
ciRNA1540	0	0	0	0	0	0	0	0	0	0	0	0	0	0	0	0	chr11	327961	328118	+	1	ciRNA	ENSGALT00010056189	TLR21	mRNA	chr11:327960-331462	CIRC		toll like receptor 21 [Source:NCBI gene (formerly Entrezgene);Acc:415623]	NA	NA	NA
ciRNA1541	0	0	0	0	0	0	0	0	0	0	0	0	0	0	0	0	chr11	408655	409253	+	1	ciRNA	ENSGALT00010056458	CSNK2A2	mRNA	chr11:408654-409794	CIRC		casein kinase 2 alpha 2 [Source:NCBI gene (formerly Entrezgene);Acc:415626]	GO:0000166(nucleotide binding);GO:0004672(protein kinase activity);GO:0004674(protein serine/threonine kinase activity);GO:0004712(protein serine/threonine/tyrosine kinase activity);GO:0005524(ATP binding);GO:0005634(nucleus);GO:0005829(cytosol);GO:0005956(protein kinase CK2 complex);GO:0006468(protein phosphorylation);GO:0016055(Wnt signaling pathway);GO:0016301(kinase activity);GO:0016310(phosp…	03008(Ribosome biogenesis in eukaryotes);04137(Mitophagy - animal);04310(Wnt signaling pathway);04520(Adherens junction)	EC:2.7.11.1
ciRNA1542	0	0	0	0	0	0	0	0	0	0	0	0	0	0	0	0	chr11	17450925	17451155	+	1	ciRNA	ENSGALT00010016510	MAP1LC3B	mRNA	chr11:17450924-17452327	CIRC		microtubule associated protein 1 light chain 3 beta [Source:NCBI gene (formerly Entrezgene);Acc:427559]	NA	04216(Ferroptosis)	NA
ciRNA1543	0	0	0	0	0	0	0	0	0	0	0	0	0	0	0	0	chr10	19142997	19143487	+	1	ciRNA	ENSGALT00010041625	PIAS1	mRNA	chr10:19142996-19143503	CIRC		protein inhibitor of activated STAT 1 [Source:NCBI gene (formerly Entrezgene);Acc:427514]	GO:0005634(nucleus);GO:0008270(zinc ion binding);GO:0016607(nuclear speck);GO:0016740(transferase activity);GO:0016925(protein sumoylation);GO:0019789(SUMO transferase activity);GO:0046872(metal ion binding)	04120(Ubiquitin mediated proteolysis)	NA
ciRNA1544	0	0	0	0	0	0	0	0	0	0	0	0	0	0	0	0	chr10	19856694	19857506	-	1	ciRNA	ENSGALT00010039379	CASC4	mRNA	chr10:19856693-19857506	CIRC		cancer susceptibility candidate 4 [Source:NCBI gene (formerly Entrezgene);Acc:415575]	GO:0005794(Golgi apparatus);GO:0016020(membrane);GO:0016021(integral component of membrane)	NA	NA
ciRNA1545	0	0	0	0	0	0	0	0	0	0	0	0	0	0	0	0	chr17	5428053	5428772	+	1	ciRNA	ENSGALT00010067974	ENSGALG00010028052	mRNA	chr17:5428052-5428796	CIRC		NA	NA	NA	NA
ciRNA1546	0	0	0	0	0	0	0	0	0	0	0	0	0	0	0	0	chr15	4470063	4471292	-	1	ciRNA	ENSGALT00010050578	AACS	mRNA	chr15:4470062-4471292	CIRC		acetoacetyl-CoA synthetase [Source:NCBI gene (formerly Entrezgene);Acc:416811]	NA	00280(Valine, leucine and isoleucine degradation);00650(Butanoate metabolism);01100(Metabolic pathways)	EC:6.2.1.16
ciRNA1547	0	0	0	0	0	0	0	0	0	0	0	0	0	0	0	0	chr15	5912959	5913193	-	1	ciRNA	ENSGALT00010062264	RSRC2	mRNA	chr15:5912627-5913193	CIRC		arginine and serine rich coiled-coil 2 [Source:NCBI gene (formerly Entrezgene);Acc:416864]	NA	NA	NA
ciRNA1548	0	0	0	0	0	0	0	0	0	0	0	0	0	0	0	0	chr14	3340522	3340821	-	1	ciRNA	ENSGALT00010048517	ENSGALG00010020084	mRNA	chr14:3340519-3340821	CIRC		NA	GO:0019898(extrinsic component of membrane);GO:0045944(positive regulation of transcription by RNA polymerase II);GO:0060170(ciliary membrane);GO:0098797(plasma membrane protein complex)	NA	NA
ciRNA1549	0	0	0	0	0	0	0	0	0	0	0	0	0	0	0	0	chr19	7781498	7781923	+	1	ciRNA	ENSGALT00010070750	CLTC	mRNA	chr19:7781497-7781957	CIRC		clathrin heavy chain [Source:NCBI gene (formerly Entrezgene);Acc:395272]	GO:0000278(mitotic cell cycle);GO:0003725(double-stranded RNA binding);GO:0005764(lysosome);GO:0005768(endosome);GO:0005819(spindle);GO:0006898(receptor-mediated endocytosis);GO:0030118(clathrin coat);GO:0030136(clathrin-coated vesicle);GO:0031623(receptor internalization);GO:0032051(clathrin light chain binding);GO:0032991(protein-containing complex);GO:0033572(transferrin transport);GO:0042147(…	04142(Lysosome);04144(Endocytosis)	NA
ciRNA155	0	1	0	0	0	0	0	0	0	37.5741	0	0	0	0	0	0	chr20	6800935	6801201	+	1	ciRNA	ENSGALT00010058532	STAU1	mRNA	chr20:6800934-6801436	CIRC		staufen double-stranded RNA binding protein 1 [Source:NCBI gene (formerly Entrezgene);Acc:419213]	GO:0003723(RNA binding)	NA	NA
ciRNA1550	0	0	0	0	0	0	0	0	0	0	0	0	0	0	0	0	chr19	9233443	9234043	+	1	ciRNA	ENSGALT00010071335	CUEDC1	mRNA	chr19:9233442-9234043	CIRC		CUE domain containing 1 [Source:HGNC Symbol;Acc:HGNC:31350]	NA	NA	NA
ciRNA1551	0	0	0	0	0	0	0	0	0	0	0	0	0	0	0	0	chr19	9587241	9587543	+	1	ciRNA	ENSGALT00010071418	WSB1	mRNA	chr19:9587240-9587543	CIRC		WD repeat and SOCS box containing 1 [Source:NCBI gene (formerly Entrezgene);Acc:395685]	GO:0003674(molecular_function);GO:0005575(cellular_component);GO:0005737(cytoplasm);GO:0008150(biological_process);GO:0016567(protein ubiquitination);GO:0035556(intracellular signal transduction);GO:0044314(protein K27-linked ubiquitination);GO:0061630(ubiquitin protein ligase activity);GO:0140454(protein aggregate center assembly)	NA	NA
ciRNA1552	0	0	0	0	0	0	0	0	0	0	0	0	0	0	0	0	chr18	5044390	5046655	+	1	ciRNA	ENSGALT00010071133	UBE2O	mRNA	chr18:5044389-5046655	CIRC		ubiquitin conjugating enzyme E2 O [Source:HGNC Symbol;Acc:HGNC:29554]	GO:0004842(ubiquitin-protein transferase activity);GO:0005634(nucleus);GO:0005654(nucleoplasm);GO:0005737(cytoplasm);GO:0006513(protein monoubiquitination);GO:0016604(nuclear body);GO:0030513(positive regulation of BMP signaling pathway);GO:0042147(retrograde transport, endosome to Golgi);GO:0061630(ubiquitin protein ligase activity);GO:0061631(ubiquitin conjugating enzyme activity);GO:0070534(pr…	04120(Ubiquitin mediated proteolysis)	EC:2.3.2.24
ciRNA1553	0	0	0	0	0	0	0	0	0	0	0	0	0	0	0	0	chr39	38116	38273	+	1	ciRNA	ENSGALT00010001237	ENSGALG00010000588	mRNA	chr39:38115-38405	CIRC		NA	NA	NA	NA
ciRNA1554	0	0	0	0	0	0	0	0	0	0	0	0	0	0	0	0	chr6	3506372	3508232	+	1	ciRNA	ENSGALT00010025781	PARG	mRNA	chr6:3506371-3508297	CIRC		poly(ADP-ribose) glycohydrolase [Source:HGNC Symbol;Acc:HGNC:8605]	GO:0004649(poly(ADP-ribose) glycohydrolase activity);GO:0005634(nucleus);GO:0005654(nucleoplasm);GO:0005829(cytosol);GO:0043231(intracellular membrane-bounded organelle);GO:1990966(ATP generation from poly-ADP-D-ribose)	NA	EC:3.2.1.143
ciRNA1555	0	0	0	0	0	0	0	0	0	0	0	0	0	0	0	0	chr6	10016617	10016915	+	1	ciRNA	ENSGALT00010020443	CHUK	mRNA	chr6:10016616-10016916	CIRC		component of inhibitor of nuclear factor kappa B kinase complex [Source:NCBI gene (formerly Entrezgene);Acc:423669]	NA	04010(MAPK signaling pathway);04068(FoxO signaling pathway);04150(mTOR signaling pathway);04210(Apoptosis);04620(Toll-like receptor signaling pathway);04621(NOD-like receptor signaling pathway);04622(RIG-I-like receptor signaling pathway);04623(Cytosolic DNA-sensing pathway);04625(C-type lectin receptor signaling pathway);04920(Adipocytokine signaling pathway);05132(Salmonella infection);05164(In…	EC:2.7.11.10
ciRNA1556	0	0	0	0	0	0	0	0	0	0	0	0	0	0	0	0	chr6	23479209	23483585	+	1	ciRNA	ENSGALT00010050863	MGEA5	mRNA	chr6:23479208-23483585	CIRC		meningioma expressed antigen 5 (hyaluronidase) [Source:NCBI gene (formerly Entrezgene);Acc:423851]	GO:0005829(cytosol);GO:0006044(N-acetylglucosamine metabolic process);GO:0006517(protein deglycosylation);GO:0008152(metabolic process);GO:0009100(glycoprotein metabolic process);GO:0016231(beta-N-acetylglucosaminidase activity);GO:0016787(hydrolase activity);GO:0016798(hydrolase activity, acting on glycosyl bonds)	NA	EC:3.2.1.169
ciRNA1557	0	0	0	0	0	0	0	0	0	0	0	0	0	0	0	0	chr6	31451792	31451997	+	1	ciRNA	ENSGALT00010003224	WDR11	mRNA	chr6:31451791-31452632	CIRC		WD repeat domain 11 [Source:HGNC Symbol;Acc:HGNC:13831]	GO:0005634(nucleus);GO:0005737(cytoplasm);GO:0005802(trans-Golgi network);GO:0005829(cytosol);GO:0006886(intracellular protein transport);GO:0015630(microtubule cytoskeleton);GO:0031410(cytoplasmic vesicle);GO:0036064(ciliary basal body);GO:0099041(vesicle tethering to Golgi)	NA	NA
ciRNA1558	0	0	0	0	0	0	0	0	0	0	0	0	0	0	0	0	chr26	1252514	1253285	-	1	ciRNA	ENSGALT00010067163	PSMA5	mRNA	chr26:1252496-1253285	CIRC		proteasome subunit alpha 5 [Source:NCBI gene (formerly Entrezgene);Acc:426937]	GO:0000502(proteasome complex);GO:0005634(nucleus);GO:0005737(cytoplasm);GO:0005829(cytosol);GO:0005839(proteasome core complex);GO:0019773(proteasome core complex, alpha-subunit complex)	03050(Proteasome)	EC:3.4.25.1
ciRNA1559	0	0	0	0	0	0	0	0	0	0	0	0	0	0	0	0	chr27	2470895	2472092	+	1	ciRNA	ENSGALT00010052656	DDX42	mRNA	chr27:2470894-2472115	CIRC		DEAD-box helicase 42 [Source:NCBI gene (formerly Entrezgene);Acc:419959]	GO:0003723(RNA binding);GO:0003724(RNA helicase activity);GO:0005634(nucleus);GO:0005737(cytoplasm);GO:0005829(cytosol);GO:0008104(protein localization);GO:0016607(nuclear speck);GO:0042981(regulation of apoptotic process)	03040(Spliceosome)	EC:3.6.4.13
ciRNA156	0	1	0	0	0	0	0	0	0	37.5741	0	0	0	0	0	0	chr20	11587132	11587471	+	1	ciRNA	ENSGALT00010035871	ENSGALG00010014908	mRNA	chr20:11587131-11587471	CIRC		NA	GO:0003674(molecular_function);GO:0005575(cellular_component);GO:0006470(protein dephosphorylation);GO:0008150(biological_process);GO:0019888(protein phosphatase regulator activity);GO:0050790(regulation of catalytic activity)	NA	NA
ciRNA1560	0	0	0	0	0	0	0	0	0	0	0	0	0	0	0	0	chr27	2672984	2673171	+	1	ciRNA	ENSGALT00010060842	UBTF	mRNA	chr27:2672983-2674782	CIRC		upstream binding transcription factor [Source:HGNC Symbol;Acc:HGNC:12511]	GO:0001164(RNA polymerase I core promoter sequence-specific DNA binding);GO:0001165(RNA polymerase I cis-regulatory region sequence-specific DNA binding);GO:0001181(RNA polymerase I general transcription initiation factor activity);GO:0001650(fibrillar center);GO:0003682(chromatin binding);GO:0005634(nucleus);GO:0005730(nucleolus);GO:0006360(transcription by RNA polymerase I);GO:0006361(transcrip…	NA	NA
ciRNA1561	0	0	0	0	0	0	0	0	0	0	0	0	0	0	0	0	chr24	3199431	3201157	-	1	ciRNA	ENSGALT00010062746	UBASH3B	mRNA	chr24:3198639-3201157	CIRC		ubiquitin associated and SH3 domain containing B [Source:HGNC Symbol;Acc:HGNC:29884]	GO:0004725(protein tyrosine phosphatase activity);GO:0005737(cytoplasm);GO:0006469(negative regulation of protein kinase activity);GO:0007165(signal transduction);GO:0009968(negative regulation of signal transduction);GO:0030168(platelet activation);GO:0035335(peptidyl-tyrosine dephosphorylation);GO:0038063(collagen-activated tyrosine kinase receptor signaling pathway);GO:0038065(collagen-activat…	NA	EC:3.1.3.48
ciRNA1562	0	0	0	0	0	0	0	0	0	0	0	0	0	0	0	0	chr20	1802410	1804902	-	1	ciRNA	ENSGALT00010060359	ITCH	mRNA	chr20:1802409-1804902	CIRC		itchy E3 ubiquitin protein ligase [Source:HGNC Symbol;Acc:HGNC:13890]	GO:0000209(protein polyubiquitination);GO:0002669(positive regulation of T cell anergy);GO:0002870(T cell anergy);GO:0004842(ubiquitin-protein transferase activity);GO:0005634(nucleus);GO:0005654(nucleoplasm);GO:0005737(cytoplasm);GO:0005769(early endosome);GO:0005886(plasma membrane);GO:0005938(cell cortex);GO:0006511(ubiquitin-dependent protein catabolic process);GO:0016020(membrane);GO:0016567…	04120(Ubiquitin mediated proteolysis);04144(Endocytosis)	EC:2.3.2.26
ciRNA1563	0	0	0	0	0	0	0	0	0	0	0	0	0	0	0	0	chr21	4383002	4383523	+	1	ciRNA	ENSGALT00010049137	NECAP2	mRNA	chr21:4383001-4383545	CIRC		NECAP endocytosis associated 2 [Source:NCBI gene (formerly Entrezgene);Acc:419464]	GO:0006897(endocytosis);GO:0016020(membrane);GO:0016192(vesicle-mediated transport);GO:0030125(clathrin vesicle coat);GO:0030665(clathrin-coated vesicle membrane)	NA	NA
ciRNA1564	0	0	0	0	0	0	0	0	0	0	0	0	0	0	0	0	chr21	6601457	6601660	+	1	ciRNA	ENSGALT00010051170	ECE1	mRNA	chr21:6601456-6601682	CIRC		endothelin converting enzyme 1 [Source:NCBI gene (formerly Entrezgene);Acc:395459]	GO:0001921(positive regulation of receptor recycling);GO:0004175(endopeptidase activity);GO:0005768(endosome);GO:0007507(heart development);GO:0008270(zinc ion binding);GO:0009897(external side of plasma membrane);GO:0010467(gene expression);GO:0010814(substance P catabolic process);GO:0010815(bradykinin catabolic process);GO:0010816(calcitonin catabolic process);GO:0016021(integral component of …	NA	EC:3.4.24.71
ciRNA1565	0	0	0	0	0	0	0	0	0	0	0	0	0	0	0	0	Z	12766344	12766610	-	1	ciRNA	ENSGALT00010032157	RICTOR	mRNA	Z:12763983-12766610	CIRC		RPTOR independent companion of MTOR complex 2 [Source:HGNC Symbol;Acc:HGNC:28611]	GO:0001932(regulation of protein phosphorylation);GO:0009792(embryo development ending in birth or egg hatching);GO:0010468(regulation of gene expression);GO:0016310(phosphorylation);GO:0018105(peptidyl-serine phosphorylation);GO:0019901(protein kinase binding);GO:0030838(positive regulation of actin filament polymerization);GO:0031532(actin cytoskeleton reorganization);GO:0031929(TOR signaling);…	04150(mTOR signaling pathway)	NA
ciRNA1566	0	0	0	0	0	0	0	0	0	0	0	0	0	0	0	0	Z	22442410	22442832	+	1	ciRNA	ENSGALT00010025697	SLC30A5	mRNA	Z:22442409-22443802	CIRC		solute carrier family 30 member 5 [Source:NCBI gene (formerly Entrezgene);Acc:427173]	GO:0005385(zinc ion transmembrane transporter activity);GO:0005654(nucleoplasm);GO:0005730(nucleolus);GO:0005794(Golgi apparatus);GO:0006824(cobalt ion transport);GO:0006829(zinc ion transport);GO:0006882(cellular zinc ion homeostasis);GO:0010043(response to zinc ion);GO:0016020(membrane);GO:0016324(apical plasma membrane);GO:0030141(secretory granule)	NA	NA
ciRNA1567	0	0	0	0	0	0	0	0	0	0	0	0	0	0	0	0	chr7	10909142	10909501	+	1	ciRNA	ENSGALT00010060531	BZW1	mRNA	chr7:10909141-10909501	CIRC		basic leucine zipper and W2 domains 1 [Source:NCBI gene (formerly Entrezgene);Acc:424073]	GO:0005737(cytoplasm);GO:0006446(regulation of translational initiation)	NA	NA
ciRNA1568	0	0	0	0	0	0	0	0	0	0	0	0	0	0	0	0	chr7	13502280	13502523	-	1	ciRNA	ENSGALT00010054247	DNAJC10	mRNA	chr7:13501863-13502523	CIRC		DnaJ heat shock protein family (Hsp40) member C10 [Source:HGNC Symbol;Acc:HGNC:24637]	GO:0001671(ATPase activator activity);GO:0001933(negative regulation of protein phosphorylation);GO:0005783(endoplasmic reticulum);GO:0005788(endoplasmic reticulum lumen);GO:0015035(protein-disulfide reductase activity);GO:0015036(disulfide oxidoreductase activity);GO:0016671(oxidoreductase activity, acting on a sulfur group of donors, disulfide as acceptor);GO:0030433(ubiquitin-dependent ERAD pa…	04141(Protein processing in endoplasmic reticulum)	NA
ciRNA1569	0	0	0	0	0	0	0	0	0	0	0	0	0	0	0	0	chr7	13937821	13937994	-	1	ciRNA	ENSGALT00010063546	ITGA4	mRNA	chr7:13936667-13937994	CIRC		integrin subunit alpha 4 [Source:HGNC Symbol;Acc:HGNC:6140]	GO:0003366(cell-matrix adhesion involved in ameboidal cell migration);GO:0005178(integrin binding);GO:0005886(plasma membrane);GO:0007155(cell adhesion);GO:0007159(leukocyte cell-cell adhesion);GO:0007160(cell-matrix adhesion);GO:0007229(integrin-mediated signaling pathway);GO:0008305(integrin complex);GO:0009897(external side of plasma membrane);GO:0009986(cell surface);GO:0016020(membrane);GO:0…	04510(Focal adhesion);04512(ECM-receptor interaction);04514(Cell adhesion molecules);04672(Intestinal immune network for IgA production);04810(Regulation of actin cytoskeleton)	NA
ciRNA157	0	1	0	0	0	0	0	0	0	37.5741	0	0	0	0	0	0	chr20	13874887	13876025	+	1	ciRNA	ENSGALT00010034723	RIPOR3	mRNA	chr20:13874886-13876025	CIRC		RIPOR family member 3 [Source:HGNC Symbol;Acc:HGNC:16168]	NA	NA	NA
ciRNA1570	0	0	0	0	0	0	0	0	0	0	0	0	0	0	0	0	chr7	22195489	22196678	-	1	ciRNA	ENSGALT00010046488	ARPC2	mRNA	chr7:22195488-22196678	CIRC		actin related protein 2/3 complex subunit 2 [Source:HGNC Symbol;Acc:HGNC:705]	GO:0005200(structural constituent of cytoskeleton);GO:0005654(nucleoplasm);GO:0005768(endosome);GO:0005885(Arp2/3 protein complex);GO:0005886(plasma membrane);GO:0005925(focal adhesion);GO:0010592(positive regulation of lamellipodium assembly);GO:0030027(lamellipodium);GO:0030838(positive regulation of actin filament polymerization);GO:0031252(cell leading edge);GO:0034314(Arp2/3 complex-mediated…	04144(Endocytosis);04530(Tight junction);04810(Regulation of actin cytoskeleton);05132(Salmonella infection)	NA
ciRNA1571	0	0	0	0	0	0	0	0	0	0	0	0	0	0	0	0	chr13	2911414	2911765	-	1	ciRNA	ENSGALT00010024922	NPM1	mRNA	chr13:2910785-2911765	CIRC		nucleophosmin [Source:NCBI gene (formerly Entrezgene);Acc:396203]	NA	NA	NA
ciRNA1572	0	0	0	0	0	0	0	0	0	0	0	0	0	0	0	0	chr13	4411166	4411898	-	1	ciRNA	ENSGALT00010019405	WWC1	mRNA	chr13:4409583-4411898	CIRC		WW and C2 domain containing 1 [Source:NCBI gene (formerly Entrezgene);Acc:416167]	GO:0000122(negative regulation of transcription by RNA polymerase II);GO:0003713(transcription coactivator activity);GO:0005634(nucleus);GO:0005737(cytoplasm);GO:0005829(cytosol);GO:0016477(cell migration);GO:0019900(kinase binding);GO:0032587(ruffle membrane);GO:0035330(regulation of hippo signaling);GO:0035331(negative regulation of hippo signaling);GO:0043410(positive regulation of MAPK cascad…	NA	NA
ciRNA1573	0	0	0	0	0	0	0	0	0	0	0	0	0	0	0	0	chr13	10028136	10029708	+	1	ciRNA	ENSGALT00010034482	KIAA1191	mRNA	chr13:10028135-10029721	CIRC		KIAA1191 [Source:NCBI gene (formerly Entrezgene);Acc:416230]	GO:0005737(cytoplasm)	NA	NA
ciRNA1574	0	0	0	0	0	0	0	0	0	0	0	0	0	0	0	0	chr13	17478506	17483625	+	1	ciRNA	ENSGALT00010033198	TCERG1	mRNA	chr13:17478505-17483670	CIRC		transcription elongation regulator 1 [Source:HGNC Symbol;Acc:HGNC:15630]	GO:0003712(transcription coregulator activity);GO:0005634(nucleus);GO:0006355(regulation of DNA-templated transcription);GO:0070063(RNA polymerase binding);GO:0070064(proline-rich region binding)	03040(Spliceosome)	NA
ciRNA1575	0	0	0	0	0	0	0	0	0	0	0	0	0	0	0	0	chr5	1858530	1858983	+	1	ciRNA	ENSGALT00010050750	DHCR7	mRNA	chr5:1858529-1858983	CIRC		7-dehydrocholesterol reductase [Source:NCBI gene (formerly Entrezgene);Acc:422982]	NA	00100(Steroid biosynthesis);01100(Metabolic pathways)	EC:1.3.1.21
ciRNA1576	0	0	0	0	0	0	0	0	0	0	0	0	0	0	0	0	chr5	15392053	15392388	+	1	ciRNA	ENSGALT00010056345	PIDD1	mRNA	chr5:15392052-15392388	CIRC		p53-induced death domain protein 1 [Source:HGNC Symbol;Acc:HGNC:16491]	GO:0004175(endopeptidase activity);GO:0005634(nucleus);GO:0005737(cytoplasm);GO:0005794(Golgi apparatus);GO:0005829(cytosol);GO:0006915(apoptotic process);GO:0006919(activation of cysteine-type endopeptidase activity involved in apoptotic process);GO:0006974(cellular response to DNA damage stimulus);GO:0006977(DNA damage response, signal transduction by p53 class mediator resulting in cell cycle …	04115(p53 signaling pathway);04210(Apoptosis)	NA
ciRNA1577	0	0	0	0	0	0	0	0	0	0	0	0	0	0	0	0	chr5	17089396	17094182	+	1	ciRNA	ENSGALT00010062057	CCND1	mRNA	chr5:17089395-17094205	CIRC		cyclin D1 [Source:NCBI gene (formerly Entrezgene);Acc:396341]	GO:0000079(regulation of cyclin-dependent protein serine/threonine kinase activity);GO:0000082(G1/S transition of mitotic cell cycle);GO:0000122(negative regulation of transcription by RNA polymerase II);GO:0000307(cyclin-dependent protein kinase holoenzyme complex);GO:0000320(re-entry into mitotic cell cycle);GO:0001934(positive regulation of protein phosphorylation);GO:0003714(transcription cor…	04068(FoxO signaling pathway);04110(Cell cycle);04115(p53 signaling pathway);04218(Cellular senescence);04310(Wnt signaling pathway);04340(Hedgehog signaling pathway);04371(Apelin signaling pathway);04510(Focal adhesion);04530(Tight junction)	NA
ciRNA1578	0	0	0	0	0	0	0	0	0	0	0	0	0	0	0	0	chr5	25117710	25118748	-	1	ciRNA	ENSGALT00010049749	VPS39	mRNA	chr5:25117709-25118748	CIRC		VPS39 subunit of HOPS complex [Source:NCBI gene (formerly Entrezgene);Acc:423230]	GO:0005737(cytoplasm);GO:0005765(lysosomal membrane);GO:0005770(late endosome);GO:0006886(intracellular protein transport);GO:0006914(autophagy);GO:0008333(endosome to lysosome transport);GO:0016020(membrane);GO:0016192(vesicle-mediated transport);GO:0030123(AP-3 adaptor complex);GO:0030897(HOPS complex);GO:0031902(late endosome membrane);GO:0032456(endocytic recycling);GO:0034058(endosomal vesic…	05132(Salmonella infection)	NA
ciRNA1579	0	0	0	0	0	0	0	0	0	0	0	0	0	0	0	0	chr5	25917066	25917786	-	1	ciRNA	ENSGALT00010050850	RBM25	mRNA	chr5:25917065-25917786	CIRC		RNA binding motif protein 25 [Source:NCBI gene (formerly Entrezgene);Acc:423250]	GO:0000381(regulation of alternative mRNA splicing, via spliceosome);GO:0003729(mRNA binding);GO:0016607(nuclear speck);GO:0042981(regulation of apoptotic process)	03040(Spliceosome)	NA
ciRNA158	0	1	0	0	0	0	0	0	0	37.5741	0	0	0	0	0	0	chr20	14182561	14183465	-	1	ciRNA	ENSGALT00010031616	SLC9A8	mRNA	chr20:14182558-14183465	CIRC		solute carrier family 9 member A8 [Source:NCBI gene (formerly Entrezgene);Acc:419356]	GO:0006811(ion transport);GO:0006812(cation transport);GO:0006814(sodium ion transport);GO:0006885(regulation of pH);GO:0015297(antiporter activity);GO:0015299(solute:proton antiporter activity);GO:0015385(sodium:proton antiporter activity);GO:0016020(membrane);GO:0016021(integral component of membrane);GO:0035725(sodium ion transmembrane transport);GO:0055085(transmembrane transport)	NA	NA
ciRNA1580	0	0	0	0	0	0	0	0	0	0	0	0	0	0	0	0	chr5	35825188	35825340	-	1	ciRNA	ENSGALT00010014507	RALGAPA1	mRNA	chr5:35823140-35825340	CIRC		Ral GTPase activating protein catalytic alpha subunit 1 [Source:NCBI gene (formerly Entrezgene);Acc:423327]	NA	NA	NA
ciRNA1581	0	0	0	0	0	0	0	0	0	0	0	0	0	0	0	0	chr5	48955544	48956217	+	1	ciRNA	ENSGALT00010040646	DYNC1H1	mRNA	chr5:48955543-48956217	CIRC		dynein cytoplasmic 1 heavy chain 1 [Source:HGNC Symbol;Acc:HGNC:2961]	GO:0000166(nucleotide binding);GO:0000278(mitotic cell cycle);GO:0005524(ATP binding);GO:0005737(cytoplasm);GO:0005813(centrosome);GO:0005856(cytoskeleton);GO:0005868(cytoplasmic dynein complex);GO:0005874(microtubule);GO:0005881(cytoplasmic microtubule);GO:0005938(cell cortex);GO:0007018(microtubule-based movement);GO:0007097(nuclear migration);GO:0008090(retrograde axonal transport);GO:0008569(…	04145(Phagosome);05132(Salmonella infection)	NA
ciRNA1582	0	0	0	0	0	0	0	0	0	0	0	0	0	0	0	0	chr5	52673710	52674359	-	1	ciRNA	ENSGALT00010042594	SYNE2	mRNA	chr5:52673681-52674359	CIRC		spectrin repeat containing nuclear envelope protein 2 [Source:HGNC Symbol;Acc:HGNC:17084]	GO:0003779(actin binding);GO:0005634(nucleus);GO:0005635(nuclear envelope);GO:0005737(cytoplasm);GO:0005739(mitochondrion);GO:0005925(focal adhesion);GO:0007097(nuclear migration);GO:0016529(sarcoplasmic reticulum);GO:0021817(nucleokinesis involved in cell motility in cerebral cortex radial glia guided migration);GO:0030016(myofibril);GO:0030018(Z disc);GO:0030335(positive regulation of cell migr…	NA	NA
ciRNA1583	0	0	0	0	0	0	0	0	0	0	0	0	0	0	0	0	chr5	55968067	55969204	-	1	ciRNA	ENSGALT00010045471	SAMD4A	mRNA	chr5:55968066-55969204	CIRC		sterile alpha motif domain containing 4A [Source:HGNC Symbol;Acc:HGNC:23023]	GO:0001650(fibrillar center);GO:0005829(cytosol);GO:0030054(cell junction);GO:0030371(translation repressor activity);GO:0045202(synapse);GO:0045727(positive regulation of translation)	NA	NA
ciRNA1584	0	0	0	0	0	0	0	0	0	0	0	0	0	0	0	0	chr4	3458023	3462261	-	1	ciRNA	ENSGALT00010041860	MBNL3	mRNA	chr4:3453839-3462261	CIRC		muscleblind like splicing regulator 3 [Source:NCBI gene (formerly Entrezgene);Acc:422233]	GO:0000381(regulation of alternative mRNA splicing, via spliceosome);GO:0003723(RNA binding);GO:0005654(nucleoplasm);GO:0005737(cytoplasm);GO:0043484(regulation of RNA splicing);GO:0045662(negative regulation of myoblast differentiation);GO:0046872(metal ion binding)	NA	NA
ciRNA1585	0	0	0	0	0	0	0	0	0	0	0	0	0	0	0	0	chr4	11187374	11187587	-	1	ciRNA	ENSGALT00010030305	ENSGALG00010012673	mRNA	chr4:11185849-11187587	CIRC		NA	NA	NA	NA
ciRNA1586	0	0	0	0	0	0	0	0	0	0	0	0	0	0	0	0	chr4	82035828	82037812	-	1	ciRNA	ENSGALT00010042385	FAM193A	mRNA	chr4:82035804-82037812	CIRC		family with sequence similarity 193 member A [Source:HGNC Symbol;Acc:HGNC:16822]	NA	NA	NA
ciRNA1587	0	0	0	0	0	0	0	0	0	0	0	0	0	0	0	0	chr3	2727510	2729304	+	1	ciRNA	ENSGALT00010040342	RTN4	mRNA	chr3:2727509-2729395	CIRC		reticulon 4 [Source:NCBI gene (formerly Entrezgene);Acc:378790]	GO:0001825(blastocyst formation);GO:0005635(nuclear envelope);GO:0005783(endoplasmic reticulum);GO:0005789(endoplasmic reticulum membrane);GO:0007399(nervous system development);GO:0007413(axonal fasciculation);GO:0010634(positive regulation of epithelial cell migration);GO:0014069(postsynaptic density);GO:0021801(cerebral cortex radial glia-guided migration);GO:0030176(integral component of endo…	NA	NA
ciRNA1588	0	0	0	0	0	0	0	0	0	0	0	0	0	0	0	0	chr3	4524040	4526506	+	1	ciRNA	ENSGALT00010044781	ENSGALG00010018509	mRNA	chr3:4524039-4526548	CIRC		NA	NA	NA	NA
ciRNA1589	0	0	0	0	0	0	0	0	0	0	0	0	0	0	0	0	chr3	15222132	15224063	+	1	ciRNA	ENSGALT00010045256	RRBP1	mRNA	chr3:15222131-15224143	CIRC		ribosome binding protein 1 [Source:NCBI gene (formerly Entrezgene);Acc:396414]	GO:0005783(endoplasmic reticulum)	04141(Protein processing in endoplasmic reticulum)	NA
ciRNA159	0	1	0	0	0	0	0	0	0	37.5741	0	0	0	0	0	0	Z	1878112	1878721	+	1	ciRNA	ENSGALT00010025297	SMAD2	mRNA	Z:1878111-1878722	CIRC		SMAD family member 2 [Source:NCBI gene (formerly Entrezgene);Acc:395247]	GO:0003677(DNA binding);GO:0005634(nucleus);GO:0005667(transcription regulator complex);GO:0005737(cytoplasm);GO:0006355(regulation of DNA-templated transcription);GO:0007179(transforming growth factor beta receptor signaling pathway);GO:0046872(metal ion binding)	04110(Cell cycle);04144(Endocytosis);04218(Cellular senescence);04350(TGF-beta signaling pathway);04371(Apelin signaling pathway)	NA
ciRNA1590	0	0	0	0	0	0	0	0	0	0	0	0	0	0	0	0	chr3	30584039	30588096	+	1	ciRNA	ENSGALT00010022966	XPO5	mRNA	chr3:30584038-30588944	CIRC		exportin 5 [Source:NCBI gene (formerly Entrezgene);Acc:421450]	GO:0000049(tRNA binding);GO:0003729(mRNA binding);GO:0005049(nuclear export signal receptor activity);GO:0005634(nucleus);GO:0005654(nucleoplasm);GO:0005737(cytoplasm);GO:0005829(cytosol);GO:0006611(protein export from nucleus);GO:0006886(intracellular protein transport);GO:0016442(RISC complex);GO:0031267(small GTPase binding);GO:0035281(pre-miRNA export from nucleus);GO:0042565(RNA nuclear expo…	03013(RNA transport)	NA
ciRNA1591	0	0	0	0	0	0	0	0	0	0	0	0	0	0	0	0	chr3	104232952	104234317	-	1	ciRNA	ENSGALT00010021327	NRBP1	mRNA	chr3:104232925-104234317	CIRC		nuclear receptor binding protein 1 [Source:NCBI gene (formerly Entrezgene);Acc:421985]	GO:0006888(endoplasmic reticulum to Golgi vesicle-mediated transport);GO:0012505(endomembrane system)	NA	NA
ciRNA1592	0	0	0	0	0	0	0	0	0	0	0	0	0	0	0	0	chr3	106939220	106945369	+	1	ciRNA	ENSGALT00010028653	MTMR9	mRNA	chr3:106939219-106945402	CIRC		myotubularin related protein 9 [Source:NCBI gene (formerly Entrezgene);Acc:422033]	GO:0004438(phosphatidylinositol-3-phosphatase activity);GO:0005737(cytoplasm);GO:0010507(negative regulation of autophagy);GO:0010922(positive regulation of phosphatase activity);GO:0019903(protein phosphatase binding);GO:0030234(enzyme regulator activity);GO:0032991(protein-containing complex);GO:0046856(phosphatidylinositol dephosphorylation);GO:0050821(protein stabilization);GO:0060304(regulat…	NA	NA
ciRNA1593	0	0	0	0	0	0	0	0	0	0	0	0	0	0	0	0	chr2	759961	760257	+	1	ciRNA	ENSGALT00010066145	ENSGALG00010027281	mRNA	chr2:759960-760779	CIRC		NA	NA	NA	NA
ciRNA1594	0	0	0	0	0	0	0	0	0	0	0	0	0	0	0	0	chr2	759961	760128	+	1	ciRNA	ENSGALT00010066145	ENSGALG00010027281	mRNA	chr2:759960-760779	CIRC		NA	NA	NA	NA
ciRNA1595	0	0	0	0	0	0	0	0	0	0	0	0	0	0	0	0	chr2	9572055	9572302	+	1	ciRNA	ENSGALT00010061299	WDR60	mRNA	chr2:9572054-9573168	CIRC		dynein 2 intermediate chain 1 [Source:HGNC Symbol;Acc:HGNC:21862]	GO:0000242(pericentriolar material);GO:0000922(spindle pole);GO:0005813(centrosome);GO:0005868(cytoplasmic dynein complex);GO:0005929(cilium);GO:0007018(microtubule-based movement);GO:0031021(interphase microtubule organizing center);GO:0035721(intraciliary retrograde transport);GO:0042073(intraciliary transport);GO:0045503(dynein light chain binding);GO:0045504(dynein heavy chain binding);GO:004…	NA	NA
ciRNA1596	0	0	0	0	0	0	0	0	0	0	0	0	0	0	0	0	chr2	53962601	53967485	-	1	ciRNA	ENSGALT00010019933	EZH2	mRNA	chr2:53962580-53967485	CIRC		enhancer of zeste 2 polycomb repressive complex 2 subunit [Source:HGNC Symbol;Acc:HGNC:3527]	GO:0000082(G1/S transition of mitotic cell cycle);GO:0000122(negative regulation of transcription by RNA polymerase II);GO:0000781(chromosome, telomeric region);GO:0000785(chromatin);GO:0000978(RNA polymerase II cis-regulatory region sequence-specific DNA binding);GO:0000979(RNA polymerase II core promoter sequence-specific DNA binding);GO:0001222(transcription corepressor binding);GO:0001932(reg…	00310(Lysine degradation);01100(Metabolic pathways)	EC:2.1.1.356
ciRNA1597	0	0	0	0	0	0	0	0	0	0	0	0	0	0	0	0	chr2	77823857	77824134	+	1	ciRNA	ENSGALT00010001710	DAP	mRNA	chr2:77823856-77832513	CIRC		death associated protein [Source:NCBI gene (formerly Entrezgene);Acc:420923]	GO:0006915(apoptotic process);GO:0006919(activation of cysteine-type endopeptidase activity involved in apoptotic process);GO:0010507(negative regulation of autophagy);GO:0032088(negative regulation of NF-kappaB transcription factor activity);GO:0034198(cellular response to amino acid starvation);GO:0045892(negative regulation of DNA-templated transcription);GO:0070513(death domain binding);GO:00…	NA	NA
ciRNA1598	0	0	0	0	0	0	0	0	0	0	0	0	0	0	0	0	chr1	26124524	26125753	-	1	ciRNA	ENSGALT00010003268	FOXP2	mRNA	chr1:26122914-26125753	CIRC		forkhead box P2 [Source:NCBI gene (formerly Entrezgene);Acc:769935]	GO:0003677(DNA binding);GO:0003700(DNA-binding transcription factor activity);GO:0021757(caudate nucleus development);GO:0021758(putamen development);GO:0021987(cerebral cortex development);GO:0042802(identical protein binding);GO:0042803(protein homodimerization activity);GO:0043565(sequence-specific DNA binding);GO:0045892(negative regulation of DNA-templated transcription)	NA	NA
ciRNA1599	0	0	0	0	0	0	0	0	0	0	0	0	0	0	0	0	chr1	35404615	35404901	+	1	ciRNA	ENSGALT00010030290	SLC35E3	mRNA	chr1:35404614-35404995	CIRC		solute carrier family 35 member E3 [Source:NCBI gene (formerly Entrezgene);Acc:417842]	GO:0005338(nucleotide-sugar transmembrane transporter activity);GO:0005794(Golgi apparatus);GO:0015297(antiporter activity);GO:0015931(nucleobase-containing compound transport);GO:0016020(membrane);GO:0016021(integral component of membrane);GO:0055085(transmembrane transport);GO:1901264(carbohydrate derivative transport)	NA	NA
ciRNA16	1	0	0	0	0	0	0	0	40.3463	0	0	0	0	0	0	0	chr14	12279116	12279741	-	1	ciRNA	ENSGALT00010040918	ENSGALG00010016949	mRNA	chr14:12279113-12279741	CIRC		NA	NA	NA	NA
ciRNA160	0	2	0	0	0	0	0	0	0	75.1483	0	0	0	0	0	0	Z	11593796	11594324	-	1	ciRNA	ENSGALT00010032653	RANBP3L	mRNA	Z:11593239-11594324	CIRC		RAN binding protein 3 like [Source:HGNC Symbol;Acc:HGNC:26353]	GO:0045663(positive regulation of myoblast differentiation);GO:0045668(negative regulation of osteoblast differentiation);GO:0046332(SMAD binding);GO:0046907(intracellular transport);GO:1901706(mesenchymal cell differentiation involved in bone development)	NA	NA
ciRNA1600	0	0	0	0	0	0	0	0	0	0	0	0	0	0	0	0	chr1	38969716	38969932	+	1	ciRNA	ENSGALT00010032936	NAV3	mRNA	chr1:38969715-38972012	CIRC		neuron navigator 3 [Source:NCBI gene (formerly Entrezgene);Acc:417869]	GO:0005524(ATP binding);GO:0007026(negative regulation of microtubule depolymerization);GO:0008017(microtubule binding);GO:0016887(ATP hydrolysis activity);GO:0022008(neurogenesis);GO:0030336(negative regulation of cell migration);GO:0031116(positive regulation of microtubule polymerization);GO:0032703(negative regulation of interleukin-2 production);GO:1990752(microtubule end)	NA	NA
ciRNA1601	0	0	0	0	0	0	0	0	0	0	0	0	0	0	0	0	chr1	47243867	47244255	-	1	ciRNA	ENSGALT00010027492	UHRF1BP1L	mRNA	chr1:47242853-47244255	CIRC		UHRF1 binding protein 1 like [Source:HGNC Symbol;Acc:HGNC:29102]	GO:0005769(early endosome);GO:0005829(cytosol);GO:0042803(protein homodimerization activity);GO:0062069(GARP complex binding)	NA	NA
ciRNA1602	0	0	0	0	0	0	0	0	0	0	0	0	0	0	0	0	chr1	47295357	47296155	+	1	ciRNA	ENSGALT00010027530	ACTR6	mRNA	chr1:47295356-47296155	CIRC		ARP6 actin-related [Source:NCBI gene (formerly Entrezgene);Acc:395348]	GO:0005730(nucleolus);GO:0007000(nucleolus organization)	NA	NA
ciRNA1603	0	0	0	0	0	0	0	0	0	0	0	0	0	0	0	0	chr1	59643312	59644668	+	1	ciRNA	ENSGALT00010028929	CAPRIN2	mRNA	chr1:59643311-59644668	CIRC		caprin family member 2 [Source:HGNC Symbol;Acc:HGNC:21259]	GO:0050775(positive regulation of dendrite morphogenesis);GO:0061003(positive regulation of dendritic spine morphogenesis)	NA	NA
ciRNA1604	0	0	0	0	0	0	0	0	0	0	0	0	0	0	0	0	chr1	67088049	67089359	+	1	ciRNA	ENSGALT00010031643	LDHB	mRNA	chr1:67088048-67089359	CIRC		lactate dehydrogenase B [Source:NCBI gene (formerly Entrezgene);Acc:373997]	GO:0003824(catalytic activity);GO:0004459(L-lactate dehydrogenase activity);GO:0005737(cytoplasm);GO:0005743(mitochondrial inner membrane);GO:0005829(cytosol);GO:0006089(lactate metabolic process);GO:0006090(pyruvate metabolic process);GO:0016491(oxidoreductase activity);GO:0016616(oxidoreductase activity, acting on the CH-OH group of donors, NAD or NADP as acceptor);GO:0019752(carboxylic acid me…	00010(Glycolysis / Gluconeogenesis);00270(Cysteine and methionine metabolism);00620(Pyruvate metabolism);00640(Propanoate metabolism);01100(Metabolic pathways)	EC:1.1.1.27
ciRNA1605	0	0	0	0	0	0	0	0	0	0	0	0	0	0	0	0	chr1	68299610	68326159	+	1	ciRNA	ENSGALT00010031507	PPFIBP1	mRNA	chr1:68299609-68326159	CIRC		PPFIA binding protein 1 [Source:NCBI gene (formerly Entrezgene);Acc:418219]	GO:0005886(plasma membrane)	NA	NA
ciRNA1606	0	0	0	0	0	0	0	0	0	0	0	0	0	0	0	0	chr1	68359084	68362786	+	1	ciRNA	ENSGALT00010031505	PPFIBP1	mRNA	chr1:68359083-68362786	CIRC		PPFIA binding protein 1 [Source:NCBI gene (formerly Entrezgene);Acc:418219]	GO:0005886(plasma membrane)	NA	NA
ciRNA1607	0	0	0	0	0	0	0	0	0	0	0	0	0	0	0	0	chr1	73572312	73572490	-	1	ciRNA	ENSGALT00010059249	CCND2	mRNA	chr1:73570587-73572490	CIRC		cyclin D2 [Source:NCBI gene (formerly Entrezgene);Acc:374047]	GO:0000079(regulation of cyclin-dependent protein serine/threonine kinase activity);GO:0000307(cyclin-dependent protein kinase holoenzyme complex);GO:0000785(chromatin);GO:0001934(positive regulation of protein phosphorylation);GO:0005634(nucleus);GO:0005654(nucleoplasm);GO:0005730(nucleolus);GO:0005737(cytoplasm);GO:0005829(cytosol);GO:0007049(cell cycle);GO:0007616(long-term memory);GO:0008284(…	04068(FoxO signaling pathway);04110(Cell cycle);04115(p53 signaling pathway);04218(Cellular senescence);04310(Wnt signaling pathway);04340(Hedgehog signaling pathway);04510(Focal adhesion)	NA
ciRNA1608	0	0	0	0	0	0	0	0	0	0	0	0	0	0	0	0	chr1	175311136	175311330	+	1	ciRNA	ENSGALT00010016889	SLC7A1	mRNA	chr1:175311135-175312269	CIRC		solute carrier family 7 member 1 [Source:NCBI gene (formerly Entrezgene);Acc:418922]	GO:0005290(L-histidine transmembrane transporter activity);GO:0005886(plasma membrane);GO:0015171(amino acid transmembrane transporter activity);GO:0015174(basic amino acid transmembrane transporter activity);GO:0015807(L-amino acid transport);GO:0015819(lysine transport);GO:0015822(ornithine transport);GO:0016323(basolateral plasma membrane);GO:0016324(apical plasma membrane);GO:0032991(protein-…	NA	NA
ciRNA1609	0	0	0	0	0	0	0	0	0	0	0	0	0	0	0	0	chr1	176944398	176946353	+	1	ciRNA	ENSGALT00010014395	ENSGALG00010006016	mRNA	chr1:176944397-176946393	CIRC		NA	NA	00562(Inositol phosphate metabolism);01100(Metabolic pathways);04070(Phosphatidylinositol signaling system)	EC:3.1.3.95
ciRNA161	0	1	0	0	0	0	0	0	0	37.5741	0	0	0	0	0	0	Z	25885261	25885549	-	1	ciRNA	ENSGALT00010027942	MAP1B	mRNA	Z:25880715-25885549	CIRC		microtubule associated protein 1B [Source:HGNC Symbol;Acc:HGNC:6836]	GO:0001578(microtubule bundle formation);GO:0001750(photoreceptor outer segment);GO:0005829(cytosol);GO:0005886(plasma membrane);GO:0007409(axonogenesis);GO:0014069(postsynaptic density);GO:0016358(dendrite development);GO:0030425(dendrite);GO:0032387(negative regulation of intracellular transport);GO:0043025(neuronal cell body);GO:0046907(intracellular transport);GO:0047497(mitochondrion transpo…	NA	NA
ciRNA1610	0	0	0	0	0	0	0	0	0	0	0	0	0	0	0	0	chr9	23344486	23345857	-	1	ciRNA	ENSGALT00010002567	SELENOT	mRNA	chr9:23344464-23345857	CIRC		selenoprotein T [Source:NCBI gene (formerly Entrezgene);Acc:425041]	GO:0004791(thioredoxin-disulfide reductase activity);GO:0005783(endoplasmic reticulum);GO:0005789(endoplasmic reticulum membrane);GO:0007204(positive regulation of cytosolic calcium ion concentration);GO:0009749(response to glucose);GO:0016020(membrane);GO:0016021(integral component of membrane);GO:0016491(oxidoreductase activity);GO:0031016(pancreas development);GO:0035773(insulin secretion invo…	NA	NA
ciRNA1611	0	0	0	0	0	0	0	0	0	0	0	0	0	0	0	0	chr8	7508713	7510044	+	1	ciRNA	ENSGALT00010027390	LAMC1	mRNA	chr8:7508712-7510069	CIRC		laminin subunit gamma 1 [Source:HGNC Symbol;Acc:HGNC:6492]	GO:0005201(extracellular matrix structural constituent);GO:0005604(basement membrane);GO:0007155(cell adhesion);GO:0016477(cell migration);GO:0022617(extracellular matrix disassembly);GO:0031581(hemidesmosome assembly);GO:0034446(substrate adhesion-dependent cell spreading);GO:0065003(protein-containing complex assembly)	04510(Focal adhesion);04512(ECM-receptor interaction)	NA
ciRNA1612	0	0	0	0	0	0	0	0	0	0	0	0	0	0	0	0	chr8	10278102	10278561	+	1	ciRNA	ENSGALT00010052177	TPR	mRNA	chr8:10278101-10278579	CIRC		translocated promoter region, nuclear basket protein [Source:HGNC Symbol;Acc:HGNC:12017]	GO:0000122(negative regulation of transcription by RNA polymerase II);GO:0000776(kinetochore);GO:0003682(chromatin binding);GO:0003729(mRNA binding);GO:0005634(nucleus);GO:0005635(nuclear envelope);GO:0005643(nuclear pore);GO:0005737(cytoplasm);GO:0005868(cytoplasmic dynein complex);GO:0006404(RNA import into nucleus);GO:0006405(RNA export from nucleus);GO:0006606(protein import into nucleus);GO:…	03013(RNA transport)	NA
ciRNA1613	0	0	0	0	0	0	0	0	0	0	0	0	0	0	0	0	chr8	19413179	19418501	+	1	ciRNA	ENSGALT00010052085	SZT2	mRNA	chr8:19413178-19418501	CIRC		seizure threshold 2 homolog (mouse) [Source:NCBI gene (formerly Entrezgene);Acc:424566]	GO:0005765(lysosomal membrane);GO:0005777(peroxisome);GO:0007417(central nervous system development);GO:0009791(post-embryonic development);GO:0021540(corpus callosum morphogenesis);GO:0031667(response to nutrient levels);GO:0034198(cellular response to amino acid starvation);GO:0042149(cellular response to glucose starvation);GO:0043473(pigmentation);GO:0061462(protein localization to lysosome);…	NA	NA
ciRNA1614	0	0	0	0	0	0	0	0	0	0	0	0	0	0	0	0	chr8	20448809	20449682	-	1	ciRNA	ENSGALT00010062650	ENSGALG00010025660	mRNA	chr8:20448780-20449682	CIRC		NA	NA	NA	NA
ciRNA1615	0	0	0	0	0	0	0	0	0	0	0	0	0	0	0	0	chr7	16716184	16717873	+	1	ciRNA	ENSGALT00010055087	SP3	mRNA	chr7:16716183-16717873	CIRI		Sp3 transcription factor [Source:NCBI gene (formerly Entrezgene);Acc:395302]	GO:0000122(negative regulation of transcription by RNA polymerase II);GO:0000977(RNA polymerase II transcription regulatory region sequence-specific DNA binding);GO:0000978(RNA polymerase II cis-regulatory region sequence-specific DNA binding);GO:0000981(DNA-binding transcription factor activity, RNA polymerase II-specific);GO:0000987(cis-regulatory region sequence-specific DNA binding);GO:000122…	NA	NA
ciRNA1616	0	0	0	0	0	0	0	0	0	0	0	0	0	0	0	0	chr2	62831029	62858289	-	1	ciRNA	ENSGALT00010025434	SMIM13	mRNA	chr2:62831028-62858289	CIRI		small integral membrane protein 13 [Source:NCBI gene (formerly Entrezgene);Acc:119694942]	NA	NA	NA
ciRNA1617	0	0	0	0	0	0	0	0	0	0	0	0	0	0	0	0	chr15	10745259	10746325	-	1	ciRNA	ENSGALT00010000539	ENSGALG00010000281	mRNA	chr15:10745258-10746325	CIRI		NA	NA	NA	NA
ciRNA1618	0	0	0	0	0	0	0	0	0	0	0	0	0	0	0	0	chr2	42752961	42753314	+	1	ciRNA	ENSGALT00010042375	SACM1L	mRNA	chr2:42752960-42753314	CIRI		SAC1 suppressor of actin mutations 1-like (yeast) [Source:NCBI gene (formerly Entrezgene);Acc:420700]	GO:0000139(Golgi membrane);GO:0005789(endoplasmic reticulum membrane);GO:0005794(Golgi apparatus);GO:0043812(phosphatidylinositol-4-phosphate phosphatase activity);GO:0046856(phosphatidylinositol dephosphorylation);GO:0140268(endoplasmic reticulum-plasma membrane contact site)	00562(Inositol phosphate metabolism);01100(Metabolic pathways);04070(Phosphatidylinositol signaling system)	NA
ciRNA1619	0	0	0	0	0	0	0	0	0	0	0	0	0	0	0	0	chr1	1425249	1427272	-	1	ciRNA	ENSGALT00010015450	UBE2H	mRNA	chr1:1425248-1427272	CIRI		ubiquitin conjugating enzyme E2 H [Source:NCBI gene (formerly Entrezgene);Acc:416678]	GO:0004842(ubiquitin-protein transferase activity);GO:0043161(proteasome-mediated ubiquitin-dependent protein catabolic process);GO:0061631(ubiquitin conjugating enzyme activity);GO:0070936(protein K48-linked ubiquitination);GO:0070979(protein K11-linked ubiquitination)	04120(Ubiquitin mediated proteolysis)	EC:2.3.2.23
ciRNA162	0	1	1	2	0	1	1	2	0	37.5741	38.4268	77.5708	0	38.368	34.713	80.3518	Z	25885259	25885549	-	1	ciRNA	ENSGALT00010027942	MAP1B	mRNA	Z:25880715-25885549	CIRC		microtubule associated protein 1B [Source:HGNC Symbol;Acc:HGNC:6836]	GO:0001578(microtubule bundle formation);GO:0001750(photoreceptor outer segment);GO:0005829(cytosol);GO:0005886(plasma membrane);GO:0007409(axonogenesis);GO:0014069(postsynaptic density);GO:0016358(dendrite development);GO:0030425(dendrite);GO:0032387(negative regulation of intracellular transport);GO:0043025(neuronal cell body);GO:0046907(intracellular transport);GO:0047497(mitochondrion transpo…	NA	NA
ciRNA1620	0	0	0	0	0	0	0	0	0	0	0	0	0	0	0	0	chr1	144634199	144648328	-	1	ciRNA	ENSGALT00010013526	UBAC2	mRNA	chr1:144634198-144648328	CIRI		UBA domain containing 2 [Source:NCBI gene (formerly Entrezgene);Acc:418778]	NA	NA	NA
ciRNA1621	0	0	0	0	0	0	0	0	0	0	0	0	0	0	0	0	chr14	12370653	12380948	-	1	ciRNA	ENSGALT00010047382	MGRN1	mRNA	chr14:12370652-12380948	CIRI		mahogunin ring finger 1 [Source:HGNC Symbol;Acc:HGNC:20254]	GO:0000209(protein polyubiquitination);GO:0004842(ubiquitin-protein transferase activity);GO:0005634(nucleus);GO:0005737(cytoplasm);GO:0005769(early endosome);GO:0005783(endoplasmic reticulum);GO:0006513(protein monoubiquitination);GO:0008333(endosome to lysosome transport);GO:0043231(intracellular membrane-bounded organelle);GO:0043951(negative regulation of cAMP-mediated signaling);GO:0045744(n…	04120(Ubiquitin mediated proteolysis);04340(Hedgehog signaling pathway)	EC:2.3.2.27
ciRNA1622	0	0	0	0	0	0	0	0	0	0	0	0	0	0	0	0	chr1	136409876	136413524	+	1	ciRNA	ENSGALT00010036930	LIMS1	mRNA	chr1:136409875-136413524	CIRI		LIM zinc finger domain containing 1 [Source:NCBI gene (formerly Entrezgene);Acc:414880]	GO:0005737(cytoplasm);GO:0005911(cell-cell junction);GO:0005925(focal adhesion);GO:0045216(cell-cell junction organization);GO:0046872(metal ion binding);GO:0098609(cell-cell adhesion);GO:0110165(cellular anatomical entity);GO:1900026(positive regulation of substrate adhesion-dependent cell spreading);GO:2001046(positive regulation of integrin-mediated signaling pathway)	NA	NA
ciRNA1623	0	0	0	0	0	0	0	0	0	0	0	0	0	0	0	0	chr1	180100498	180103562	+	1	ciRNA	ENSGALT00010011827	POGLUT3	mRNA	chr1:180100497-180103562	CIRI		protein O-glucosyltransferase 3 [Source:HGNC Symbol;Acc:HGNC:28496]	GO:0018242(protein O-linked glycosylation via serine);GO:0035251(UDP-glucosyltransferase activity);GO:0035252(UDP-xylosyltransferase activity)	NA	NA
ciRNA163	0	2	0	0	0	0	0	0	0	75.1483	0	0	0	0	0	0	Z	44172475	44173920	+	1	ciRNA	ENSGALT00010021852	SECISBP2	mRNA	Z:44172474-44173937	CIRC		SECIS binding protein 2 [Source:HGNC Symbol;Acc:HGNC:30972]	GO:0001514(selenocysteine incorporation);GO:0003730(mRNA 3'-UTR binding);GO:0005654(nucleoplasm);GO:0021756(striatum development);GO:0021884(forebrain neuron development);GO:0035368(selenocysteine insertion sequence binding);GO:0043021(ribonucleoprotein complex binding);GO:1990904(ribonucleoprotein complex);GO:2000623(negative regulation of nuclear-transcribed mRNA catabolic process, nonsense-med…	NA	NA
ciRNA164	0	1	0	0	0	0	0	0	0	37.5741	0	0	0	0	0	0	chr28	1190598	1190889	+	1	ciRNA	ENSGALT00010067085	RANBP3	mRNA	chr28:1190597-1190966	CIRC		NA	GO:0046907(intracellular transport)	NA	NA
ciRNA165	0	1	0	0	0	0	0	0	0	37.5741	0	0	0	0	0	0	chr7	12002138	12003719	-	1	ciRNA	ENSGALT00010063051	FASTKD2	mRNA	chr7:12002137-12003719	CIRC		FAST kinase domains 2 [Source:HGNC Symbol;Acc:HGNC:29160]	GO:0000963(mitochondrial RNA processing);GO:0003723(RNA binding);GO:0005739(mitochondrion);GO:0005759(mitochondrial matrix);GO:0006396(RNA processing);GO:0006915(apoptotic process);GO:0019843(rRNA binding);GO:0032543(mitochondrial translation);GO:0035770(ribonucleoprotein granule);GO:0042645(mitochondrial nucleoid);GO:0044528(regulation of mitochondrial mRNA stability);GO:0070131(positive regulat…	NA	NA
ciRNA166	0	1	0	0	0	0	0	0	0	37.5741	0	0	0	0	0	0	chr7	18150701	18150851	-	1	ciRNA	ENSGALT00010057106	UBR3	mRNA	chr7:18149769-18150851	CIRC		ubiquitin protein ligase E3 component n-recognin 3 [Source:HGNC Symbol;Acc:HGNC:30467]	NA	NA	EC:2.3.2.27
ciRNA167	0	1	0	0	0	0	0	0	0	37.5741	0	0	0	0	0	0	chr7	27506614	27508438	-	1	ciRNA	ENSGALT00010048282	ITGB5	mRNA	chr7:27506586-27508438	CIRC		integrin subunit beta 5 [Source:NCBI gene (formerly Entrezgene);Acc:395142]	GO:0007160(cell-matrix adhesion);GO:0007179(transforming growth factor beta receptor signaling pathway);GO:0007229(integrin-mediated signaling pathway);GO:0009986(cell surface);GO:0016477(cell migration);GO:0034684(integrin alphav-beta5 complex);GO:0035987(endodermal cell differentiation);GO:0043149(stress fiber assembly);GO:0043235(receptor complex);GO:0090136(epithelial cell-cell adhesion)	04145(Phagosome);04510(Focal adhesion);04512(ECM-receptor interaction);04810(Regulation of actin cytoskeleton)	NA
ciRNA168	0	1	0	0	0	0	0	0	0	37.5741	0	0	0	0	0	0	chr7	35925488	35925655	-	1	ciRNA	ENSGALT00010026395	ENSGALG00010011017	mRNA	chr7:35925442-35925655	CIRC		NA	NA	NA	NA
ciRNA169	0	2	0	0	0	0	0	0	0	75.1483	0	0	0	0	0	0	chr7	36026030	36027552	+	1	ciRNA	ENSGALT00010025909	PKP4	mRNA	chr7:36026029-36027583	CIRC		plakophilin 4 [Source:NCBI gene (formerly Entrezgene);Acc:424328]	GO:0000922(spindle pole);GO:0005737(cytoplasm);GO:0005856(cytoskeleton);GO:0005886(plasma membrane);GO:0005911(cell-cell junction);GO:0007043(cell-cell junction assembly);GO:0009898(cytoplasmic side of plasma membrane);GO:0014069(postsynaptic density);GO:0030054(cell junction);GO:0030057(desmosome);GO:0030496(midbody);GO:0032467(positive regulation of cytokinesis);GO:0043547(positive regulation o…	NA	NA
ciRNA17	1	0	0	0	0	0	0	0	40.3463	0	0	0	0	0	0	0	chr14	12745869	12746745	+	1	ciRNA	ENSGALT00010040093	DNAJA3	mRNA	chr14:12745868-12746745	CIRC		DnaJ heat shock protein family (Hsp40) member A3 [Source:HGNC Symbol;Acc:HGNC:11808]	GO:0000122(negative regulation of transcription by RNA polymerase II);GO:0005634(nucleus);GO:0005739(mitochondrion);GO:0005759(mitochondrial matrix);GO:0005829(cytosol);GO:0005884(actin filament);GO:0006264(mitochondrial DNA replication);GO:0006915(apoptotic process);GO:0006924(activation-induced cell death of T cells);GO:0007005(mitochondrion organization);GO:0007264(small GTPase mediated signal…	NA	NA
ciRNA170	0	1	1	1	0	0	0	0	0	37.5741	38.4268	38.7854	0	0	0	0	chr13	12906899	12907418	-	1	ciRNA	ENSGALT00010040575	HMGXB3	mRNA	chr13:12906862-12907418	CIRC		HMG-box containing 3 [Source:HGNC Symbol;Acc:HGNC:28982]	NA	NA	NA
ciRNA171	0	1	0	0	0	0	0	0	0	37.5741	0	0	0	0	0	0	chr5	2972318	2973050	+	1	ciRNA	ENSGALT00010049049	ANO5	mRNA	chr5:2972317-2973050	CIRC		anoctamin 5 [Source:NCBI gene (formerly Entrezgene);Acc:422973]	GO:0005229(intracellular calcium activated chloride channel activity);GO:0005886(plasma membrane);GO:0006821(chloride transport);GO:0031982(vesicle)	NA	NA
ciRNA172	0	1	0	0	0	0	0	0	0	37.5741	0	0	0	0	0	0	chr5	9086425	9086884	+	1	ciRNA	ENSGALT00010054950	TMEM41B	mRNA	chr5:9086424-9087258	CIRC		transmembrane protein 41B [Source:NCBI gene (formerly Entrezgene);Acc:423047]	GO:0000045(autophagosome assembly);GO:0005783(endoplasmic reticulum);GO:0005789(endoplasmic reticulum membrane);GO:0006869(lipid transport);GO:0006914(autophagy);GO:0007399(nervous system development);GO:0012505(endomembrane system);GO:0016020(membrane);GO:0016021(integral component of membrane);GO:0017121(plasma membrane phospholipid scrambling);GO:0017128(phospholipid scramblase activity);GO:00…	NA	NA
ciRNA173	0	1	0	0	0	0	0	0	0	37.5741	0	0	0	0	0	0	chr5	16101802	16103599	+	1	ciRNA	ENSGALT00010063005	PPP6R3	mRNA	chr5:16101801-16105265	CIRC		protein phosphatase 6 regulatory subunit 3 [Source:NCBI gene (formerly Entrezgene);Acc:423116]	GO:0005654(nucleoplasm);GO:0005829(cytosol);GO:0005886(plasma membrane);GO:0019903(protein phosphatase binding);GO:0043666(regulation of phosphoprotein phosphatase activity)	NA	NA
ciRNA174	0	1	0	0	0	0	0	0	0	37.5741	0	0	0	0	0	0	chr5	20950567	20951202	+	1	ciRNA	ENSGALT00010050934	API5	mRNA	chr5:20950566-20951202	CIRC		apoptosis inhibitor 5 [Source:NCBI gene (formerly Entrezgene);Acc:423168]	GO:0005634(nucleus);GO:0005681(spliceosomal complex);GO:0016607(nuclear speck);GO:0017134(fibroblast growth factor binding);GO:0043066(negative regulation of apoptotic process);GO:0044346(fibroblast apoptotic process);GO:2000270(negative regulation of fibroblast apoptotic process)	NA	NA
ciRNA175	0	1	0	0	0	0	0	0	0	37.5741	0	0	0	0	0	0	chr5	25405797	25406052	-	1	ciRNA	ENSGALT00010050208	TTBK2	mRNA	chr5:25404956-25406052	CIRC		tau tubulin kinase 2 [Source:HGNC Symbol;Acc:HGNC:19141]	GO:0000226(microtubule cytoskeleton organization);GO:0004672(protein kinase activity);GO:0004674(protein serine/threonine kinase activity);GO:0005634(nucleus);GO:0005814(centriole);GO:0005829(cytosol);GO:0007026(negative regulation of microtubule depolymerization);GO:0018105(peptidyl-serine phosphorylation);GO:0019894(kinesin binding);GO:0030334(regulation of cell migration);GO:0035869(ciliary tr…	NA	EC:2.7.11.26
ciRNA176	0	1	0	0	0	0	0	0	0	37.5741	0	0	0	0	0	0	chr5	26493970	26494303	-	1	ciRNA	ENSGALT00010051557	SIPA1L1	mRNA	chr5:26488855-26494303	CIRC		signal induced proliferation associated 1 like 1 [Source:NCBI gene (formerly Entrezgene);Acc:423255]	GO:0005096(GTPase activator activity);GO:0005886(plasma membrane);GO:0015629(actin cytoskeleton);GO:0031532(actin cytoskeleton reorganization);GO:0043087(regulation of GTPase activity);GO:0046875(ephrin receptor binding);GO:0048013(ephrin receptor signaling pathway);GO:0048814(regulation of dendrite morphogenesis);GO:0050770(regulation of axonogenesis);GO:0051056(regulation of small GTPase mediat…	NA	NA
ciRNA177	0	1	0	1	0	0	0	0	0	37.5741	0	38.7854	0	0	0	0	chr5	35825191	35825340	-	1	ciRNA	ENSGALT00010014507	RALGAPA1	mRNA	chr5:35823140-35825340	CIRC		Ral GTPase activating protein catalytic alpha subunit 1 [Source:NCBI gene (formerly Entrezgene);Acc:423327]	NA	NA	NA
ciRNA178	0	2	0	0	0	0	0	0	0	75.1483	0	0	0	0	0	0	chr4	44254309	44255177	+	1	ciRNA	ENSGALT00010007738	MTHFD2L	mRNA	chr4:44254308-44255177	CIRC		methylenetetrahydrofolate dehydrogenase (NADP+ dependent) 2 like [Source:HGNC Symbol;Acc:HGNC:31865]	NA	00670(One carbon pool by folate);01100(Metabolic pathways);01240(Biosynthesis of cofactors)	EC:3.5.4.9
ciRNA179	0	1	0	0	0	0	0	0	0	37.5741	0	0	0	0	0	0	chr3	24973000	24973230	-	1	ciRNA	ENSGALT00010049238	LRPPRC	mRNA	chr3:24972973-24973230	CIRC		leucine rich pentatricopeptide repeat containing [Source:HGNC Symbol;Acc:HGNC:15714]	GO:0000794(condensed nuclear chromosome);GO:0000957(mitochondrial RNA catabolic process);GO:0000961(negative regulation of mitochondrial RNA catabolic process);GO:0003697(single-stranded DNA binding);GO:0003723(RNA binding);GO:0005634(nucleus);GO:0005737(cytoplasm);GO:0005739(mitochondrion);GO:0005856(cytoskeleton);GO:0005874(microtubule);GO:0031625(ubiquitin protein ligase binding);GO:0042645(mi…	NA	NA
ciRNA18	1	0	0	0	0	0	0	0	40.3463	0	0	0	0	0	0	0	chr14	12982567	12982761	+	1	ciRNA	ENSGALT00010043559	ENSGALG00010018022	mRNA	chr14:12982566-12985739	CIRC		NA	NA	NA	NA
ciRNA180	0	2	0	0	0	0	0	0	0	75.1483	0	0	0	0	0	0	chr3	33197749	33198738	-	1	ciRNA	ENSGALT00010016841	CEBPZ	mRNA	chr3:33197748-33198738	CIRC		CCAAT/enhancer binding protein zeta [Source:NCBI gene (formerly Entrezgene);Acc:421474]	GO:0003713(transcription coactivator activity);GO:0005634(nucleus);GO:0045944(positive regulation of transcription by RNA polymerase II)	NA	NA
ciRNA181	0	1	0	0	0	0	0	0	0	37.5741	0	0	0	0	0	0	chr3	51694636	51698557	+	1	ciRNA	ENSGALT00010010452	TULP4	mRNA	chr3:51694635-51698563	CIRC		TUB like protein 4 [Source:HGNC Symbol;Acc:HGNC:15530]	GO:0005737(cytoplasm)	NA	NA
ciRNA182	0	1	0	0	0	0	0	0	0	37.5741	0	0	0	0	0	0	chr3	86791723	86795789	+	1	ciRNA	ENSGALT00010005465	DST	mRNA	chr3:86791722-86795789	CIRC		dystonin [Source:HGNC Symbol;Acc:HGNC:1090]	NA	NA	NA
ciRNA183	0	1	0	0	0	1	0	0	0	37.5741	0	0	0	38.368	0	0	chr3	101181223	101183143	-	1	ciRNA	ENSGALT00010019050	LAPTM4A	mRNA	chr3:101181222-101183143	CIRC		lysosomal protein transmembrane 4 alpha [Source:NCBI gene (formerly Entrezgene);Acc:421959]	GO:0005765(lysosomal membrane);GO:0005794(Golgi apparatus);GO:0016020(membrane);GO:0016021(integral component of membrane);GO:0031902(late endosome membrane);GO:0110165(cellular anatomical entity)	04142(Lysosome)	NA
ciRNA184	0	1	0	0	0	0	0	0	0	37.5741	0	0	0	0	0	0	chr2	9515690	9516827	-	1	ciRNA	ENSGALT00010061166	ESYT2	mRNA	chr2:9515689-9516827	CIRC		extended synaptotagmin 2 [Source:HGNC Symbol;Acc:HGNC:22211]	GO:0005509(calcium ion binding);GO:0005544(calcium-dependent phospholipid binding);GO:0005783(endoplasmic reticulum);GO:0005789(endoplasmic reticulum membrane);GO:0005829(cytosol);GO:0005886(plasma membrane);GO:0006869(lipid transport);GO:0008289(lipid binding);GO:0008429(phosphatidylethanolamine binding);GO:0016020(membrane);GO:0016021(integral component of membrane);GO:0031210(phosphatidylcholi…	NA	NA
ciRNA185	0	1	0	0	0	0	0	0	0	37.5741	0	0	0	0	0	0	chr2	22503115	22503273	+	1	ciRNA	ENSGALT00010011437	ANKIB1	mRNA	chr2:22503114-22508889	CIRC		ankyrin repeat and IBR domain containing 1 [Source:HGNC Symbol;Acc:HGNC:22215]	NA	NA	EC:2.3.2.31
ciRNA186	0	1	0	0	0	0	0	0	0	37.5741	0	0	0	0	0	0	chr2	43127450	43127768	-	1	ciRNA	ENSGALT00010048551	KIF15	mRNA	chr2:43127415-43127768	CIRC		kinesin family member 15 [Source:HGNC Symbol;Acc:HGNC:17273]	NA	NA	NA
ciRNA187	0	2	0	0	0	0	0	0	0	75.1483	0	0	0	0	0	0	chr2	46374473	46374992	+	1	ciRNA	ENSGALT00010040325	ELMO1	mRNA	chr2:46374472-46375751	CIRC		engulfment and cell motility 1 [Source:NCBI gene (formerly Entrezgene);Acc:420735]	GO:0005085(guanyl-nucleotide exchange factor activity);GO:0005737(cytoplasm);GO:0005886(plasma membrane);GO:0006909(phagocytosis);GO:0006911(phagocytosis, engulfment);GO:0016601(Rac protein signal transduction);GO:0017124(SH3 domain binding);GO:0030029(actin filament-based process);GO:0030036(actin cytoskeleton organization);GO:0032045(guanyl-nucleotide exchange factor complex);GO:0048870(cell mo…	05132(Salmonella infection)	NA
ciRNA188	0	1	0	0	0	0	0	0	0	37.5741	0	0	0	0	0	0	chr2	107680937	107681221	+	1	ciRNA	ENSGALT00010012934	MCM4	mRNA	chr2:107680936-107681266	CIRC		minichromosome maintenance complex component 4 [Source:HGNC Symbol;Acc:HGNC:6947]	GO:0000166(nucleotide binding);GO:0000727(double-strand break repair via break-induced replication);GO:0003677(DNA binding);GO:0003678(DNA helicase activity);GO:0003697(single-stranded DNA binding);GO:0004386(helicase activity);GO:0005524(ATP binding);GO:0005634(nucleus);GO:0005654(nucleoplasm);GO:0005694(chromosome);GO:0006260(DNA replication);GO:0006268(DNA unwinding involved in DNA replication…	03030(DNA replication);04110(Cell cycle)	EC:3.6.4.12
ciRNA189	0	2	0	0	0	0	0	0	0	75.1483	0	0	0	0	0	0	chr2	111763983	111764426	+	1	ciRNA	ENSGALT00010006775	SDCBP	mRNA	chr2:111763982-111764426	CIRC		syndecan binding protein [Source:NCBI gene (formerly Entrezgene);Acc:421136]	GO:0000122(negative regulation of transcription by RNA polymerase II);GO:0002091(negative regulation of receptor internalization);GO:0005109(frizzled binding);GO:0005137(interleukin-5 receptor binding);GO:0005546(phosphatidylinositol-4,5-bisphosphate binding);GO:0005654(nucleoplasm);GO:0005737(cytoplasm);GO:0005829(cytosol);GO:0005886(plasma membrane);GO:0005895(interleukin-5 receptor complex);GO…	NA	NA
ciRNA19	2	0	0	0	0	0	0	0	80.6927	0	0	0	0	0	0	0	chr19	3220068	3221287	-	1	ciRNA	ENSGALT00010071064	GTF2IRD1	mRNA	chr19:3220046-3221287	CIRC		GTF2I repeat domain containing 1 [Source:HGNC Symbol;Acc:HGNC:4661]	GO:0000122(negative regulation of transcription by RNA polymerase II);GO:0000978(RNA polymerase II cis-regulatory region sequence-specific DNA binding);GO:0001227(DNA-binding transcription repressor activity, RNA polymerase II-specific);GO:0003700(DNA-binding transcription factor activity);GO:0005634(nucleus);GO:0005654(nucleoplasm);GO:0005829(cytosol);GO:0014886(transition between slow and fast …	03022(Basal transcription factors)	NA
ciRNA190	0	1	0	0	0	0	0	0	0	37.5741	0	0	0	0	0	0	chr2	112669524	112670342	+	1	ciRNA	ENSGALT00010006099	CHD7	mRNA	chr2:112669523-112670397	CIRC		chromodomain helicase DNA binding protein 7 [Source:NCBI gene (formerly Entrezgene);Acc:421140]	GO:0000166(nucleotide binding);GO:0000785(chromatin);GO:0000978(RNA polymerase II cis-regulatory region sequence-specific DNA binding);GO:0001501(skeletal system development);GO:0001568(blood vessel development);GO:0001974(blood vessel remodeling);GO:0003007(heart morphogenesis);GO:0003222(ventricular trabecula myocardium morphogenesis);GO:0003226(right ventricular compact myocardium morphogenesi…	NA	EC:3.6.4.12
ciRNA191	0	1	0	0	0	0	0	0	0	37.5741	0	0	0	0	0	0	chr1	20747839	20748692	-	1	ciRNA	ENSGALT00010002822	PLXNB2	mRNA	chr1:20747816-20748692	CIRC		plexin B2 [Source:HGNC Symbol;Acc:HGNC:9104]	GO:0001843(neural tube closure);GO:0001932(regulation of protein phosphorylation);GO:0005887(integral component of plasma membrane);GO:0007156(homophilic cell adhesion via plasma membrane adhesion molecules);GO:0007405(neuroblast proliferation);GO:0007420(brain development);GO:0008360(regulation of cell shape);GO:0010976(positive regulation of neuron projection development);GO:0017154(semaphorin …	NA	NA
ciRNA192	0	1	0	0	1	0	0	0	0	37.5741	0	0	37.6514	0	0	0	chr1	31084817	31087025	-	1	ciRNA	ENSGALT00010033496	SLC38A1	mRNA	chr1:31084816-31087025	CIRC		solute carrier family 38 member 1 [Source:NCBI gene (formerly Entrezgene);Acc:417806]	GO:0003333(amino acid transmembrane transport);GO:0005886(plasma membrane);GO:0005887(integral component of plasma membrane);GO:0006868(glutamine transport);GO:0015171(amino acid transmembrane transporter activity);GO:0015186(L-glutamine transmembrane transporter activity);GO:0016020(membrane);GO:0016021(integral component of membrane);GO:0016323(basolateral plasma membrane);GO:0030424(axon)	NA	NA
ciRNA193	0	1	0	0	0	0	0	0	0	37.5741	0	0	0	0	0	0	chr1	35424026	35424279	+	1	ciRNA	ENSGALT00010030350	MDM2	mRNA	chr1:35424025-35424388	CIRC		MDM2 proto-onco [Source:NCBI gene (formerly Entrezgene);Acc:395609]	GO:0000122(negative regulation of transcription by RNA polymerase II);GO:0001568(blood vessel development);GO:0001974(blood vessel remodeling);GO:0002027(regulation of heart rate);GO:0002039(p53 binding);GO:0003170(heart valve development);GO:0003181(atrioventricular valve morphogenesis);GO:0003203(endocardial cushion morphogenesis);GO:0003281(ventricular septum development);GO:0003283(atrial sep…	04068(FoxO signaling pathway);04110(Cell cycle);04115(p53 signaling pathway);04120(Ubiquitin mediated proteolysis);04144(Endocytosis);04218(Cellular senescence);04625(C-type lectin receptor signaling pathway)	EC:2.3.2.27
ciRNA194	0	1	0	0	0	0	0	0	0	37.5741	0	0	0	0	0	0	chr1	47697211	47697707	+	1	ciRNA	ENSGALT00010027911	UTP20	mRNA	chr1:47697210-47697738	CIRC		UTP20 small subunit processome component [Source:HGNC Symbol;Acc:HGNC:17897]	GO:0005730(nucleolus);GO:0005886(plasma membrane);GO:0006364(rRNA processing)	NA	NA
ciRNA195	0	1	0	0	0	0	0	0	0	37.5741	0	0	0	0	0	0	chr1	49953213	49954184	+	1	ciRNA	ENSGALT00010031080	ST13P5	mRNA	chr1:49953212-49954185	CIRC		suppression of tumorigenicity 13 (colon carcinoma) (Hsp70 interacting protein) pseudo 5 [Source:NCBI gene (formerly Entrezgene);Acc:418003]	GO:0005829(cytosol);GO:0009617(response to bacterium);GO:0030544(Hsp70 protein binding);GO:0046983(protein dimerization activity);GO:0051085(chaperone cofactor-dependent protein refolding)	NA	NA
ciRNA196	0	1	0	0	0	0	0	0	0	37.5741	0	0	0	0	0	0	chr1	60400921	60401361	+	1	ciRNA	ENSGALT00010029398	B4GALNT3	mRNA	chr1:60400920-60401448	CIRC		beta-1,4-N-acetyl-galactosaminyltransferase 3 [Source:HGNC Symbol;Acc:HGNC:24137]	GO:0005794(Golgi apparatus);GO:0008376(acetylgalactosaminyltransferase activity);GO:0043231(intracellular membrane-bounded organelle)	00513(Various types of N-glycan biosynthesis);01100(Metabolic pathways)	EC:2.4.1.244
ciRNA197	0	3	0	0	0	0	0	0	0	112.722	0	0	0	0	0	0	chr1	65453751	65456929	+	1	ciRNA	ENSGALT00010036831	BCAT1	mRNA	chr1:65453750-65456962	CIRC		branched chain amino acid transaminase 1 [Source:HGNC Symbol;Acc:HGNC:976]	NA	00270(Cysteine and methionine metabolism);00280(Valine, leucine and isoleucine degradation);00290(Valine, leucine and isoleucine biosynthesis);00770(Pantothenate and CoA biosynthesis);01100(Metabolic pathways);01210(2-Oxocarboxylic acid metabolism);01230(Biosynthesis of amino acids);01240(Biosynthesis of cofactors)	EC:2.6.1.42
ciRNA198	0	1	0	0	0	0	0	0	0	37.5741	0	0	0	0	0	0	chr1	91686395	91686563	+	1	ciRNA	ENSGALT00010019238	MPC2	mRNA	chr1:91686394-91694100	CIRC		mitochondrial pyruvate carrier 2 [Source:NCBI gene (formerly Entrezgene);Acc:768451]	GO:0005739(mitochondrion);GO:0005743(mitochondrial inner membrane);GO:0006850(mitochondrial pyruvate transmembrane transport);GO:0016020(membrane);GO:0016021(integral component of membrane);GO:0031305(integral component of mitochondrial inner membrane);GO:0035774(positive regulation of insulin secretion involved in cellular response to glucose stimulus);GO:0042802(identical protein binding);GO:00…	NA	NA
ciRNA199	0	1	0	0	0	0	0	0	0	37.5741	0	0	0	0	0	0	chr1	133424323	133428803	+	1	ciRNA	ENSGALT00010032407	NPAS2	mRNA	chr1:133424322-133428832	CIRC		neuronal PAS domain protein 2 [Source:NCBI gene (formerly Entrezgene);Acc:395433]	GO:0003677(DNA binding);GO:0003700(DNA-binding transcription factor activity);GO:0005634(nucleus);GO:0005654(nucleoplasm);GO:0005667(transcription regulator complex);GO:0005737(cytoplasm);GO:0005829(cytosol);GO:0006355(regulation of DNA-templated transcription);GO:0045739(positive regulation of DNA repair);GO:0045893(positive regulation of DNA-templated transcription);GO:0045944(positive regulati…	NA	NA
ciRNA2	1	0	0	0	0	0	0	0	40.3463	0	0	0	0	0	0	0	chr10	2517744	2527541	-	1	ciRNA	ENSGALT00010051213	ARID3B	mRNA	chr10:2517715-2527541	CIRC		AT-rich interaction domain 3B [Source:HGNC Symbol;Acc:HGNC:14350]	GO:0005654(nucleoplasm);GO:0045944(positive regulation of transcription by RNA polymerase II)	NA	NA
ciRNA20	1	0	0	0	0	0	0	0	40.3463	0	0	0	0	0	0	0	chr19	5527652	5529129	+	1	ciRNA	ENSGALT00010072405	RABGEF1	mRNA	chr19:5527651-5529129	CIRC		RAB guanine nucleotide exchange factor 1 [Source:NCBI gene (formerly Entrezgene);Acc:417548]	GO:0001933(negative regulation of protein phosphorylation);GO:0002686(negative regulation of leukocyte migration);GO:0005085(guanyl-nucleotide exchange factor activity);GO:0005730(nucleolus);GO:0005769(early endosome);GO:0005829(cytosol);GO:0006468(protein phosphorylation);GO:0006612(protein targeting to membrane);GO:0006898(receptor-mediated endocytosis);GO:0007265(Ras protein signal transductio…	NA	NA
ciRNA200	0	2	0	0	0	0	0	0	0	75.1483	0	0	0	0	0	0	chr1	179036266	179036435	+	1	ciRNA	ENSGALT00010012570	PSPC1	mRNA	chr1:179036265-179037939	CIRC		paraspeckle component 1 [Source:NCBI gene (formerly Entrezgene);Acc:418955]	GO:0001650(fibrillar center);GO:0002218(activation of innate immune response);GO:0003676(nucleic acid binding);GO:0003723(RNA binding);GO:0005634(nucleus);GO:0005654(nucleoplasm);GO:0005730(nucleolus);GO:0005737(cytoplasm);GO:0006355(regulation of DNA-templated transcription);GO:0016363(nuclear matrix);GO:0016607(nuclear speck);GO:0042382(paraspeckles);GO:0042752(regulation of circadian rhythm);G…	NA	NA
ciRNA201	0	1	0	0	0	0	0	0	0	37.5741	0	0	0	0	0	0	chr1	180515361	180515527	+	1	ciRNA	ENSGALT00010012138	CWF19L2	mRNA	chr1:180515360-180516452	CIRC		CWF19 like cell cycle control factor 2 [Source:HGNC Symbol;Acc:HGNC:26508]	NA	NA	NA
ciRNA202	0	1	0	0	0	0	0	0	0	37.5741	0	0	0	0	0	0	chr1	192803529	192805491	-	1	ciRNA	ENSGALT00010004603	AAMDC	mRNA	chr1:192800552-192805491	CIRC		adiposis associated, Mth938 domain containing [Source:NCBI gene (formerly Entrezgene);Acc:425610]	NA	NA	NA
ciRNA203	0	1	0	0	0	0	0	0	0	37.5741	0	0	0	0	0	0	chr9	12570681	12571005	+	1	ciRNA	ENSGALT00010034710	ATP13A3	mRNA	chr9:12570680-12571716	CIRC		ATPase 13A3 [Source:HGNC Symbol;Acc:HGNC:24113]	GO:0000166(nucleotide binding);GO:0005524(ATP binding);GO:0006812(cation transport);GO:0016020(membrane);GO:0016021(integral component of membrane);GO:0016887(ATP hydrolysis activity);GO:0019829(ATPase-coupled cation transmembrane transporter activity);GO:0034220(ion transmembrane transport);GO:0046872(metal ion binding);GO:0055085(transmembrane transport);GO:0098655(cation transmembrane transpor…	NA	NA
ciRNA204	0	1	0	0	0	0	0	0	0	37.5741	0	0	0	0	0	0	chr9	15124971	15152773	+	1	ciRNA	ENSGALT00010042679	DIS3L2	mRNA	chr9:15124970-15152875	CIRC		DIS3 like 3'-5' exoribonuclease 2 [Source:HGNC Symbol;Acc:HGNC:28648]	GO:0000175(3'-5'-exoribonuclease activity);GO:0000278(mitotic cell cycle);GO:0000287(magnesium ion binding);GO:0000291(nuclear-transcribed mRNA catabolic process, exonucleolytic);GO:0000932(P-body);GO:0004540(ribonuclease activity);GO:0005737(cytoplasm);GO:0008266(poly(U) RNA binding);GO:0008285(negative regulation of cell population proliferation);GO:0010587(miRNA catabolic process);GO:0019827(s…	NA	NA
ciRNA205	0	1	0	0	0	0	0	0	0	37.5741	0	0	0	0	0	0	chr8	18602617	18602796	+	1	ciRNA	ENSGALT00010054106	FUBP1	mRNA	chr8:18602616-18603494	CIRC		far upstream element binding protein 1 [Source:NCBI gene (formerly Entrezgene);Acc:424551]	GO:0005634(nucleus);GO:0005654(nucleoplasm);GO:0010628(positive regulation of gene expression)	NA	NA
ciRNA206	0	3	0	0	0	0	0	0	0	112.722	0	0	0	0	0	0	chr7	15459650	15460995	-	1	ciRNA	ENSGALT00010058874	HNRNPA3	mRNA	chr7:15459649-15460995	CIRI		heterogeneous nuclear ribonucleoprotein A3 [Source:HGNC Symbol;Acc:HGNC:24941]	GO:0003676(nucleic acid binding);GO:0003723(RNA binding);GO:0005634(nucleus);GO:0005654(nucleoplasm);GO:0071013(catalytic step 2 spliceosome)	03040(Spliceosome)	NA
ciRNA207	0	2	0	0	0	0	0	0	0	75.1483	0	0	0	0	0	0	chr26	703086	703445	-	1	ciRNA	ENSGALT00010063923	ENSGALG00010026262	mRNA	chr26:703085-703445	CIRI		NA	NA	NA	NA
ciRNA208	0	2	0	0	0	0	0	0	0	75.1483	0	0	0	0	0	0	chr13	2504790	2515227	+	1	ciRNA	ENSGALT00010024745	FBXW11	mRNA	chr13:2504789-2515227	CIRI		F-box and WD repeat domain containing 11 [Source:NCBI gene (formerly Entrezgene);Acc:416181]	GO:0000209(protein polyubiquitination);GO:0004842(ubiquitin-protein transferase activity);GO:0005634(nucleus);GO:0005737(cytoplasm);GO:0005829(cytosol);GO:0006470(protein dephosphorylation);GO:0019005(SCF ubiquitin ligase complex);GO:0031146(SCF-dependent proteasomal ubiquitin-dependent protein catabolic process);GO:0042753(positive regulation of circadian rhythm);GO:0045893(positive regulation o…	04114(Oocyte meiosis);04120(Ubiquitin mediated proteolysis);04218(Cellular senescence);04310(Wnt signaling pathway);04340(Hedgehog signaling pathway)	NA
ciRNA209	0	5	2	0	0	0	0	0	0	187.871	76.8536	0	0	0	0	0	chr2	88794361	88800355	-	1	ciRNA	ENSGALT00010019886	INVS	mRNA	chr2:88794360-88800355	CIRI		inversin [Source:NCBI gene (formerly Entrezgene);Acc:395234]	GO:0090090(negative regulation of canonical Wnt signaling pathway)	04310(Wnt signaling pathway)	NA
ciRNA21	2	0	0	0	0	0	0	0	80.6927	0	0	0	0	0	0	0	chr18	10666297	10667257	+	1	ciRNA	ENSGALT00010070703	SPAG9	mRNA	chr18:10666296-10667273	CIRC		sperm associated antigen 9 [Source:HGNC Symbol;Acc:HGNC:14524]	GO:0005078(MAP-kinase scaffold activity);GO:0005737(cytoplasm);GO:0005765(lysosomal membrane);GO:0005829(cytosol);GO:0008432(JUN kinase binding);GO:0019894(kinesin binding);GO:0030335(positive regulation of cell migration);GO:0032418(lysosome localization);GO:0034451(centriolar satellite);GO:0042147(retrograde transport, endosome to Golgi);GO:0042802(identical protein binding);GO:0043410(positive…	NA	NA
ciRNA210	0	4	4	2	3	5	0	2	0	150.297	153.707	77.5708	112.954	191.84	0	80.3518	chr7	32806411	32817435	-	1	ciRNA	ENSGALT00010022527	GTDC1	mRNA	chr7:32806410-32817435	CIRI		glycosyltransferase like domain containing 1 [Source:NCBI gene (formerly Entrezgene);Acc:424304]	NA	NA	NA
ciRNA211	0	2	0	0	0	0	0	0	0	75.1483	0	0	0	0	0	0	chr10	2810863	2814555	-	1	ciRNA	ENSGALT00010050221	LINGO1	mRNA	chr10:2810862-2814555	CIRI		leucine rich repeat and Ig domain containing 1 [Source:NCBI gene (formerly Entrezgene);Acc:415344]	GO:0005154(epidermal growth factor receptor binding);GO:0005615(extracellular space);GO:0005886(plasma membrane);GO:0016020(membrane);GO:0016021(integral component of membrane);GO:0031012(extracellular matrix)	NA	NA
ciRNA212	0	3	0	0	0	0	3	0	0	112.722	0	0	0	0	104.139	0	chr21	6620844	6629520	+	1	ciRNA	ENSGALT00010051206	EIF4G3	mRNA	chr21:6620843-6629520	CIRI		eukaryotic translation initiation factor 4 gamma 3 [Source:HGNC Symbol;Acc:HGNC:3298]	NA	03013(RNA transport)	NA
ciRNA213	0	3	3	0	0	0	0	0	0	112.722	115.28	0	0	0	0	0	chr3	51337895	51352071	+	1	ciRNA	ENSGALT00010014549	ZDHHC14	mRNA	chr3:51337894-51352071	CIRI		zinc finger DHHC-type palmitoyltransferase 14 [Source:HGNC Symbol;Acc:HGNC:20341]	GO:0005783(endoplasmic reticulum);GO:0016409(palmitoyltransferase activity);GO:0018230(peptidyl-L-cysteine S-palmitoylation);GO:0018345(protein palmitoylation)	NA	EC:2.3.1.225
ciRNA214	0	4	0	2	0	0	4	2	0	150.297	0	77.5708	0	0	138.852	80.3518	chr8	18736185	18739488	+	1	ciRNA	ENSGALT00010054381	ZZZ3	mRNA	chr8:18736184-18739488	CIRI		zinc finger ZZ-type containing 3 [Source:HGNC Symbol;Acc:HGNC:24523]	GO:0005654(nucleoplasm);GO:0005730(nucleolus);GO:0006355(regulation of DNA-templated transcription);GO:0006357(regulation of transcription by RNA polymerase II);GO:0008270(zinc ion binding);GO:0031063(regulation of histone deacetylation);GO:0035064(methylated histone binding);GO:0043966(histone H3 acetylation);GO:0043967(histone H4 acetylation);GO:0044154(histone H3-K14 acetylation);GO:0045995(re…	NA	NA
ciRNA215	0	2	0	0	2	0	0	0	0	75.1483	0	0	75.3028	0	0	0	chr3	109739792	109745360	+	1	ciRNA	ENSGALT00010019963	TNFRSF21	mRNA	chr3:109739791-109745360	CIRI		TNF receptor superfamily member 21 [Source:NCBI gene (formerly Entrezgene);Acc:422062]	GO:0001783(B cell apoptotic process);GO:0002250(adaptive immune response);GO:0005887(integral component of plasma membrane);GO:0006915(apoptotic process);GO:0006959(humoral immune response);GO:0030424(axon);GO:0030889(negative regulation of B cell proliferation);GO:0031226(intrinsic component of plasma membrane);GO:0031642(negative regulation of myelination);GO:0032693(negative regulation of inte…	04060(Cytokine-cytokine receptor interaction)	NA
ciRNA216	0	4	0	0	0	0	0	0	0	150.297	0	0	0	0	0	0	chr3	32027047	32060675	-	1	ciRNA	ENSGALT00010022752	CRIM1	mRNA	chr3:32027046-32060675	CIRI		cysteine rich transmembrane BMP regulator 1 [Source:NCBI gene (formerly Entrezgene);Acc:395067]	NA	NA	NA
ciRNA217	0	2	0	0	0	0	0	0	0	75.1483	0	0	0	0	0	0	chr3	32077272	32102859	-	1	ciRNA	ENSGALT00010022752	CRIM1	mRNA	chr3:32077271-32102859	CIRI		cysteine rich transmembrane BMP regulator 1 [Source:NCBI gene (formerly Entrezgene);Acc:395067]	NA	NA	NA
ciRNA218	0	8	0	0	3	0	3	0	0	300.593	0	0	112.954	0	104.139	0	chr17	166131	222674	-	1	ciRNA	ENSGALT00010070010	ENSGALG00010028948	mRNA	chr17:166130-222674	CIRI		NA	NA	NA	NA
ciRNA219	0	4	0	0	0	0	0	0	0	150.297	0	0	0	0	0	0	chr20	1343513	1344875	+	1	ciRNA	ENSGALT00010054004	RBM23	mRNA	chr20:1343512-1344875	CIRI		RNA binding motif protein 39 [Source:HGNC Symbol;Acc:HGNC:15923]	GO:0003676(nucleic acid binding);GO:0003723(RNA binding);GO:0005634(nucleus);GO:0005654(nucleoplasm);GO:0006397(mRNA processing);GO:0015630(microtubule cytoskeleton);GO:0016607(nuclear speck);GO:0032991(protein-containing complex);GO:0034451(centriolar satellite);GO:0048024(regulation of mRNA splicing, via spliceosome);GO:0050733(RS domain binding)	NA	NA
ciRNA22	1	1	0	0	0	0	0	0	40.3463	37.5741	0	0	0	0	0	0	chr6	11544177	11544851	+	1	ciRNA	ENSGALT00010056446	DDX21	mRNA	chr6:11544176-11544851	CIRC		DExD-box helicase 21 [Source:HGNC Symbol;Acc:HGNC:2744]	GO:0002735(positive regulation of myeloid dendritic cell cytokine production);GO:0003724(RNA helicase activity);GO:0003725(double-stranded RNA binding);GO:0005654(nucleoplasm);GO:0005694(chromosome);GO:0005730(nucleolus);GO:0005829(cytosol);GO:0006366(transcription by RNA polymerase II);GO:0009615(response to virus);GO:0019843(rRNA binding);GO:0030515(snoRNA binding);GO:0035198(miRNA binding);GO:…	NA	EC:3.6.4.13
ciRNA220	0	3	2	5	2	0	0	5	0	112.722	76.8536	193.927	75.3028	0	0	200.879	chr20	1343513	1344916	+	1	ciRNA	ENSGALT00010054004	RBM23	mRNA	chr20:1343512-1344916	CIRI		RNA binding motif protein 39 [Source:HGNC Symbol;Acc:HGNC:15923]	GO:0003676(nucleic acid binding);GO:0003723(RNA binding);GO:0005634(nucleus);GO:0005654(nucleoplasm);GO:0006397(mRNA processing);GO:0015630(microtubule cytoskeleton);GO:0016607(nuclear speck);GO:0032991(protein-containing complex);GO:0034451(centriolar satellite);GO:0048024(regulation of mRNA splicing, via spliceosome);GO:0050733(RS domain binding)	NA	NA
ciRNA221	0	5	0	0	0	0	0	0	0	187.871	0	0	0	0	0	0	chr20	8278579	8279736	-	1	ciRNA	ENSGALT00010051720	ENSGALG00010021346	mRNA	chr20:8278578-8279736	CIRI		NA	NA	03010(Ribosome)	NA
ciRNA222	0	2	0	0	0	0	0	0	0	75.1483	0	0	0	0	0	0	chr4	2167375	2167693	-	1	ciRNA	ENSGALT00010040886	OGT	mRNA	chr4:2167374-2167693	CIRI		O-linked N-acetylglucosamine (GlcNAc) transferase [Source:HGNC Symbol;Acc:HGNC:8127]	GO:0000123(histone acetyltransferase complex);GO:0000423(mitophagy);GO:0005547(phosphatidylinositol-3,4,5-trisphosphate binding);GO:0005634(nucleus);GO:0005654(nucleoplasm);GO:0005829(cytosol);GO:0005886(plasma membrane);GO:0006110(regulation of glycolytic process);GO:0006111(regulation of gluconeogenesis);GO:0006357(regulation of transcription by RNA polymerase II);GO:0006493(protein O-linked gl…	00514(Other types of O-glycan biosynthesis)	EC:2.4.1.255
ciRNA223	0	4	3	0	0	0	0	0	0	150.297	115.28	0	0	0	0	0	chr1	64614818	64618569	+	1	ciRNA	ENSGALT00010033111	AEBP2	mRNA	chr1:64614817-64618569	CIRI		AE binding protein 2 [Source:HGNC Symbol;Acc:HGNC:24051]	GO:0000122(negative regulation of transcription by RNA polymerase II);GO:0003712(transcription coregulator activity);GO:0005634(nucleus);GO:0005654(nucleoplasm);GO:0006355(regulation of DNA-templated transcription);GO:0006357(regulation of transcription by RNA polymerase II);GO:0035098(ESC/E(Z) complex)	NA	NA
ciRNA224	0	2	0	0	0	0	0	0	0	75.1483	0	0	0	0	0	0	chr7	36089808	36097124	-	1	ciRNA	ENSGALT00010026124	TANC1	mRNA	chr7:36089807-36097124	CIRI		tetratricopeptide repeat, ankyrin repeat and coiled-coil containing 1 [Source:HGNC Symbol;Acc:HGNC:29364]	GO:0007520(myoblast fusion);GO:0008542(visual learning);GO:0030425(dendrite);GO:0043025(neuronal cell body);GO:0043679(axon terminus);GO:0097062(dendritic spine maintenance)	NA	NA
ciRNA225	0	4	2	2	0	0	0	0	0	150.297	76.8536	77.5708	0	0	0	0	chr17	370988	392623	-	1	ciRNA	ENSGALT00010070223	ENSGALG00010029071	mRNA	chr17:370987-392623	CIRI		NA	NA	NA	NA
ciRNA226	0	3	0	0	0	0	0	0	0	112.722	0	0	0	0	0	0	chr1	3946422	3947778	+	1	ciRNA	ENSGALT00010018467	ENSGALG00010007769	mRNA	chr1:3946421-3947778	CIRI		NA	NA	NA	NA
ciRNA227	0	3	0	0	2	0	0	0	0	112.722	0	0	75.3028	0	0	0	chr1	53986392	53992684	-	1	ciRNA	ENSGALT00010025342	NUAK1	mRNA	chr1:53986391-53992684	CIRI		NUAK family kinase 1 [Source:HGNC Symbol;Acc:HGNC:14311]	GO:0000166(nucleotide binding);GO:0001650(fibrillar center);GO:0002039(p53 binding);GO:0004672(protein kinase activity);GO:0004674(protein serine/threonine kinase activity);GO:0005524(ATP binding);GO:0005634(nucleus);GO:0005654(nucleoplasm);GO:0005737(cytoplasm);GO:0006468(protein phosphorylation);GO:0015630(microtubule cytoskeleton);GO:0030155(regulation of cell adhesion);GO:0035507(regulation o…	NA	EC:2.7.11.1
ciRNA228	0	2	0	0	0	0	0	0	0	75.1483	0	0	0	0	0	0	chr2	144258757	144259830	+	1	ciRNA	ENSGALT00010021404	TRAPPC9	mRNA	chr2:144258756-144259830	CIRI		trafficking protein particle complex subunit 9 [Source:HGNC Symbol;Acc:HGNC:30832]	GO:0005737(cytoplasm);GO:0021987(cerebral cortex development);GO:0030008(TRAPP complex);GO:0030182(neuron differentiation);GO:0051092(positive regulation of NF-kappaB transcription factor activity)	NA	NA
ciRNA229	0	2	0	0	0	0	0	0	0	75.1483	0	0	0	0	0	0	chr3	80153872	80154100	-	1	ciRNA	ENSGALT00010009202	MYO6	mRNA	chr3:80153871-80154100	CIRI		myosin VI [Source:NCBI gene (formerly Entrezgene);Acc:395487]	GO:0001726(ruffle);GO:0005634(nucleus);GO:0005654(nucleoplasm);GO:0005737(cytoplasm);GO:0005794(Golgi apparatus);GO:0006897(endocytosis);GO:0016591(RNA polymerase II, holoenzyme);GO:0030330(DNA damage response, signal transduction by p53 class mediator);GO:0031410(cytoplasmic vesicle);GO:0031941(filamentous actin);GO:0031965(nuclear membrane);GO:0045334(clathrin-coated endocytic vesicle);GO:00459…	05132(Salmonella infection)	NA
ciRNA23	1	0	0	0	0	0	0	0	40.3463	0	0	0	0	0	0	0	chr6	23959239	23959554	-	1	ciRNA	ENSGALT00010044948	ACTR1A	mRNA	chr6:23958876-23959554	CIRC		ARP1 actin-related A, centractin alpha [Source:NCBI gene (formerly Entrezgene);Acc:423862]	GO:0005737(cytoplasm);GO:0005813(centrosome);GO:0015630(microtubule cytoskeleton)	05132(Salmonella infection)	NA
ciRNA230	0	2	0	0	0	0	0	0	0	75.1483	0	0	0	0	0	0	chr4	13349972	13384205	-	1	ciRNA	ENSGALT00010037071	PAK3	mRNA	chr4:13349971-13384205	CIRI		p21 (RAC1) activated kinase 3 [Source:HGNC Symbol;Acc:HGNC:8592]	GO:0000165(MAPK cascade);GO:0000166(nucleotide binding);GO:0004672(protein kinase activity);GO:0004674(protein serine/threonine kinase activity);GO:0004708(MAP kinase kinase activity);GO:0004712(protein serine/threonine/tyrosine kinase activity);GO:0005524(ATP binding);GO:0005737(cytoplasm);GO:0006468(protein phosphorylation);GO:0007409(axonogenesis);GO:0014069(postsynaptic density);GO:0016301(ki…	04012(ErbB signaling pathway);04510(Focal adhesion);04810(Regulation of actin cytoskeleton);05132(Salmonella infection)	EC:2.7.11.1
ciRNA231	0	2	0	0	0	0	0	0	0	75.1483	0	0	0	0	0	0	chr1	136408583	136409017	+	1	ciRNA	ENSGALT00010036930	LIMS1	mRNA	chr1:136408582-136409017	CIRI		LIM zinc finger domain containing 1 [Source:NCBI gene (formerly Entrezgene);Acc:414880]	GO:0005737(cytoplasm);GO:0005911(cell-cell junction);GO:0005925(focal adhesion);GO:0045216(cell-cell junction organization);GO:0046872(metal ion binding);GO:0098609(cell-cell adhesion);GO:0110165(cellular anatomical entity);GO:1900026(positive regulation of substrate adhesion-dependent cell spreading);GO:2001046(positive regulation of integrin-mediated signaling pathway)	NA	NA
ciRNA232	0	2	0	0	3	0	0	0	0	75.1483	0	0	112.954	0	0	0	chr1	136408583	136410971	+	1	ciRNA	ENSGALT00010036930	LIMS1	mRNA	chr1:136408582-136410971	CIRI		LIM zinc finger domain containing 1 [Source:NCBI gene (formerly Entrezgene);Acc:414880]	GO:0005737(cytoplasm);GO:0005911(cell-cell junction);GO:0005925(focal adhesion);GO:0045216(cell-cell junction organization);GO:0046872(metal ion binding);GO:0098609(cell-cell adhesion);GO:0110165(cellular anatomical entity);GO:1900026(positive regulation of substrate adhesion-dependent cell spreading);GO:2001046(positive regulation of integrin-mediated signaling pathway)	NA	NA
ciRNA233	0	4	0	2	0	0	0	0	0	150.297	0	77.5708	0	0	0	0	chr1	136409876	136412231	+	1	ciRNA	ENSGALT00010036930	LIMS1	mRNA	chr1:136409875-136412231	CIRI		LIM zinc finger domain containing 1 [Source:NCBI gene (formerly Entrezgene);Acc:414880]	GO:0005737(cytoplasm);GO:0005911(cell-cell junction);GO:0005925(focal adhesion);GO:0045216(cell-cell junction organization);GO:0046872(metal ion binding);GO:0098609(cell-cell adhesion);GO:0110165(cellular anatomical entity);GO:1900026(positive regulation of substrate adhesion-dependent cell spreading);GO:2001046(positive regulation of integrin-mediated signaling pathway)	NA	NA
ciRNA234	0	2	0	2	0	0	2	0	0	75.1483	0	77.5708	0	0	69.426	0	chr7	13205311	13210591	+	1	ciRNA	ENSGALT00010053726	ABI2	mRNA	chr7:13205310-13210591	CIRI		abl interactor 2 [Source:HGNC Symbol;Acc:HGNC:24011]	GO:0005654(nucleoplasm);GO:0005829(cytosol);GO:0043231(intracellular membrane-bounded organelle)	04810(Regulation of actin cytoskeleton)	NA
ciRNA235	0	0	1	0	0	0	0	0	0	0	38.4268	0	0	0	0	0	chr33	83256	83525	+	1	ciRNA	ENSGALT00010002908	ENSGALG00010001258	mRNA	chr33:83255-83551	CIRC		NA	NA	05168(Herpes simplex virus 1 infection)	NA
ciRNA236	0	0	1	0	0	0	0	0	0	0	38.4268	0	0	0	0	0	chr12	9043938	9045148	+	1	ciRNA	ENSGALT00010065724	FLNB	mRNA	chr12:9043937-9045173	CIRC		filamin B [Source:NCBI gene (formerly Entrezgene);Acc:378913]	GO:0003779(actin binding);GO:0005829(cytosol);GO:0005886(plasma membrane);GO:0030036(actin cytoskeleton organization);GO:0030154(cell differentiation);GO:0042802(identical protein binding);GO:0043232(intracellular non-membrane-bounded organelle);GO:0051015(actin filament binding)	04010(MAPK signaling pathway);04510(Focal adhesion);05132(Salmonella infection)	NA
ciRNA237	0	0	1	0	0	0	0	0	0	0	38.4268	0	0	0	0	0	chr11	297869	299507	-	1	ciRNA	ENSGALT00010056001	SLC7A6	mRNA	chr11:297865-299507	CIRC		solute carrier family 7 member 6 [Source:HGNC Symbol;Acc:HGNC:11064]	GO:0015174(basic amino acid transmembrane transporter activity);GO:0015822(ornithine transport)	NA	NA
ciRNA238	0	0	1	0	0	0	0	0	0	0	38.4268	0	0	0	0	0	chr11	4659616	4659824	-	1	ciRNA	ENSGALT00010062220	ENSGALG00010025493	mRNA	chr11:4658201-4659824	CIRC		NA	NA	NA	NA
ciRNA239	0	0	1	0	0	0	0	0	0	0	38.4268	0	0	0	0	0	chr11	11014882	11015597	+	1	ciRNA	ENSGALT00010016834	DYNC1LI2	mRNA	chr11:11014881-11015597	CIRC		dynein cytoplasmic 1 light intermediate chain 2 [Source:NCBI gene (formerly Entrezgene);Acc:415793]	NA	04145(Phagosome);05132(Salmonella infection)	NA
ciRNA24	1	0	0	0	0	0	0	0	40.3463	0	0	0	0	0	0	0	chr6	30294031	30294360	-	1	ciRNA	ENSGALT00010004469	RAB11FIP2	mRNA	chr6:30283786-30294360	CIRC		RAB11 family interacting protein 2 [Source:HGNC Symbol;Acc:HGNC:29152]	GO:0001891(phagocytic cup);GO:0005654(nucleoplasm);GO:0005768(endosome);GO:0006909(phagocytosis);GO:0015031(protein transport);GO:0016020(membrane);GO:0019901(protein kinase binding);GO:0030010(establishment of cell polarity);GO:0031267(small GTPase binding);GO:0035669(TRAM-dependent toll-like receptor 4 signaling pathway);GO:0035773(insulin secretion involved in cellular response to glucose stim…	04144(Endocytosis)	NA
ciRNA240	0	0	1	0	0	0	0	0	0	0	38.4268	0	0	0	0	0	chr11	19521319	19522089	+	1	ciRNA	ENSGALT00010020868	KARS	mRNA	chr11:19521318-19522135	CIRC		lysyl-tRNA synthetase [Source:NCBI gene (formerly Entrezgene);Acc:415885]	GO:0002276(basophil activation involved in immune response);GO:0002863(positive regulation of inflammatory response to antigenic stimulus);GO:0003877(ATP adenylyltransferase activity);GO:0004824(lysine-tRNA ligase activity);GO:0005615(extracellular space);GO:0005634(nucleus);GO:0005739(mitochondrion);GO:0005829(cytosol);GO:0005886(plasma membrane);GO:0006430(lysyl-tRNA aminoacylation);GO:0015966(…	00533(Glycosaminoglycan biosynthesis - keratan sulfate);00970(Aminoacyl-tRNA biosynthesis)	EC:6.1.1.6
ciRNA241	0	0	1	0	0	0	0	0	0	0	38.4268	0	0	0	0	0	chr10	6784597	6787170	+	1	ciRNA	ENSGALT00010055492	ENSGALG00010022809	mRNA	chr10:6784596-6787269	CIRC		NA	GO:0001570(vasculogenesis);GO:0001701(in utero embryonic development);GO:0001822(kidney development);GO:0003094(glomerular filtration);GO:0005737(cytoplasm);GO:0005903(brush border);GO:0005912(adherens junction);GO:0006807(nitrogen compound metabolic process);GO:0030097(hemopoiesis);GO:0032836(glomerular basement membrane development);GO:0035166(post-embryonic hemopoiesis);GO:0048008(platelet-der…	NA	NA
ciRNA242	0	0	1	0	0	0	0	0	0	0	38.4268	0	0	0	0	0	chr10	10436705	10437425	-	1	ciRNA	ENSGALT00010048658	SECISBP2L	mRNA	chr10:10436700-10437425	CIRC		SECIS binding protein 2 like [Source:NCBI gene (formerly Entrezgene);Acc:415435]	NA	NA	NA
ciRNA243	0	0	1	0	0	0	0	0	0	0	38.4268	0	0	0	0	0	chr10	14676372	14677547	+	1	ciRNA	ENSGALT00010044857	CHD2	mRNA	chr10:14676371-14677547	CIRC		chromodomain helicase DNA binding protein 2 [Source:NCBI gene (formerly Entrezgene);Acc:415507]	GO:0000978(RNA polymerase II cis-regulatory region sequence-specific DNA binding);GO:0005634(nucleus);GO:0006974(cellular response to DNA damage stimulus);GO:0007517(muscle organ development);GO:0010467(gene expression);GO:0042393(histone binding);GO:0060218(hematopoietic stem cell differentiation)	NA	EC:3.6.4.12
ciRNA244	0	0	2	0	0	0	0	0	0	0	76.8536	0	0	0	0	0	chr10	19856715	19857506	-	1	ciRNA	ENSGALT00010039379	CASC4	mRNA	chr10:19856693-19857506	CIRC		cancer susceptibility candidate 4 [Source:NCBI gene (formerly Entrezgene);Acc:415575]	GO:0005794(Golgi apparatus);GO:0016020(membrane);GO:0016021(integral component of membrane)	NA	NA
ciRNA245	0	0	1	0	0	0	0	0	0	0	38.4268	0	0	0	0	0	chr10	20365946	20367734	+	1	ciRNA	ENSGALT00010000064	IQGAP3	mRNA	chr10:20365945-20367735	CIRC		NA	GO:0005096(GTPase activator activity);GO:0005516(calmodulin binding);GO:0005634(nucleus);GO:0007165(signal transduction);GO:0032956(regulation of actin cytoskeleton organization);GO:0043087(regulation of GTPase activity);GO:0051015(actin filament binding);GO:0071902(positive regulation of protein serine/threonine kinase activity);GO:0120025(plasma membrane bounded cell projection)	04520(Adherens junction);04810(Regulation of actin cytoskeleton)	NA
ciRNA246	0	0	1	0	0	0	0	0	0	0	38.4268	0	0	0	0	0	chr17	5679039	5679707	+	1	ciRNA	ENSGALT00010068138	ENSGALG00010028118	mRNA	chr17:5679038-5679707	CIRC		NA	NA	NA	NA
ciRNA247	0	0	1	0	0	0	0	0	0	0	38.4268	0	0	0	0	0	chr17	6327617	6328056	+	1	ciRNA	ENSGALT00010069006	USP20	mRNA	chr17:6327616-6328059	CIRC		ubiquitin specific peptidase 20 [Source:HGNC Symbol;Acc:HGNC:12619]	GO:0001664(G protein-coupled receptor binding);GO:0004197(cysteine-type endopeptidase activity);GO:0004843(cysteine-type deubiquitinase activity);GO:0005813(centrosome);GO:0008277(regulation of G protein-coupled receptor signaling pathway);GO:0016579(protein deubiquitination);GO:0070536(protein K63-linked deubiquitination);GO:0071108(protein K48-linked deubiquitination)	NA	EC:3.4.19.12
ciRNA248	0	0	1	0	0	0	0	0	0	0	38.4268	0	0	0	0	0	chr17	7472998	7473427	+	1	ciRNA	ENSGALT00010069799	RPL7A	mRNA	chr17:7472997-7473427	CIRC		ribosomal protein L7a [Source:NCBI gene (formerly Entrezgene);Acc:417158]	GO:0000470(maturation of LSU-rRNA);GO:0003723(RNA binding);GO:0003735(structural constituent of ribosome);GO:0005730(nucleolus);GO:0005840(ribosome);GO:0016020(membrane);GO:0022625(cytosolic large ribosomal subunit);GO:0022626(cytosolic ribosome);GO:0042254(ribosome biogenesis);GO:0042788(polysomal ribosome);GO:0045202(synapse);GO:1990904(ribonucleoprotein complex)	03010(Ribosome)	NA
ciRNA249	0	0	1	0	0	0	0	0	0	0	38.4268	0	0	0	0	0	chr17	8767831	8769298	+	1	ciRNA	ENSGALT00010066493	UBAC1	mRNA	chr17:8767830-8769300	CIRC		UBA domain containing 1 [Source:NCBI gene (formerly Entrezgene);Acc:427754]	GO:0005794(Golgi apparatus);GO:0005829(cytosol);GO:0005886(plasma membrane)	NA	NA
ciRNA25	1	0	2	0	0	0	0	2	40.3463	0	76.8536	0	0	0	0	80.3518	chr26	118791	122336	-	1	ciRNA	ENSGALT00010065274	FKBP5	mRNA	chr26:118765-122336	CIRC		FK506 binding protein 5 [Source:NCBI gene (formerly Entrezgene);Acc:421186]	GO:0000413(protein peptidyl-prolyl isomerization);GO:0003755(peptidyl-prolyl cis-trans isomerase activity);GO:0005528(FK506 binding);GO:0005634(nucleus);GO:0005654(nucleoplasm);GO:0005737(cytoplasm);GO:0009617(response to bacterium);GO:0016853(isomerase activity);GO:0031072(heat shock protein binding);GO:0061077(chaperone-mediated protein folding)	NA	EC:5.2.1.8
ciRNA250	0	0	1	0	0	0	0	0	0	0	38.4268	0	0	0	0	0	chr17	9952079	9957325	+	1	ciRNA	ENSGALT00010070435	NEK6	mRNA	chr17:9952078-9957325	CIRC		NIMA related kinase 6 [Source:NCBI gene (formerly Entrezgene);Acc:417101]	GO:0000287(magnesium ion binding);GO:0001222(transcription corepressor binding);GO:0004674(protein serine/threonine kinase activity);GO:0005524(ATP binding);GO:0005634(nucleus);GO:0005654(nucleoplasm);GO:0005737(cytoplasm);GO:0005813(centrosome);GO:0005829(cytosol);GO:0006468(protein phosphorylation);GO:0007059(chromosome segregation);GO:0018105(peptidyl-serine phosphorylation);GO:0019894(kinesin…	NA	EC:2.7.11.1
ciRNA251	0	0	1	0	1	0	0	0	0	0	38.4268	0	37.6514	0	0	0	chr15	4528603	4528830	+	1	ciRNA	ENSGALT00010050734	UBB	mRNA	chr15:4528602-4528830	CIRC		ubiquitin B [Source:NCBI gene (formerly Entrezgene);Acc:396190]	GO:0005634(nucleus);GO:0005737(cytoplasm);GO:0016567(protein ubiquitination);GO:0019941(modification-dependent protein catabolic process);GO:0031386(protein tag);GO:0031625(ubiquitin protein ligase binding)	04120(Ubiquitin mediated proteolysis);04137(Mitophagy - animal)	NA
ciRNA252	0	0	1	0	0	0	0	0	0	0	38.4268	0	0	0	0	0	chr14	6440689	6441375	+	1	ciRNA	ENSGALT00010043642	TRAF7	mRNA	chr14:6440688-6441382	CIRC		TNF receptor associated factor 7 [Source:NCBI gene (formerly Entrezgene);Acc:416555]	GO:0000151(ubiquitin ligase complex);GO:0000209(protein polyubiquitination);GO:0004842(ubiquitin-protein transferase activity);GO:0005634(nucleus);GO:0005737(cytoplasm);GO:0005886(plasma membrane);GO:0006508(proteolysis);GO:0006915(apoptotic process);GO:0008270(zinc ion binding);GO:0016567(protein ubiquitination);GO:0019005(SCF ubiquitin ligase complex);GO:0043231(intracellular membrane-bounded o…	NA	EC:2.3.2.27
ciRNA253	0	0	1	0	0	0	0	0	0	0	38.4268	0	0	0	0	0	chr14	6876533	6877077	+	1	ciRNA	ENSGALT00010042700	TNRC6A	mRNA	chr14:6876532-6877097	CIRC		trinucleotide repeat containing adaptor 6A [Source:HGNC Symbol;Acc:HGNC:11969]	GO:0000932(P-body);GO:0005654(nucleoplasm);GO:0005794(Golgi apparatus);GO:0009267(cellular response to starvation);GO:0016442(RISC complex);GO:0035195(miRNA-mediated gene silencing);GO:0035278(miRNA-mediated gene silencing by inhibition of translation);GO:0043231(intracellular membrane-bounded organelle)	NA	NA
ciRNA254	0	0	1	0	0	0	0	0	0	0	38.4268	0	0	0	0	0	chr19	7935532	7935978	+	1	ciRNA	ENSGALT00010070895	MED13	mRNA	chr19:7935531-7936644	CIRC		mediator complex subunit 13 [Source:HGNC Symbol;Acc:HGNC:22474]	GO:0003712(transcription coregulator activity);GO:0003713(transcription coactivator activity);GO:0005634(nucleus);GO:0005654(nucleoplasm);GO:0016592(mediator complex);GO:0042632(cholesterol homeostasis);GO:0043433(negative regulation of DNA-binding transcription factor activity);GO:0045893(positive regulation of DNA-templated transcription);GO:0045944(positive regulation of transcription by RNA p…	NA	NA
ciRNA255	0	0	2	1	0	0	0	0	0	0	76.8536	38.7854	0	0	0	0	chr39	38116	38301	+	1	ciRNA	ENSGALT00010001237	ENSGALG00010000588	mRNA	chr39:38115-38405	CIRC		NA	NA	NA	NA
ciRNA256	0	0	1	0	0	0	0	0	0	0	38.4268	0	0	0	0	0	W	5525785	5527211	-	1	ciRNA	ENSGALT00010029830	ENSGALG00010012437	mRNA	W:5525782-5527211	CIRC		NA	NA	NA	EC:3.6.4.12
ciRNA257	0	0	1	0	0	0	0	0	0	0	38.4268	0	0	0	0	0	chr6	16935076	16935351	+	1	ciRNA	ENSGALT00010051498	PPP3CB	mRNA	chr6:16935075-16936443	CIRC		protein phosphatase 3 catalytic subunit beta [Source:NCBI gene (formerly Entrezgene);Acc:378890]	GO:0001913(T cell mediated cytotoxicity);GO:0001915(negative regulation of T cell mediated cytotoxicity);GO:0001946(lymphangiogenesis);GO:0004721(phosphoprotein phosphatase activity);GO:0004722(protein serine/threonine phosphatase activity);GO:0005509(calcium ion binding);GO:0005516(calmodulin binding);GO:0005737(cytoplasm);GO:0005886(plasma membrane);GO:0005955(calcineurin complex);GO:0006468(pr…	04010(MAPK signaling pathway);04020(Calcium signaling pathway);04114(Oocyte meiosis);04218(Cellular senescence);04310(Wnt signaling pathway);04370(VEGF signaling pathway);04625(C-type lectin receptor signaling pathway)	EC:3.1.3.16
ciRNA258	0	0	1	1	0	0	0	3	0	0	38.4268	38.7854	0	0	0	120.528	chr6	20663598	20663886	+	1	ciRNA	ENSGALT00010049675	TNKS2	mRNA	chr6:20663597-20663886	CIRC		tankyrase 2 [Source:NCBI gene (formerly Entrezgene);Acc:374253]	GO:0000209(protein polyubiquitination);GO:0000242(pericentriolar material);GO:0003950(NAD+ ADP-ribosyltransferase activity);GO:0005634(nucleus);GO:0005635(nuclear envelope);GO:0005737(cytoplasm);GO:0006471(protein ADP-ribosylation);GO:0019899(enzyme binding);GO:0035264(multicellular organism growth);GO:0040014(regulation of multicellular organism growth);GO:0048471(perinuclear region of cytoplasm…	NA	EC:2.4.2.30
ciRNA259	0	0	1	0	0	0	0	0	0	0	38.4268	0	0	0	0	0	chr6	33012870	33016969	+	1	ciRNA	ENSGALT00010005512	ZRANB1	mRNA	chr6:33012869-33016969	CIRC		zinc finger RANBP2-type containing 1 [Source:HGNC Symbol;Acc:HGNC:18224]	GO:0004843(cysteine-type deubiquitinase activity);GO:0005634(nucleus);GO:0005654(nucleoplasm);GO:0005737(cytoplasm);GO:0005829(cytosol);GO:0006508(proteolysis);GO:0007010(cytoskeleton organization);GO:0008233(peptidase activity);GO:0008234(cysteine-type peptidase activity);GO:0016055(Wnt signaling pathway);GO:0016477(cell migration);GO:0016787(hydrolase activity);GO:0022604(regulation of cell mor…	NA	EC:3.4.19.12
ciRNA26	1	0	0	0	0	0	0	0	40.3463	0	0	0	0	0	0	0	chr27	2439145	2439461	-	1	ciRNA	ENSGALT00010052626	STRADA	mRNA	chr27:2438998-2439461	CIRC		STE20-related kinase adaptor alpha [Source:NCBI gene (formerly Entrezgene);Acc:419957]	GO:0004672(protein kinase activity);GO:0005524(ATP binding);GO:0005634(nucleus);GO:0005654(nucleoplasm);GO:0005737(cytoplasm);GO:0005829(cytosol);GO:0006468(protein phosphorylation);GO:0006611(protein export from nucleus);GO:0019900(kinase binding);GO:0030295(protein kinase activator activity);GO:0032147(activation of protein kinase activity);GO:0043539(protein serine/threonine kinase activator a…	04150(mTOR signaling pathway)	NA
ciRNA260	0	0	1	0	0	0	0	0	0	0	38.4268	0	0	0	0	0	chr27	4316194	4317118	-	1	ciRNA	ENSGALT00010060228	MED24	mRNA	chr27:4316172-4317118	CIRC		mediator complex subunit 24 [Source:NCBI gene (formerly Entrezgene);Acc:426134]	GO:0003712(transcription coregulator activity);GO:0003713(transcription coactivator activity);GO:0005634(nucleus);GO:0045893(positive regulation of DNA-templated transcription);GO:0046966(nuclear thyroid hormone receptor binding);GO:0060261(positive regulation of transcription initiation by RNA polymerase II);GO:0070847(core mediator complex)	NA	NA
ciRNA261	0	0	2	1	0	1	2	0	0	0	76.8536	38.7854	0	38.368	69.426	0	chr24	3129606	3130227	+	1	ciRNA	ENSGALT00010062467	HSPA8	mRNA	chr24:3129605-3130248	CIRC		heat shock 70kDa protein 8 [Source:NCBI gene (formerly Entrezgene);Acc:395853]	GO:0000166(nucleotide binding);GO:0000974(Prp19 complex);GO:0001664(G protein-coupled receptor binding);GO:0001786(phosphatidylserine binding);GO:0005524(ATP binding);GO:0005634(nucleus);GO:0005681(spliceosomal complex);GO:0005737(cytoplasm);GO:0005764(lysosome);GO:0005770(late endosome);GO:0005776(autophagosome);GO:0005829(cytosol);GO:0005886(plasma membrane);GO:0006457(protein folding);GO:00073…	03040(Spliceosome);04010(MAPK signaling pathway);04141(Protein processing in endoplasmic reticulum);04144(Endocytosis)	NA
ciRNA262	0	0	1	0	0	0	0	0	0	0	38.4268	0	0	0	0	0	chr24	5607986	5609062	-	1	ciRNA	ENSGALT00010060530	DDX6	mRNA	chr24:5607983-5609062	CIRC		DEAD-box helicase 6 [Source:NCBI gene (formerly Entrezgene);Acc:419783]	GO:0000932(P-body);GO:0005634(nucleus);GO:0005737(cytoplasm);GO:0005829(cytosol);GO:0010494(cytoplasmic stress granule);GO:0016442(RISC complex);GO:0017148(negative regulation of translation);GO:0019074(viral RNA genome packaging);GO:0019827(stem cell population maintenance);GO:0019904(protein domain specific binding);GO:0030182(neuron differentiation);GO:0033962(P-body assembly);GO:0035278(miRNA…	03018(RNA degradation)	EC:3.6.4.13
ciRNA263	0	0	1	0	0	0	0	0	0	0	38.4268	0	0	0	0	0	chr25	2284300	2285527	-	1	ciRNA	ENSGALT00010068944	RPRD2	mRNA	chr25:2284283-2285527	CIRC		regulation of nuclear pre-mRNA domain containing 2 [Source:NCBI gene (formerly Entrezgene);Acc:425074]	GO:0016591(RNA polymerase II, holoenzyme)	NA	NA
ciRNA264	0	0	1	0	0	0	0	0	0	0	38.4268	0	0	0	0	0	chr23	6126217	6126370	+	1	ciRNA	ENSGALT00010038194	NIPAL3	mRNA	chr23:6126216-6126752	CIRC		NIPA like domain containing 3 [Source:HGNC Symbol;Acc:HGNC:25233]	GO:0015095(magnesium ion transmembrane transporter activity);GO:0015693(magnesium ion transport);GO:0016020(membrane);GO:0016021(integral component of membrane);GO:1903830(magnesium ion transmembrane transport)	NA	NA
ciRNA265	0	0	1	0	1	0	0	1	0	0	38.4268	0	37.6514	0	0	40.1759	chr20	5567680	5567980	+	1	ciRNA	ENSGALT00010052567	ENSGALG00010021643	mRNA	chr20:5567679-5568003	CIRC		NA	NA	NA	NA
ciRNA266	0	0	3	0	0	0	0	0	0	0	115.28	0	0	0	0	0	chr20	9926306	9934672	+	1	ciRNA	ENSGALT00010060758	ZBTB46	mRNA	chr20:9926305-9934673	CIRC		zinc finger and BTB domain containing 46 [Source:HGNC Symbol;Acc:HGNC:16094]	GO:0000122(negative regulation of transcription by RNA polymerase II);GO:0000785(chromatin);GO:0000976(transcription cis-regulatory region binding);GO:0000977(RNA polymerase II transcription regulatory region sequence-specific DNA binding);GO:0001227(DNA-binding transcription repressor activity, RNA polymerase II-specific);GO:0002273(plasmacytoid dendritic cell differentiation);GO:0002695(negativ…	NA	NA
ciRNA267	0	0	1	0	0	0	0	0	0	0	38.4268	0	0	0	0	0	chr21	244249	244805	+	1	ciRNA	ENSGALT00010045243	ERRFI1	mRNA	chr21:244248-244805	CIRC		ERBB receptor feedback inhibitor 1 [Source:HGNC Symbol;Acc:HGNC:18185]	GO:0005634(nucleus);GO:0005737(cytoplasm);GO:0005829(cytosol);GO:0005886(plasma membrane);GO:0007175(negative regulation of epidermal growth factor-activated receptor activity);GO:0016020(membrane);GO:0019901(protein kinase binding);GO:0031234(extrinsic component of cytoplasmic side of plasma membrane);GO:0031953(negative regulation of protein autophosphorylation);GO:0042059(negative regulation o…	NA	NA
ciRNA268	0	0	1	0	0	0	0	0	0	0	38.4268	0	0	0	0	0	chr21	2413843	2416001	+	1	ciRNA	ENSGALT00010044189	ACAP3	mRNA	chr21:2413842-2416027	CIRC		ArfGAP with coiled-coil, ankyrin repeat and PH domains 3 [Source:HGNC Symbol;Acc:HGNC:16754]	GO:0001764(neuron migration);GO:0005096(GTPase activator activity);GO:0010975(regulation of neuron projection development);GO:0030426(growth cone)	04144(Endocytosis)	NA
ciRNA269	0	0	1	0	0	0	0	0	0	0	38.4268	0	0	0	0	0	Z	1395791	1396183	-	1	ciRNA	ENSGALT00010021442	LIPG	mRNA	Z:1395776-1396183	CIRC		lipase G, endothelial type [Source:HGNC Symbol;Acc:HGNC:6623]	GO:0004465(lipoprotein lipase activity);GO:0004620(phospholipase activity);GO:0004806(triglyceride lipase activity);GO:0005576(extracellular region);GO:0005615(extracellular space);GO:0005769(early endosome);GO:0005794(Golgi apparatus);GO:0006629(lipid metabolic process);GO:0006633(fatty acid biosynthetic process);GO:0008201(heparin binding);GO:0008970(phospholipase A1 activity);GO:0009986(cell s…	00561(Glycerolipid metabolism);01100(Metabolic pathways)	EC:3.1.1.3
ciRNA27	1	0	1	0	0	0	0	0	40.3463	0	38.4268	0	0	0	0	0	chr27	4386531	4387447	+	1	ciRNA	ENSGALT00010059865	WIPF2	mRNA	chr27:4386530-4387447	CIRC		WAS/WASL interacting protein family member 2 [Source:HGNC Symbol;Acc:HGNC:30923]	GO:0003779(actin binding)	04144(Endocytosis)	NA
ciRNA270	0	0	1	0	0	0	0	0	0	0	38.4268	0	0	0	0	0	Z	2971702	2971965	-	1	ciRNA	ENSGALT00010029133	SETBP1	mRNA	Z:2965926-2971965	CIRC		SET binding protein 1 [Source:HGNC Symbol;Acc:HGNC:15573]	GO:0005634(nucleus);GO:0005654(nucleoplasm);GO:0005829(cytosol);GO:0016604(nuclear body)	NA	NA
ciRNA271	0	0	1	0	0	0	0	0	0	0	38.4268	0	0	0	0	0	Z	24570738	24571590	-	1	ciRNA	ENSGALT00010026421	HMGCR	mRNA	Z:24570737-24571590	CIRC		3-hydroxy-3-methylglutaryl-CoA reductase [Source:NCBI gene (formerly Entrezgene);Acc:395145]	GO:0004420(hydroxymethylglutaryl-CoA reductase (NADPH) activity);GO:0005778(peroxisomal membrane);GO:0005783(endoplasmic reticulum);GO:0006695(cholesterol biosynthetic process);GO:0008542(visual learning);GO:0042177(negative regulation of protein catabolic process);GO:0043407(negative regulation of MAP kinase activity);GO:0050709(negative regulation of protein secretion);GO:0070402(NADPH binding)…	00900(Terpenoid backbone biosynthesis);01100(Metabolic pathways)	EC:1.1.1.34
ciRNA272	0	0	2	0	0	0	0	0	0	0	76.8536	0	0	0	0	0	Z	32475934	32478691	+	1	ciRNA	ENSGALT00010034601	CCDC171	mRNA	Z:32475933-32478691	CIRC		coiled-coil domain containing 171 [Source:HGNC Symbol;Acc:HGNC:29828]	NA	NA	NA
ciRNA273	0	0	1	0	0	0	0	0	0	0	38.4268	0	0	0	0	0	Z	40696568	40697759	-	1	ciRNA	ENSGALT00010035271	HNRNPK	mRNA	Z:40695349-40697759	CIRC		NA	GO:0003676(nucleic acid binding);GO:0003677(DNA binding);GO:0003723(RNA binding);GO:0003729(mRNA binding);GO:0005634(nucleus);GO:0005654(nucleoplasm);GO:0005681(spliceosomal complex);GO:0005737(cytoplasm);GO:0006357(regulation of transcription by RNA polymerase II);GO:0006396(RNA processing);GO:0010468(regulation of gene expression);GO:0048024(regulation of mRNA splicing, via spliceosome)	03040(Spliceosome)	NA
ciRNA274	0	0	1	0	0	0	0	0	0	0	38.4268	0	0	0	0	0	Z	73621227	73621875	+	1	ciRNA	ENSGALT00010022613	ENSGALG00010009457	mRNA	Z:73621226-73621876	CIRC		NA	NA	NA	NA
ciRNA275	0	0	1	0	0	0	0	0	0	0	38.4268	0	0	0	0	0	chr28	1178399	1179710	+	1	ciRNA	ENSGALT00010067093	RANBP3	mRNA	chr28:1178398-1179726	CIRC		NA	GO:0046907(intracellular transport)	NA	NA
ciRNA276	0	0	1	0	0	0	0	0	0	0	38.4268	0	0	0	0	0	chr28	1528424	1528748	+	1	ciRNA	ENSGALT00010068325	ENSGALG00010028192	mRNA	chr28:1528423-1542842	CIRC		NA	NA	NA	NA
ciRNA277	0	0	1	0	0	0	0	0	0	0	38.4268	0	0	0	0	0	chr28	3952485	3953592	-	1	ciRNA	ENSGALT00010069074	MAU2	mRNA	chr28:3952484-3953592	CIRC		MAU2 sister chromatid cohesion factor [Source:HGNC Symbol;Acc:HGNC:29140]	GO:0000785(chromatin);GO:0005634(nucleus);GO:0005654(nucleoplasm);GO:0016604(nuclear body);GO:0032116(SMC loading complex);GO:0034088(maintenance of mitotic sister chromatid cohesion);GO:0047485(protein N-terminus binding);GO:0071921(cohesin loading);GO:0090694(Scc2-Scc4 cohesin loading complex)	NA	NA
ciRNA278	0	0	1	0	0	0	0	0	0	0	38.4268	0	0	0	0	0	chr7	2360377	2360566	+	1	ciRNA	ENSGALT00010026805	NCKAP1	mRNA	chr7:2360376-2360631	CIRC		NCK associated protein 1 [Source:HGNC Symbol;Acc:HGNC:7666]	GO:0000902(cell morphogenesis);GO:0010592(positive regulation of lamellipodium assembly);GO:0016477(cell migration);GO:0016601(Rac protein signal transduction);GO:0030031(cell projection assembly);GO:0030866(cortical actin cytoskeleton organization);GO:0031209(SCAR complex);GO:0031267(small GTPase binding);GO:0048812(neuron projection morphogenesis);GO:2000601(positive regulation of Arp2/3 comple…	04810(Regulation of actin cytoskeleton);05132(Salmonella infection)	NA
ciRNA279	0	0	1	0	0	0	0	0	0	0	38.4268	0	0	0	0	0	chr7	2360765	2362003	+	1	ciRNA	ENSGALT00010026805	NCKAP1	mRNA	chr7:2360764-2362003	CIRC		NCK associated protein 1 [Source:HGNC Symbol;Acc:HGNC:7666]	GO:0000902(cell morphogenesis);GO:0010592(positive regulation of lamellipodium assembly);GO:0016477(cell migration);GO:0016601(Rac protein signal transduction);GO:0030031(cell projection assembly);GO:0030866(cortical actin cytoskeleton organization);GO:0031209(SCAR complex);GO:0031267(small GTPase binding);GO:0048812(neuron projection morphogenesis);GO:2000601(positive regulation of Arp2/3 comple…	04810(Regulation of actin cytoskeleton);05132(Salmonella infection)	NA
ciRNA28	1	0	0	0	0	0	0	0	40.3463	0	0	0	0	0	0	0	chr27	4714416	4714922	-	1	ciRNA	ENSGALT00010055798	ACLY	mRNA	chr27:4714415-4714922	CIRC		ATP citrate lyase [Source:NCBI gene (formerly Entrezgene);Acc:395373]	GO:0000166(nucleotide binding);GO:0003824(catalytic activity);GO:0003878(ATP citrate synthase activity);GO:0005524(ATP binding);GO:0005654(nucleoplasm);GO:0005737(cytoplasm);GO:0005829(cytosol);GO:0006085(acetyl-CoA biosynthetic process);GO:0006101(citrate metabolic process);GO:0006107(oxaloacetate metabolic process);GO:0006629(lipid metabolic process);GO:0006633(fatty acid biosynthetic process);…	00020(Citrate cycle (TCA cycle));01100(Metabolic pathways)	EC:2.3.3.8
ciRNA280	0	0	1	0	0	0	0	0	0	0	38.4268	0	0	0	0	0	chr7	6994413	6999241	-	1	ciRNA	ENSGALT00010025928	DIP2A	mRNA	chr7:6992606-6999241	CIRC		disco interacting protein 2 homolog A [Source:HGNC Symbol;Acc:HGNC:17217]	GO:0009986(cell surface);GO:0010629(negative regulation of gene expression);GO:0016020(membrane)	NA	NA
ciRNA281	0	0	1	0	0	0	0	0	0	0	38.4268	0	0	0	0	0	chr7	17308009	17316970	+	1	ciRNA	ENSGALT00010053134	PPP1R19L	mRNA	chr7:17308008-17316971	CIRC		protein phosphatase 1 regulatory subunit 9 like [Source:NCBI gene (formerly Entrezgene);Acc:395762]	NA	NA	NA
ciRNA282	0	0	1	0	1	0	0	0	0	0	38.4268	0	37.6514	0	0	0	chr7	28520653	28520809	+	1	ciRNA	ENSGALT00010050686	CCDC93	mRNA	chr7:28520652-28522328	CIRC		coiled-coil domain containing 93 [Source:NCBI gene (formerly Entrezgene);Acc:424277]	GO:0006893(Golgi to plasma membrane transport);GO:0032456(endocytic recycling);GO:0043231(intracellular membrane-bounded organelle)	NA	NA
ciRNA283	0	0	1	0	0	0	0	0	0	0	38.4268	0	0	0	0	0	chr13	16766527	16766966	+	1	ciRNA	ENSGALT00010033140	HSPA4	mRNA	chr13:16766526-16766966	CIRC		heat shock protein family A (Hsp70) member 4 [Source:HGNC Symbol;Acc:HGNC:5237]	GO:0000166(nucleotide binding);GO:0005524(ATP binding);GO:0005634(nucleus);GO:0005737(cytoplasm);GO:0005739(mitochondrion);GO:0005829(cytosol);GO:0006457(protein folding);GO:0045040(protein insertion into mitochondrial outer membrane);GO:0051131(chaperone-mediated protein complex assembly);GO:0070062(extracellular exosome);GO:0140662(ATP-dependent protein folding chaperone)	04530(Tight junction)	NA
ciRNA284	0	0	1	0	0	0	0	0	0	0	38.4268	0	0	0	0	0	chr5	2079681	2086589	+	1	ciRNA	ENSGALT00010048644	NAV2	mRNA	chr5:2079680-2086589	CIRC		neuron navigator 2 [Source:HGNC Symbol;Acc:HGNC:15997]	GO:0003025(regulation of systemic arterial blood pressure by baroreceptor feedback);GO:0005614(interstitial matrix);GO:0005654(nucleoplasm);GO:0007605(sensory perception of sound);GO:0007608(sensory perception of smell);GO:0007626(locomotory behavior);GO:0008201(heparin binding);GO:0021554(optic nerve development);GO:0021563(glossopharyngeal nerve development);GO:0021564(vagus nerve development);…	NA	EC:3.6.4.12
[truncated: 9,545 more rows]
