# Supplementary material for: RNA-Seq Analysis of Glycolysis Regulation of Avian Leukosis Virus Subgroup J Replication
Source: Animals (Basel). 2024 Aug 28;14(17):2500. doi: 10.3390/ani14172500 (PMC11394362; doi:10.3390/ani14172500)
Supplement: Supplementary file 1 [file animals-14-02500-s001.zip › Supplementary Table S3. Statistical of differential circRNAs.xlsx]

## Sheet: Sheet1
Accession	ALV_J_Inhibitor_1_srpbm	ALV_J_Inhibitor_2_srpbm	ALV_J_Inhibitor_3_srpbm	ALV_J_Inhibitor_4_srpbm	ALV_J_1_srpbm	ALV_J_2_srpbm	ALV_J_3_srpbm	ALV_J_4_srpbm	ALV_J_Inhibitor_1_count	ALV_J_Inhibitor_2_count	ALV_J_Inhibitor_3_count	ALV_J_Inhibitor_4_count	ALV_J_1_count	ALV_J_2_count	ALV_J_3_count	ALV_J_4_count	log2FoldChange	regulation	pvalue	qvalue	significant	chr	start	end	strand	exon Count	circType	isoformName	geneName	flankIntron	gene Discription	GO	KEGG	EC	software	circAtlas
circRNA1153	0	0	0	0	0	526.038	230.561	465.425	0	0	0	0	0	14	6	12	-inf	down	0.000249038	0.472674	yes	chr12	673729	677102	+	4	circRNA	ENSGALT00010067931	NISCH	chr12:669675-673728|chr12:677102-679950	nischarin [Source:HGNC Symbol;Acc:HGNC:18006]	GO:0005178(integrin binding);GO:0005654(nucleoplasm);GO:0005829(cytosol);GO:0005886(plasma membrane);GO:0015630(microtubule cytoskeleton);GO:0016601(Rac protein signal transduction);GO:0030036(actin cytoskeleton organization);GO:0030336(negative regulation of cell migration);GO:0042802(identical protein binding);GO:0043231(intracellular membrane-bounded organelle);GO:0045171(intercellular bridge)	NA	NA	CIRC,CIRI
circRNA3869	188.257	191.84	69.426	160.704	0	0	0	0	5	5	2	4	0	0	0	0	inf	up	0.000689007	0.653868	yes	chr6	33735855	33741414	+	4	circRNA	ENSGALT00010005980	DOCK1	chr6:33733245-33735854|chr6:33741414-33752777	dedicator of cytokinesis 1 [Source:HGNC Symbol;Acc:HGNC:2987]	GO:0002244(hematopoietic progenitor cell differentiation);GO:0005654(nucleoplasm);GO:0005829(cytosol);GO:0016477(cell migration);GO:0016607(nuclear speck)	04510(Focal adhesion);04810(Regulation of actin cytoskeleton)	NA	CIRI
circRNA3765	338.862	153.472	312.417	0	0	0	0	0	9	4	9	0	0	0	0	0	inf	up	0.00123798	0.783231	yes	chr8	23588484	23601467	-	5	circRNA	ENSGALT00010059800	FAF1	chr8:23557461-23588483|chr8:23601467-23601812	Fas associated factor 1 [Source:HGNC Symbol;Acc:HGNC:3578]	GO:0005634(nucleus);GO:0005635(nuclear envelope);GO:0005654(nucleoplasm);GO:0005737(cytoplasm);GO:0005783(endoplasmic reticulum);GO:0005829(cytosol);GO:0007253(cytoplasmic sequestering of NF-kappaB);GO:0008219(cell death);GO:0010942(positive regulation of cell death);GO:0019901(protein kinase binding);GO:0019904(protein domain specific binding);GO:0030155(regulation of cell adhesion);GO:0030433(u…	04217(Necroptosis)	NA	CIRC,CIRI
circRNA642	338.862	268.576	277.704	160.704	121.039	0	38.4268	0	9	7	8	4	3	0	1	0	2.71335	up	0.00882029	1	yes	chr3	98556771	98583113	-	7	circRNA	ENSGALT00010006894	NBAS	chr3:98553335-98556770|chr3:98583113-98587573	NBAS subunit of NRZ tethering complex [Source:HGNC Symbol;Acc:HGNC:15625]	GO:0000149(SNARE binding);GO:0000956(nuclear-transcribed mRNA catabolic process);GO:0005783(endoplasmic reticulum);GO:0006890(retrograde vesicle-mediated transport, Golgi to endoplasmic reticulum);GO:0070939(Dsl1/NZR complex);GO:2000623(negative regulation of nuclear-transcribed mRNA catabolic process, nonsense-mediated decay)	NA	NA	CIRC,CIRI
circRNA436	263.56	345.312	416.556	321.407	40.3463	112.722	153.707	0	7	9	12	8	1	3	4	0	2.13432	up	0.00915851	1	yes	chr5	9110450	9112647	+	3	circRNA	ENSGALT00010046860	DENND5A	chr5:9095616-9110449|chr5:9112647-9119200	DENN domain containing 5A [Source:HGNC Symbol;Acc:HGNC:19344]	GO:0005085(guanyl-nucleotide exchange factor activity);GO:0005794(Golgi apparatus);GO:0005802(trans-Golgi network);GO:0016020(membrane);GO:0030904(retromer complex);GO:0031267(small GTPase binding);GO:0042147(retrograde transport, endosome to Golgi);GO:0050790(regulation of catalytic activity)	NA	NA	CIRC
circRNA898	0	0	0	0	80.6927	112.722	115.28	38.7854	0	0	0	0	2	3	3	1	-inf	down	0.0108031	1	yes	chr1	194802714	194809722	+	7	circRNA	ENSGALT00010005773	C2CD3	chr1:194801269-194802713|chr1:194809722-194810124	C2 domain containing 3 centriole elongation regulator [Source:HGNC Symbol;Acc:HGNC:24564]	GO:0001701(in utero embryonic development);GO:0001947(heart looping);GO:0005813(centrosome);GO:0005814(centriole);GO:0007389(pattern specification process);GO:0007420(brain development);GO:0008589(regulation of smoothened signaling pathway);GO:0016485(protein processing);GO:0021915(neural tube development);GO:0021997(neural plate axis specification);GO:0030162(regulation of proteolysis);GO:003032…	NA	NA	CIRC,CIRI
circRNA429	828.33	268.576	590.121	723.166	242.078	0	153.707	232.712	22	7	17	18	6	0	4	6	1.93917	up	0.0122554	1	yes	chr5	7725836	7728606	-	3	circRNA	ENSGALT00010053576	MICAL2	chr5:7724381-7725835|chr5:7728606-7729714	microtubule associated monooxygenase, calponin and LIM domain containing 2 [Source:HGNC Symbol;Acc:HGNC:24693]	NA	NA	EC:1.14.13.225	CIRC
circRNA1017	188.257	345.312	0	361.583	443.81	563.612	691.683	620.566	5	9	0	9	11	15	18	16	-1.37372	down	0.0240219	1	yes	chr13	4265810	4347942	+	1	intergenic	intergenic_circRNA	intergenic_circRNA	chr13:4265809-4347942	NA	NA	NA	NA	CIRI
circRNA116	414.165	230.208	277.704	321.407	80.6927	37.5741	115.28	155.142	11	6	8	8	2	1	3	4	1.6777	up	0.0255	1	yes	chr15	9156611	9167866	+	5	circRNA	ENSGALT00010055479	SPPL3	chr15:9128195-9156610|chr15:9167866-9172511	signal peptide peptidase like 3 [Source:HGNC Symbol;Acc:HGNC:30424]	GO:0004190(aspartic-type endopeptidase activity);GO:0005791(rough endoplasmic reticulum);GO:0005886(plasma membrane);GO:0006465(signal peptide processing);GO:0007204(positive regulation of cytosolic calcium ion concentration);GO:0016020(membrane);GO:0016021(integral component of membrane);GO:0030660(Golgi-associated vesicle membrane);GO:0031090(organelle membrane);GO:0032092(positive regulation o…	NA	NA	CIRC,CIRI
circRNA3516	150.606	115.104	0	120.528	0	0	0	0	4	3	0	3	0	0	0	0	inf	up	0.0255545	1	yes	chr5	34761674	34762081	+	2	circRNA	ENSGALT00010013986	NPAS3	chr5:34665421-34761673|chr5:34762081-34877181	neuronal PAS domain protein 3 [Source:HGNC Symbol;Acc:HGNC:19311]	GO:0005654(nucleoplasm);GO:0006355(regulation of DNA-templated transcription);GO:0045893(positive regulation of DNA-templated transcription);GO:0046983(protein dimerization activity)	NA	NA	CIRC,CIRI
circRNA1135	0	0	0	0	161.385	75.1483	115.28	0	0	0	0	0	4	2	3	0	-inf	down	0.0280113	1	yes	chr4	4147802	4149455	+	4	circRNA	ENSGALT00010035831	SLC9A6	chr4:4146283-4147802|chr4:4149455-4149994	solute carrier family 9 member A6 [Source:HGNC Symbol;Acc:HGNC:11079]	GO:0005768(endosome);GO:0005769(early endosome);GO:0005770(late endosome);GO:0005886(plasma membrane);GO:0030425(dendrite);GO:0031410(cytoplasmic vesicle);GO:0031547(brain-derived neurotrophic factor receptor signaling pathway);GO:0043679(axon terminus);GO:0044308(axonal spine);GO:0045202(synapse);GO:0050808(synapse organization);GO:0051386(regulation of neurotrophin TRK receptor signaling pathwa…	04260(Cardiac muscle contraction)	NA	CIRI
circRNA2638	112.954	230.208	138.852	241.055	0	0	76.8536	77.5708	3	6	4	6	0	0	2	2	2.22723	up	0.0292661	1	yes	chr1	1478099	1480317	-	4	circRNA	ENSGALT00010015590	TMEM209	chr1:1476846-1478098|chr1:1480317-1481094	transmembrane protein 209 [Source:HGNC Symbol;Acc:HGNC:21898]	GO:0016020(membrane);GO:0016021(integral component of membrane)	NA	NA	CIRI
circRNA999	376.514	652.256	416.556	843.694	363.117	0	0	0	10	17	12	21	9	0	0	0	2.65622	up	0.0293002	1	yes	chr12	673730	677102	+	4	circRNA	ENSGALT00010067931	NISCH	chr12:669675-673729|chr12:677102-679951	nischarin [Source:HGNC Symbol;Acc:HGNC:18006]	GO:0005178(integrin binding);GO:0005654(nucleoplasm);GO:0005829(cytosol);GO:0005886(plasma membrane);GO:0015630(microtubule cytoskeleton);GO:0016601(Rac protein signal transduction);GO:0030036(actin cytoskeleton organization);GO:0030336(negative regulation of cell migration);GO:0042802(identical protein binding);GO:0043231(intracellular membrane-bounded organelle);GO:0045171(intercellular bridge)	NA	NA	CIRI
circRNA1058	0	76.736	0	0	121.039	75.1483	115.28	155.142	0	2	0	0	3	2	3	4	-2.60424	down	0.0300342	1	yes	chr3	53814649	53818679	+	2	circRNA	ENSGALT00010009842	REPS1	chr3:53796925-53814648|chr3:53818679-53828021	RALBP1 associated Eps domain containing 1 [Source:HGNC Symbol;Acc:HGNC:15578]	GO:0005509(calcium ion binding);GO:0005886(plasma membrane);GO:0005905(clathrin-coated pit);GO:0006898(receptor-mediated endocytosis);GO:0017124(SH3 domain binding);GO:0046872(metal ion binding)	NA	NA	CIRI
circRNA207	301.211	76.736	208.278	120.528	322.771	526.038	307.414	465.425	8	2	6	3	8	14	8	12	-1.19818	down	0.0321165	1	yes	chr6	21031865	21033462	-	1	circRNA	ENSGALT00010048676	PLCE1	chr6:20992589-21031864|chr6:21033462-21056071	phospholipase C epsilon 1 [Source:HGNC Symbol;Acc:HGNC:17175]	GO:0004435(phosphatidylinositol phospholipase C activity);GO:0004629(phospholipase C activity);GO:0005829(cytosol);GO:0005886(plasma membrane);GO:0006651(diacylglycerol biosynthetic process);GO:0007173(epidermal growth factor receptor signaling pathway);GO:0007200(phospholipase C-activating G protein-coupled receptor signaling pathway);GO:0007265(Ras protein signal transduction);GO:0008277(regula…	00562(Inositol phosphate metabolism);01100(Metabolic pathways);04020(Calcium signaling pathway);04070(Phosphatidylinositol signaling system)	EC:3.1.4.11	CIRC,CIRI
circRNA1957	0	0	0	80.3518	0	112.722	230.561	271.498	0	0	0	2	0	3	6	7	-2.93567	down	0.0358275	1	yes	chr6	21553342	21596659	+	23	circRNA	ENSGALT00010051917	IDE	chr6:21544734-21553341|chr6:21596659-21597696	insulin degrading enzyme [Source:HGNC Symbol;Acc:HGNC:5381]	GO:0004175(endopeptidase activity);GO:0004222(metalloendopeptidase activity);GO:0005524(ATP binding);GO:0005615(extracellular space);GO:0005634(nucleus);GO:0005737(cytoplasm);GO:0005739(mitochondrion);GO:0005777(peroxisome);GO:0005829(cytosol);GO:0006508(proteolysis);GO:0008270(zinc ion binding);GO:0008340(determination of adult lifespan);GO:0009897(external side of plasma membrane);GO:0009986(ce…	NA	EC:3.4.24.56	CIRI
circRNA3718	75.3028	153.472	34.713	40.1759	0	0	0	0	2	4	1	1	0	0	0	0	inf	up	0.0369176	1	yes	chr1	166231609	166234188	+	4	circRNA	ENSGALT00010007634	DGKH	chr1:166229113-166231608|chr1:166234188-166237119	diacylglycerol kinase eta [Source:HGNC Symbol;Acc:HGNC:2854]	GO:0004143(diacylglycerol kinase activity);GO:0005737(cytoplasm);GO:0005768(endosome);GO:0005886(plasma membrane);GO:0007205(protein kinase C-activating G protein-coupled receptor signaling pathway);GO:0043231(intracellular membrane-bounded organelle);GO:0046473(phosphatidic acid metabolic process)	00561(Glycerolipid metabolism);00564(Glycerophospholipid metabolism);01100(Metabolic pathways);04070(Phosphatidylinositol signaling system)	EC:2.7.1.107	CIRC
circRNA3950	0	153.472	69.426	120.528	0	0	0	0	0	4	2	3	0	0	0	0	inf	up	0.0388169	1	yes	chr14	8727502	8734197	+	5	circRNA	ENSGALT00010046001	ENSGALG00010019005	chr14:8724197-8727501|chr14:8734197-8738479	NA	GO:0005887(integral component of plasma membrane);GO:0008643(carbohydrate transport);GO:0015293(symporter activity);GO:0016020(membrane);GO:0016021(integral component of membrane);GO:0055085(transmembrane transport);GO:0071702(organic substance transport)	NA	NA	CIRC,CIRI
circRNA3781	188.257	0	277.704	0	0	0	0	0	5	0	8	0	0	0	0	0	inf	up	0.0388341	1	yes	chr1	72995046	73045256	+	7	circRNA	ENSGALT00010054286	CCDC91	chr1:72973856-72995045|chr1:73045256-73068254	coiled-coil domain containing 91 [Source:HGNC Symbol;Acc:HGNC:24855]	GO:0005654(nucleoplasm);GO:0005794(Golgi apparatus)	NA	NA	CIRI
circRNA1056	0	0	0	0	80.6927	75.1483	0	193.927	0	0	0	0	2	2	0	5	-inf	down	0.0397184	1	yes	chr21	3212658	3213561	+	3	circRNA	ENSGALT00010041923	ENO1	chr21:3212218-3212617|chr21:3213704-3215159	enolase 1, (alpha) [Source:NCBI gene (formerly Entrezgene);Acc:396017]	GO:0000015(phosphopyruvate hydratase complex);GO:0000122(negative regulation of transcription by RNA polymerase II);GO:0000977(RNA polymerase II transcription regulatory region sequence-specific DNA binding);GO:0001222(transcription corepressor binding);GO:0001227(DNA-binding transcription repressor activity, RNA polymerase II-specific);GO:0003714(transcription corepressor activity);GO:0004634(ph…	00010(Glycolysis / Gluconeogenesis);01100(Metabolic pathways);01200(Carbon metabolism);01230(Biosynthesis of amino acids);03018(RNA degradation)	EC:4.2.1.11	CIRI
circRNA1941	0	0	0	80.3518	0	150.297	192.134	193.927	0	0	0	2	0	4	5	5	-2.73879	down	0.0442682	1	yes	chr10	20338246	20339189	+	2	circRNA	ENSGALT00010000067	IQGAP3	chr10:20337443-20338245|chr10:20339189-20341048	NA	GO:0005096(GTPase activator activity);GO:0005516(calmodulin binding);GO:0005634(nucleus);GO:0007165(signal transduction);GO:0032956(regulation of actin cytoskeleton organization);GO:0043087(regulation of GTPase activity);GO:0051015(actin filament binding);GO:0071902(positive regulation of protein serine/threonine kinase activity);GO:0120025(plasma membrane bounded cell projection)	04520(Adherens junction);04810(Regulation of actin cytoskeleton)	NA	CIRI
circRNA2579	0	0	0	0	0	0	307.414	116.356	0	0	0	0	0	0	8	3	-inf	down	0.045224	1	yes	chr11	4705371	4734282	-	1	intergenic	intergenic_circRNA	intergenic_circRNA	chr11:4705370-4734282	NA	NA	NA	NA	CIRI
circRNA3388	112.954	76.736	104.139	0	0	0	0	0	3	2	3	0	0	0	0	0	inf	up	0.046183	1	yes	chr6	36122716	36128243	+	4	circRNA	ENSGALT00010003895	ALDH18A1	chr6:36111103-36122715|chr6:36128243-36132509	NA	GO:0000166(nucleotide binding);GO:0003824(catalytic activity);GO:0004349(glutamate 5-kinase activity);GO:0004350(glutamate-5-semialdehyde dehydrogenase activity);GO:0005524(ATP binding);GO:0005737(cytoplasm);GO:0005739(mitochondrion);GO:0006561(proline biosynthetic process);GO:0008152(metabolic process);GO:0008652(cellular amino acid biosynthetic process);GO:0016301(kinase activity);GO:0016310(ph…	00330(Arginine and proline metabolism);01100(Metabolic pathways);01230(Biosynthesis of amino acids)	EC:2.7.2.11	CIRC,CIRI
circRNA1001	0	0	0	0	121.039	112.722	0	77.5708	0	0	0	0	3	3	0	2	-inf	down	0.0463555	1	yes	chr7	15849583	15850632	-	2	circRNA	ENSGALT00010058999	MTX2	chr7:15838052-15849582|chr7:15850632-15863583	metaxin 2 [Source:HGNC Symbol;Acc:HGNC:7506]	GO:0001401(SAM complex);GO:0005730(nucleolus);GO:0005737(cytoplasm);GO:0005739(mitochondrion);GO:0005741(mitochondrial outer membrane);GO:0006839(mitochondrial transport);GO:0007005(mitochondrion organization);GO:0015031(protein transport);GO:0016020(membrane)	NA	NA	CIRI
circRNA4440	0	76.736	104.139	160.704	0	0	0	0	0	2	3	4	0	0	0	0	inf	up	0.0488833	1	yes	chr8	2201482	2227607	-	6	circRNA	ENSGALT00010029774	NEK7	chr8:2195055-2201481|chr8:2227607-2242805	NIMA related kinase 7 [Source:NCBI gene (formerly Entrezgene);Acc:424350]	GO:0000166(nucleotide binding);GO:0004672(protein kinase activity);GO:0004674(protein serine/threonine kinase activity);GO:0005524(ATP binding);GO:0005634(nucleus);GO:0005654(nucleoplasm);GO:0005737(cytoplasm);GO:0006468(protein phosphorylation);GO:0032212(positive regulation of telomere maintenance via telomerase);GO:0035865(cellular response to potassium ion);GO:0051973(positive regulation of t…	04621(NOD-like receptor signaling pathway)	EC:2.7.11.1	CIRI
circRNA1136	0	0	0	0	80.6927	75.1483	0	155.142	0	0	0	0	2	2	0	4	-inf	down	0.0493854	1	yes	Z	34634861	34638618	+	4	circRNA	ENSGALT00010034033	FOCAD	Z:34629568-34634860|Z:34638618-34639766	focadhesin [Source:NCBI gene (formerly Entrezgene);Acc:427233]	GO:0005925(focal adhesion)	NA	NA	CIRI
circRNA175	112.954	191.84	104.139	80.3518	80.6927	0	0	0	3	5	3	2	2	0	0	0	2.60017	up	0.0494531	1	yes	chr38	535257	536650	+	1	circRNA	ENSGALT00010021028	LRFN3	chr38:523929-535256|chr38:536650-540806	NA	GO:0016020(membrane);GO:0016021(integral component of membrane)	NA	NA	CIRC,CIRI
ciRNA225	0	0	0	0	0	150.297	76.8536	77.5708	0	0	0	0	0	4	2	2	-inf	down	0.0497156	1	yes	chr17	370988	392623	-	1	ciRNA	ENSGALT00010070223	ENSGALG00010029071	chr17:370987-392623	NA	NA	NA	NA	CIRI
