# Supplementary material for: RNA-Seq Analysis of Glycolysis Regulation of Avian Leukosis Virus Subgroup J Replication
Source: Animals (Basel). 2024 Aug 28;14(17):2500. doi: 10.3390/ani14172500 (PMC11394362; doi:10.3390/ani14172500)
Supplement: Supplementary file 1 [file animals-14-02500-s001.zip › Supplementary Table S4. Enrichment analysis of source genes.xlsx]

## Sheet: GO enrichment analysis
GO ID (level1)	GO Term (level1)	GO ID (level2)	GO Term (level2)	number_of_out (All)	Genes_of_out
GO:0008150	Biological Process	GO:0051179	localization	12	ENSGALG00010000047,ENSGALG00010002507,ENSGALG00010002587,ENSGALG00010002952,ENSGALG00010004214,ENSGALG00010014893,ENSGALG00010019005,ENSGALG00010019373,ENSGALG00010022274,ENSGALG00010024183,ENSGALG00010024514,ENSGALG00010028031
GO:0008150	Biological Process	GO:0023052	signaling	10	ENSGALG00010000047,ENSGALG00010002507,ENSGALG00010002587,ENSGALG00010003254,ENSGALG00010014893,ENSGALG00010019982,ENSGALG00010022806,ENSGALG00010024514,ENSGALG00010028031,ENSGALG00010028108
GO:0008150	Biological Process	GO:0040011	locomotion	3	ENSGALG00010000047,ENSGALG00010002587,ENSGALG00010028031
GO:0008150	Biological Process	GO:0050789	regulation of biological process	15	ENSGALG00010000047,ENSGALG00010002507,ENSGALG00010002587,ENSGALG00010002952,ENSGALG00010003254,ENSGALG00010005829,ENSGALG00010012413,ENSGALG00010014153,ENSGALG00010014893,ENSGALG00010019982,ENSGALG00010021405,ENSGALG00010022806,ENSGALG00010024514,ENSGALG00010028031,ENSGALG00010028108
GO:0008150	Biological Process	GO:0048518	positive regulation of biological process	8	ENSGALG00010000047,ENSGALG00010002952,ENSGALG00010005829,ENSGALG00010012413,ENSGALG00010019982,ENSGALG00010022806,ENSGALG00010024514,ENSGALG00010028108
GO:0008150	Biological Process	GO:0050896	response to stimulus	11	ENSGALG00010000047,ENSGALG00010002507,ENSGALG00010002587,ENSGALG00010003254,ENSGALG00010012413,ENSGALG00010014893,ENSGALG00010019982,ENSGALG00010022806,ENSGALG00010024514,ENSGALG00010028031,ENSGALG00010028108
GO:0008150	Biological Process	GO:0002376	immune system process	3	ENSGALG00010002587,ENSGALG00010021405,ENSGALG00010022806
GO:0008150	Biological Process	GO:0065007	biological regulation	15	ENSGALG00010000047,ENSGALG00010002507,ENSGALG00010002587,ENSGALG00010002952,ENSGALG00010003254,ENSGALG00010005829,ENSGALG00010012413,ENSGALG00010014153,ENSGALG00010014893,ENSGALG00010019982,ENSGALG00010021405,ENSGALG00010022806,ENSGALG00010024514,ENSGALG00010028031,ENSGALG00010028108
GO:0008150	Biological Process	GO:0032502	developmental process	7	ENSGALG00010000047,ENSGALG00010002507,ENSGALG00010002587,ENSGALG00010014893,ENSGALG00010019982,ENSGALG00010021405,ENSGALG00010028108
GO:0008150	Biological Process	GO:0008152	metabolic process	14	ENSGALG00010000047,ENSGALG00010001692,ENSGALG00010002507,ENSGALG00010002952,ENSGALG00010003254,ENSGALG00010005829,ENSGALG00010012413,ENSGALG00010014153,ENSGALG00010017362,ENSGALG00010019982,ENSGALG00010021405,ENSGALG00010022806,ENSGALG00010024514,ENSGALG00010028108
GO:0008150	Biological Process	GO:0040007	growth	1	ENSGALG00010000047
GO:0008150	Biological Process	GO:0032501	multicellular organismal process	7	ENSGALG00010000047,ENSGALG00010002507,ENSGALG00010002587,ENSGALG00010014893,ENSGALG00010019982,ENSGALG00010021405,ENSGALG00010028108
GO:0008150	Biological Process	GO:0022610	biological adhesion	1	ENSGALG00010024514
GO:0008150	Biological Process	GO:0009987	cellular process	21	ENSGALG00010000047,ENSGALG00010001692,ENSGALG00010002507,ENSGALG00010002587,ENSGALG00010002952,ENSGALG00010003254,ENSGALG00010004214,ENSGALG00010005829,ENSGALG00010012413,ENSGALG00010014893,ENSGALG00010017362,ENSGALG00010019373,ENSGALG00010019982,ENSGALG00010021405,ENSGALG00010022024,ENSGALG00010022274,ENSGALG00010022806,ENSGALG00010024183,ENSGALG00010024514,ENSGALG00010028031,ENSGALG00010028108
GO:0008150	Biological Process	GO:0048519	negative regulation of biological process	4	ENSGALG00010002952,ENSGALG00010014153,ENSGALG00010028031,ENSGALG00010028108
GO:0003674	Molecular Function	GO:0098772	molecular function regulator	5	ENSGALG00010000047,ENSGALG00010002587,ENSGALG00010012413,ENSGALG00010019373,ENSGALG00010019982
GO:0003674	Molecular Function	GO:0005488	binding	18	ENSGALG00010000047,ENSGALG00010001692,ENSGALG00010002587,ENSGALG00010002952,ENSGALG00010003254,ENSGALG00010004214,ENSGALG00010005829,ENSGALG00010008859,ENSGALG00010012413,ENSGALG00010017362,ENSGALG00010019373,ENSGALG00010019982,ENSGALG00010021405,ENSGALG00010022024,ENSGALG00010022806,ENSGALG00010024514,ENSGALG00010028031,ENSGALG00010028108
GO:0003674	Molecular Function	GO:0060090	molecular adaptor activity	1	ENSGALG00010000047
GO:0003674	Molecular Function	GO:0003824	catalytic activity	8	ENSGALG00010001692,ENSGALG00010003254,ENSGALG00010012413,ENSGALG00010017362,ENSGALG00010019982,ENSGALG00010021405,ENSGALG00010022024,ENSGALG00010022806
GO:0003674	Molecular Function	GO:0005215	transporter activity	2	ENSGALG00010014893,ENSGALG00010019005
GO:0005575	Cellular Component	GO:0110165	cellular anatomical entity	25	ENSGALG00010000047,ENSGALG00010001692,ENSGALG00010002507,ENSGALG00010002587,ENSGALG00010002952,ENSGALG00010003254,ENSGALG00010004214,ENSGALG00010005829,ENSGALG00010006548,ENSGALG00010008859,ENSGALG00010012413,ENSGALG00010014153,ENSGALG00010014893,ENSGALG00010017362,ENSGALG00010019005,ENSGALG00010019373,ENSGALG00010019982,ENSGALG00010021405,ENSGALG00010022024,ENSGALG00010022274,ENSGALG00010022806,…
GO:0005575	Cellular Component	GO:0032991	protein-containing complex	5	ENSGALG00010002952,ENSGALG00010017362,ENSGALG00010019373,ENSGALG00010024183,ENSGALG00010024514

## Sheet: KEGG enrichment analysis
id	num	pvalue	per	ratio	class	ID	Descrption	Pvalue	Qvalue	Up	Down	fg_num	bg_num
Regulation of actin cytoskeleton	3	0.00369025	27.273	0.015	Cellular Processes	ko04810	Regulation of actin cytoskeleton	0.00369025	0.0379189	0	0	3	199
Biosynthesis of amino acids	2	0.00421322	18.182	0.033	Metabolism	ko01230	Biosynthesis of amino acids	0.00421322	0.0379189	0	0	2	60
Phosphatidylinositol signaling system	2	0.0111459	18.182	0.02	Environmental Information Processing	ko04070	Phosphatidylinositol signaling system	0.0111459	0.0668756	0	0	2	99
Arginine and proline metabolism	1	0.0707609	9.091	0.023	Metabolism	ko00330	Arginine and proline metabolism	0.0707609	0.202521	0	0	1	44
Glycolysis / Gluconeogenesis	1	0.0877245	9.091	0.018	Metabolism	ko00010	Glycolysis / Gluconeogenesis	0.0877245	0.202521	0	0	1	55
Glycerolipid metabolism	1	0.0983725	9.091	0.016	Metabolism	ko00561	Glycerolipid metabolism	0.0983725	0.202521	0	0	1	62
Alzheimer disease	1	0.0998843	9.091	0.016	Human Diseases	ko05010	Alzheimer disease	0.0998843	0.202521	0	0	1	63
RNA degradation	1	0.108907	9.091	0.014	Genetic Information Processing	ko03018	RNA degradation	0.108907	0.202521	0	0	1	69
Adherens junction	1	0.114877	9.091	0.014	Cellular Processes	ko04520	Adherens junction	0.114877	0.202521	0	0	1	73
Cardiac muscle contraction	1	0.122288	9.091	0.013	Organismal Systems	ko04260	Cardiac muscle contraction	0.122288	0.202521	0	0	1	78
Inositol phosphate metabolism	1	0.123763	9.091	0.013	Metabolism	ko00562	Inositol phosphate metabolism	0.123763	0.202521	0	0	1	79
Glycerophospholipid metabolism	1	0.15137	9.091	0.01	Metabolism	ko00564	Glycerophospholipid metabolism	0.15137	0.213549	0	0	1	98
Carbon metabolism	1	0.15423	9.091	0.01	Metabolism	ko01200	Carbon metabolism	0.15423	0.213549	0	0	1	100
Metabolic pathways	4	0.204245	36.364	0.003	Metabolism	ko01100	Metabolic pathways	0.204245	0.24931	0	0	4	1447
Necroptosis	1	0.21363	9.091	0.007	Cellular Processes	ko04217	Necroptosis	0.21363	0.24931	0	0	1	143
NOD-like receptor signaling pathway	1	0.221609	9.091	0.007	Organismal Systems	ko04621	NOD-like receptor signaling pathway	0.221609	0.24931	0	0	1	149
Focal adhesion	1	0.275438	9.091	0.005	Cellular Processes	ko04510	Focal adhesion	0.275438	0.29164	0	0	1	191
Calcium signaling pathway	1	0.383863	9.091	0.004	Environmental Information Processing	ko04020	Calcium signaling pathway	0.383863	0.383863	0	0	1	285
