# Supplementary material for: RNA-Seq Analysis of Glycolysis Regulation of Avian Leukosis Virus Subgroup J Replication
Source: Animals (Basel). 2024 Aug 28;14(17):2500. doi: 10.3390/ani14172500 (PMC11394362; doi:10.3390/ani14172500)
Supplement: Supplementary file 1 [file animals-14-02500-s001.zip › Supplementary Table S5. Bioinformatic analysis of circRNA-miRNA-mRNA.xlsx]

## Sheet: Sheet1
circRNA	geneName	isoformName	strand	circType	flankIntron	software	circAtlas	miRNA	miRNA_seq	miRTarBase	TarBase
ciRNA225	ENSGALG00010029071	ENSGALT00010070223	-	ciRNA	chr17:370987-392623	CIRI		gga-let-7a-5p	TGAGGTAGTAGGTTGTATAGTT	374094|TGFBR1,421786|LIN28B	NA
ciRNA225	ENSGALG00010029071	ENSGALT00010070223	-	ciRNA	chr17:370987-392623	CIRI		gga-let-7b	TGAGGTAGTAGGTTGTGTGGTT	421786|LIN28B,374094|TGFBR1	NA
ciRNA225	ENSGALG00010029071	ENSGALT00010070223	-	ciRNA	chr17:370987-392623	CIRI		gga-let-7c-5p	TGAGGTAGTAGGTTGTATGGTT	NA	NA
ciRNA225	ENSGALG00010029071	ENSGALT00010070223	-	ciRNA	chr17:370987-392623	CIRI		gga-let-7g-3p	CTGTACAGGCCACTGCCTTGCC	NA	NA
ciRNA225	ENSGALG00010029071	ENSGALT00010070223	-	ciRNA	chr17:370987-392623	CIRI		gga-let-7g-5p	TGAGGTAGTAGTTTGTACAGT	NA	NA
ciRNA225	ENSGALG00010029071	ENSGALT00010070223	-	ciRNA	chr17:370987-392623	CIRI		gga-let-7i	TGAGGTAGTAGTTTGTGCTGT	395727|ATF2	NA
ciRNA225	ENSGALG00010029071	ENSGALT00010070223	-	ciRNA	chr17:370987-392623	CIRI		gga-let-7j-5p	TGAGGTAGTAGGTTGTATAGTT	NA	NA
ciRNA225	ENSGALG00010029071	ENSGALT00010070223	-	ciRNA	chr17:370987-392623	CIRI		gga-let-7k-5p	TGAGGTAGTAGATTGAATAGTT	NA	NA
ciRNA225	ENSGALG00010029071	ENSGALT00010070223	-	ciRNA	chr17:370987-392623	CIRI		gga-let-7l-3p	CGATGCAGCCGACTACTTTCC	NA	NA
ciRNA225	ENSGALG00010029071	ENSGALT00010070223	-	ciRNA	chr17:370987-392623	CIRI		gga-let-7l-5p	TGAGGTAGTCGGTTGTATTGTT	NA	NA
ciRNA225	ENSGALG00010029071	ENSGALT00010070223	-	ciRNA	chr17:370987-392623	CIRI		gga-miR-103-2-5p	AGCTTCTTTACAGTGCTGCCTTG	NA	NA
ciRNA225	ENSGALG00010029071	ENSGALT00010070223	-	ciRNA	chr17:370987-392623	CIRI		gga-miR-103-3p	AGCAGCATTGTACAGGGCTATGA	426117|CCNE1,418739|TFDP1	NA
ciRNA225	ENSGALG00010029071	ENSGALT00010070223	-	ciRNA	chr17:370987-392623	CIRI		gga-miR-106-3p	ACTGCAGTATAAGCACTTCTGG	NA	NA
ciRNA225	ENSGALG00010029071	ENSGALT00010070223	-	ciRNA	chr17:370987-392623	CIRI		gga-miR-107-3p	AGCAGCATTGTACAGGGCTATCA	NA	NA
ciRNA225	ENSGALG00010029071	ENSGALT00010070223	-	ciRNA	chr17:370987-392623	CIRI		gga-miR-107-5p	AGCTTCTTTACAGTGTTGCCTTG	NA	NA
ciRNA225	ENSGALG00010029071	ENSGALT00010070223	-	ciRNA	chr17:370987-392623	CIRI		gga-miR-10a-5p	TACCCTGTAGATCCGAATTTGT	421934|KLF11	NA
ciRNA225	ENSGALG00010029071	ENSGALT00010070223	-	ciRNA	chr17:370987-392623	CIRI		gga-miR-10b-5p	TACCCTGTAGAACCGAATTTGT	NA	NA
ciRNA225	ENSGALG00010029071	ENSGALT00010070223	-	ciRNA	chr17:370987-392623	CIRI		gga-miR-10c-5p	TACCCTGTAGACTCGAATTTGT	NA	NA
ciRNA225	ENSGALG00010029071	ENSGALT00010070223	-	ciRNA	chr17:370987-392623	CIRI		gga-miR-122-5p	TGGAGTGTGACAATGGTGTTTGT	NA	NA
ciRNA225	ENSGALG00010029071	ENSGALT00010070223	-	ciRNA	chr17:370987-392623	CIRI		gga-miR-12207-3p	CTGCTCCCTCCCGGCTGCCTG	NA	NA
ciRNA225	ENSGALG00010029071	ENSGALT00010070223	-	ciRNA	chr17:370987-392623	CIRI		gga-miR-12207-5p	ACGCAGCACGCAGGAGAGCCGAG	NA	NA
ciRNA225	ENSGALG00010029071	ENSGALT00010070223	-	ciRNA	chr17:370987-392623	CIRI		gga-miR-12208-5p	TGGGGCACAGCATTGTGTGTGG	NA	NA
ciRNA225	ENSGALG00010029071	ENSGALT00010070223	-	ciRNA	chr17:370987-392623	CIRI		gga-miR-12209-3p	TCGTGACCTTCTCTTTGTATT	NA	NA
ciRNA225	ENSGALG00010029071	ENSGALT00010070223	-	ciRNA	chr17:370987-392623	CIRI		gga-miR-12211-3p	TTAGAGGACAATGGCCAATACT	NA	NA
ciRNA225	ENSGALG00010029071	ENSGALT00010070223	-	ciRNA	chr17:370987-392623	CIRI		gga-miR-12213-5p	TGTGCACCAGCTGGTGGGTTGGA	NA	NA
ciRNA225	ENSGALG00010029071	ENSGALT00010070223	-	ciRNA	chr17:370987-392623	CIRI		gga-miR-12216-3p	TCAGCACCCCTCCGTCCCCGCAGT	NA	NA
ciRNA225	ENSGALG00010029071	ENSGALT00010070223	-	ciRNA	chr17:370987-392623	CIRI		gga-miR-12218-3p	CTCATGCCCTCTCTGTGCCAG	NA	NA
ciRNA225	ENSGALG00010029071	ENSGALT00010070223	-	ciRNA	chr17:370987-392623	CIRI		gga-miR-12218-5p	TGGGCACAAAGAGGGCAGTGGGAGC	NA	NA
ciRNA225	ENSGALG00010029071	ENSGALT00010070223	-	ciRNA	chr17:370987-392623	CIRI		gga-miR-12219-5p	AGGAGCAGGGGGTGGTCAAGCTGA	NA	NA
ciRNA225	ENSGALG00010029071	ENSGALT00010070223	-	ciRNA	chr17:370987-392623	CIRI		gga-miR-12220-5p	GTGCAGTGCTGGGGGGCACAGCG	NA	NA
ciRNA225	ENSGALG00010029071	ENSGALT00010070223	-	ciRNA	chr17:370987-392623	CIRI		gga-miR-12221-3p	TTCGTGTGCCATCGTCCTTTGT	NA	NA
ciRNA225	ENSGALG00010029071	ENSGALT00010070223	-	ciRNA	chr17:370987-392623	CIRI		gga-miR-12222-5p	TCTGCTTTGACCAGGTTGGGTGG	NA	NA
ciRNA225	ENSGALG00010029071	ENSGALT00010070223	-	ciRNA	chr17:370987-392623	CIRI		gga-miR-12223-5p	TAGTTCAGCTGTCTGTGAATGAGG	NA	NA
ciRNA225	ENSGALG00010029071	ENSGALT00010070223	-	ciRNA	chr17:370987-392623	CIRI		gga-miR-12225-5p	ACCTCACCCCGATGGCGTAGCG	NA	NA
ciRNA225	ENSGALG00010029071	ENSGALT00010070223	-	ciRNA	chr17:370987-392623	CIRI		gga-miR-12227-5p	CAGTGGGGAGCACAGGGCAGGG	NA	NA
ciRNA225	ENSGALG00010029071	ENSGALT00010070223	-	ciRNA	chr17:370987-392623	CIRI		gga-miR-12228-3p	TCCCCACTGCTCCCCCACAG	NA	NA
ciRNA225	ENSGALG00010029071	ENSGALT00010070223	-	ciRNA	chr17:370987-392623	CIRI		gga-miR-12228-5p	AAGGGGGGAGCATTGGGTGGCA	NA	NA
ciRNA225	ENSGALG00010029071	ENSGALT00010070223	-	ciRNA	chr17:370987-392623	CIRI		gga-miR-12229-3p	GAGCCCCGCAGGCCCGGCCCG	NA	NA
ciRNA225	ENSGALG00010029071	ENSGALT00010070223	-	ciRNA	chr17:370987-392623	CIRI		gga-miR-12230-5p	AAAGTGGATGAAGACACCATGG	NA	NA
ciRNA225	ENSGALG00010029071	ENSGALT00010070223	-	ciRNA	chr17:370987-392623	CIRI		gga-miR-12231-3p	ATCCTCTCAGATGAACAGCT	NA	NA
ciRNA225	ENSGALG00010029071	ENSGALT00010070223	-	ciRNA	chr17:370987-392623	CIRI		gga-miR-12231-5p	TGCTGTCCCCTGAGAGGATCA	NA	NA
ciRNA225	ENSGALG00010029071	ENSGALT00010070223	-	ciRNA	chr17:370987-392623	CIRI		gga-miR-12232-3p	TGTCCTTCGGTGTCTCTGCTGGT	NA	NA
ciRNA225	ENSGALG00010029071	ENSGALT00010070223	-	ciRNA	chr17:370987-392623	CIRI		gga-miR-12232-5p	TCTGCAGAGCCTCCCAGGAGCA	NA	NA
ciRNA225	ENSGALG00010029071	ENSGALT00010070223	-	ciRNA	chr17:370987-392623	CIRI		gga-miR-12233-3p	AGTCCGTGCCCCCCCGGTTCCC	NA	NA
ciRNA225	ENSGALG00010029071	ENSGALT00010070223	-	ciRNA	chr17:370987-392623	CIRI		gga-miR-12233-5p	GAGGGAACCGGTGGGGGGCACGGA	NA	NA
ciRNA225	ENSGALG00010029071	ENSGALT00010070223	-	ciRNA	chr17:370987-392623	CIRI		gga-miR-12234-5p	AGTGGGAAAAGGTGAGATCTGT	NA	NA
ciRNA225	ENSGALG00010029071	ENSGALT00010070223	-	ciRNA	chr17:370987-392623	CIRI		gga-miR-12235-3p	TCACTCAGCCCTCCGTTTGCCCGC	NA	NA
ciRNA225	ENSGALG00010029071	ENSGALT00010070223	-	ciRNA	chr17:370987-392623	CIRI		gga-miR-12236-5p	ATTGATTCATTCTTTGCTCTTCT	NA	NA
ciRNA225	ENSGALG00010029071	ENSGALT00010070223	-	ciRNA	chr17:370987-392623	CIRI		gga-miR-12237-5p	GGGCGCGGGGGGGCTGGGCTCGGC	NA	NA
ciRNA225	ENSGALG00010029071	ENSGALT00010070223	-	ciRNA	chr17:370987-392623	CIRI		gga-miR-12238-3p	TTGGGCTGGGCTTGCTGCGTGG	NA	NA
ciRNA225	ENSGALG00010029071	ENSGALT00010070223	-	ciRNA	chr17:370987-392623	CIRI		gga-miR-12239-3p	TCTGCTGCTTTCTGCTGGCATCA	NA	NA
ciRNA225	ENSGALG00010029071	ENSGALT00010070223	-	ciRNA	chr17:370987-392623	CIRI		gga-miR-12240-5p	TCCTCCTCCTTCATGGCCTCGTT	NA	NA
ciRNA225	ENSGALG00010029071	ENSGALT00010070223	-	ciRNA	chr17:370987-392623	CIRI		gga-miR-12242-5p	GCCGAGGGGGGGTTGCGGCGCAGT	NA	NA
ciRNA225	ENSGALG00010029071	ENSGALT00010070223	-	ciRNA	chr17:370987-392623	CIRI		gga-miR-12243-3p	AGGAAGAAGAGGGGAGGGGAGC	NA	NA
ciRNA225	ENSGALG00010029071	ENSGALT00010070223	-	ciRNA	chr17:370987-392623	CIRI		gga-miR-12243-5p	TTCATCCTCCTCATCTTCGTCCTTGC	NA	NA
ciRNA225	ENSGALG00010029071	ENSGALT00010070223	-	ciRNA	chr17:370987-392623	CIRI		gga-miR-12244-5p	ACAGCCACTCCGCGTCCACCCG	NA	NA
ciRNA225	ENSGALG00010029071	ENSGALT00010070223	-	ciRNA	chr17:370987-392623	CIRI		gga-miR-12245-5p	AGGGGCCGCGATGGGAGGGGGTT	NA	NA
ciRNA225	ENSGALG00010029071	ENSGALT00010070223	-	ciRNA	chr17:370987-392623	CIRI		gga-miR-12246-3p	TTTTCCAACCTTCTTCCCCCC	NA	NA
ciRNA225	ENSGALG00010029071	ENSGALT00010070223	-	ciRNA	chr17:370987-392623	CIRI		gga-miR-12246-5p	TTGGGTGGACGGTTGGACTTGA	NA	NA
ciRNA225	ENSGALG00010029071	ENSGALT00010070223	-	ciRNA	chr17:370987-392623	CIRI		gga-miR-12247-3p	CCCAGCACGCCTACCCCGGGCC	NA	NA
ciRNA225	ENSGALG00010029071	ENSGALT00010070223	-	ciRNA	chr17:370987-392623	CIRI		gga-miR-12247-5p	CCCGGGGTGGGCACGCTGTACG	NA	NA
ciRNA225	ENSGALG00010029071	ENSGALT00010070223	-	ciRNA	chr17:370987-392623	CIRI		gga-miR-12248-3p	GGTACGGACATGGGGGCTTTGG	NA	NA
ciRNA225	ENSGALG00010029071	ENSGALT00010070223	-	ciRNA	chr17:370987-392623	CIRI		gga-miR-12248-5p	TCAGCCCATTTGTCCTCATGCCT	NA	NA
ciRNA225	ENSGALG00010029071	ENSGALT00010070223	-	ciRNA	chr17:370987-392623	CIRI		gga-miR-12249-3p	ACCCCATCCCTCAGCCTCACCCC	NA	NA
ciRNA225	ENSGALG00010029071	ENSGALT00010070223	-	ciRNA	chr17:370987-392623	CIRI		gga-miR-12250-3p	CGTGCTCTGCTCTCTCCCCAG	NA	NA
ciRNA225	ENSGALG00010029071	ENSGALT00010070223	-	ciRNA	chr17:370987-392623	CIRI		gga-miR-12250-5p	AGGGGATGGAGCCGAGTGCCACA	NA	NA
ciRNA225	ENSGALG00010029071	ENSGALT00010070223	-	ciRNA	chr17:370987-392623	CIRI		gga-miR-12251-5p	TATGGCAAGGAGGCTGCAGACC	NA	NA
ciRNA225	ENSGALG00010029071	ENSGALT00010070223	-	ciRNA	chr17:370987-392623	CIRI		gga-miR-12252-3p	GTGAGGCTGTGCTCCCCCCGA	NA	NA
ciRNA225	ENSGALG00010029071	ENSGALT00010070223	-	ciRNA	chr17:370987-392623	CIRI		gga-miR-12253-3p	CCTCTGCCCCTCTCCTCCCGCA	NA	NA
ciRNA225	ENSGALG00010029071	ENSGALT00010070223	-	ciRNA	chr17:370987-392623	CIRI		gga-miR-12253-5p	GGCGGGAGCTGAGGGGGGGAGG	NA	NA
ciRNA225	ENSGALG00010029071	ENSGALT00010070223	-	ciRNA	chr17:370987-392623	CIRI		gga-miR-12254-3p	AAACATCCTCTCCTGCCCCCAGT	NA	NA
ciRNA225	ENSGALG00010029071	ENSGALT00010070223	-	ciRNA	chr17:370987-392623	CIRI		gga-miR-12254-5p	TATGGGGGCACAGAAGGGTCATTG	NA	NA
ciRNA225	ENSGALG00010029071	ENSGALT00010070223	-	ciRNA	chr17:370987-392623	CIRI		gga-miR-12255-3p	CGTGGCACCGCTCCCGGCACCGCG	NA	NA
ciRNA225	ENSGALG00010029071	ENSGALT00010070223	-	ciRNA	chr17:370987-392623	CIRI		gga-miR-12255-5p	GGGTCGGGCGCGGTGCTGCACTG	NA	NA
ciRNA225	ENSGALG00010029071	ENSGALT00010070223	-	ciRNA	chr17:370987-392623	CIRI		gga-miR-12256-5p	AGGGGGTGTGGGGAGCATGG	NA	NA
ciRNA225	ENSGALG00010029071	ENSGALT00010070223	-	ciRNA	chr17:370987-392623	CIRI		gga-miR-12257-3p	TGACCCCCTGTCCTCACACAGT	NA	NA
ciRNA225	ENSGALG00010029071	ENSGALT00010070223	-	ciRNA	chr17:370987-392623	CIRI		gga-miR-12257-5p	TGTGGAGGCAGCGGGGTCAGGG	NA	NA
ciRNA225	ENSGALG00010029071	ENSGALT00010070223	-	ciRNA	chr17:370987-392623	CIRI		gga-miR-12258-3p	GGAGGAGGACGCAGCCATGTGC	NA	NA
ciRNA225	ENSGALG00010029071	ENSGALT00010070223	-	ciRNA	chr17:370987-392623	CIRI		gga-miR-12258-5p	TGCACGGCTGCAGCCTCCTCACC	NA	NA
ciRNA225	ENSGALG00010029071	ENSGALT00010070223	-	ciRNA	chr17:370987-392623	CIRI		gga-miR-12259-3p	TCTGCCTCTTTGTCTATCTGC	NA	NA
ciRNA225	ENSGALG00010029071	ENSGALT00010070223	-	ciRNA	chr17:370987-392623	CIRI		gga-miR-12259-5p	TGCAGGTAGGCAGGGGGAGCAGG	NA	NA
ciRNA225	ENSGALG00010029071	ENSGALT00010070223	-	ciRNA	chr17:370987-392623	CIRI		gga-miR-12260-3p	AGAAGGAGCGGATCCGCGAGC	NA	NA
ciRNA225	ENSGALG00010029071	ENSGALT00010070223	-	ciRNA	chr17:370987-392623	CIRI		gga-miR-12260-5p	AAGCGGTTCAGCTACTTCTCC	NA	NA
ciRNA225	ENSGALG00010029071	ENSGALT00010070223	-	ciRNA	chr17:370987-392623	CIRI		gga-miR-12261-3p	CCTGCAGAGCCCTGGGAGAGA	NA	NA
ciRNA225	ENSGALG00010029071	ENSGALT00010070223	-	ciRNA	chr17:370987-392623	CIRI		gga-miR-12262-5p	TTGTCACAGACCCTGCTAAAGA	NA	NA
ciRNA225	ENSGALG00010029071	ENSGALT00010070223	-	ciRNA	chr17:370987-392623	CIRI		gga-miR-12264-3p	ATGGCTGTTCTAGCAGTAGATC	NA	NA
ciRNA225	ENSGALG00010029071	ENSGALT00010070223	-	ciRNA	chr17:370987-392623	CIRI		gga-miR-12265-3p	TCAGCCGTCTTGCAGCCTCCT	NA	NA
ciRNA225	ENSGALG00010029071	ENSGALT00010070223	-	ciRNA	chr17:370987-392623	CIRI		gga-miR-12265-5p	ATGGCTGTGAGTGCGGCTGAGG	NA	NA
ciRNA225	ENSGALG00010029071	ENSGALT00010070223	-	ciRNA	chr17:370987-392623	CIRI		gga-miR-12266-5p	GCCCCCATCGATTTGCTCTAC	NA	NA
ciRNA225	ENSGALG00010029071	ENSGALT00010070223	-	ciRNA	chr17:370987-392623	CIRI		gga-miR-12269-5p	TTGGGGCTGCAAGGTGAGGCAAAGG	NA	NA
ciRNA225	ENSGALG00010029071	ENSGALT00010070223	-	ciRNA	chr17:370987-392623	CIRI		gga-miR-12270-3p	CAGCCCTGGGCATTTGCATTCT	NA	NA
ciRNA225	ENSGALG00010029071	ENSGALT00010070223	-	ciRNA	chr17:370987-392623	CIRI		gga-miR-12274-5p	GAGCAGCAGAAGGATCTGAGTG	NA	NA
ciRNA225	ENSGALG00010029071	ENSGALT00010070223	-	ciRNA	chr17:370987-392623	CIRI		gga-miR-12276-5p	TGACCCCAACCTCGCTACCACC	NA	NA
ciRNA225	ENSGALG00010029071	ENSGALT00010070223	-	ciRNA	chr17:370987-392623	CIRI		gga-miR-12277-3p	TTTGGGTGCCAGCCCCGTTGCG	NA	NA
ciRNA225	ENSGALG00010029071	ENSGALT00010070223	-	ciRNA	chr17:370987-392623	CIRI		gga-miR-12277-5p	GGACGGGGCTGGGATCCAGGA	NA	NA
ciRNA225	ENSGALG00010029071	ENSGALT00010070223	-	ciRNA	chr17:370987-392623	CIRI		gga-miR-12278-5p	ATCCTTCAAGTGCCTGATAACA	NA	NA
ciRNA225	ENSGALG00010029071	ENSGALT00010070223	-	ciRNA	chr17:370987-392623	CIRI		gga-miR-12279-3p	CGCAGCGCTCCCCCCCCACCCC	NA	NA
ciRNA225	ENSGALG00010029071	ENSGALT00010070223	-	ciRNA	chr17:370987-392623	CIRI		gga-miR-12280-3p	CCAGGCTGTAAGGGAACTTGGC	NA	NA
ciRNA225	ENSGALG00010029071	ENSGALT00010070223	-	ciRNA	chr17:370987-392623	CIRI		gga-miR-12281-3p	TGCTCCGTCAGACCCATCAGCA	NA	NA
ciRNA225	ENSGALG00010029071	ENSGALT00010070223	-	ciRNA	chr17:370987-392623	CIRI		gga-miR-12282-3p	TTCTCCTCCCTTCGCACGGCGCA	NA	NA
ciRNA225	ENSGALG00010029071	ENSGALT00010070223	-	ciRNA	chr17:370987-392623	CIRI		gga-miR-12282-5p	TGCCGGGGCGCTGGGGAGGGGCAGC	NA	NA
ciRNA225	ENSGALG00010029071	ENSGALT00010070223	-	ciRNA	chr17:370987-392623	CIRI		gga-miR-12283-3p	TCTTCTCTCTGTCTTTCTCAG	NA	NA
ciRNA225	ENSGALG00010029071	ENSGALT00010070223	-	ciRNA	chr17:370987-392623	CIRI		gga-miR-12283-5p	TGGGGAGGATAGGGAGAAAGGGT	NA	NA
ciRNA225	ENSGALG00010029071	ENSGALT00010070223	-	ciRNA	chr17:370987-392623	CIRI		gga-miR-12284-3p	TGCTGTCCCTCTGTCCCCAAG	NA	NA
ciRNA225	ENSGALG00010029071	ENSGALT00010070223	-	ciRNA	chr17:370987-392623	CIRI		gga-miR-12284-5p	TGGGGGCACTGGGACGTATGG	NA	NA
ciRNA225	ENSGALG00010029071	ENSGALT00010070223	-	ciRNA	chr17:370987-392623	CIRI		gga-miR-12286-3p	TCACAGCCCTTCCGCCCCCCTT	NA	NA
ciRNA225	ENSGALG00010029071	ENSGALT00010070223	-	ciRNA	chr17:370987-392623	CIRI		gga-miR-12286-5p	TGGGGCTGCAGGGCTGGGAGATG	NA	NA
ciRNA225	ENSGALG00010029071	ENSGALT00010070223	-	ciRNA	chr17:370987-392623	CIRI		gga-miR-12287-5p	TGGGGGTGCAGGTGGGGGGCT	NA	NA
ciRNA225	ENSGALG00010029071	ENSGALT00010070223	-	ciRNA	chr17:370987-392623	CIRI		gga-miR-12289-5p	GCCCCGACGCCGGCACCGTGG	NA	NA
ciRNA225	ENSGALG00010029071	ENSGALT00010070223	-	ciRNA	chr17:370987-392623	CIRI		gga-miR-12290-3p	TGACCCCCACGTGCCCCCCAG	NA	NA
ciRNA225	ENSGALG00010029071	ENSGALT00010070223	-	ciRNA	chr17:370987-392623	CIRI		gga-miR-12290-5p	TGGGGGTGCCGTTGGGGTCAGT	NA	NA
ciRNA225	ENSGALG00010029071	ENSGALT00010070223	-	ciRNA	chr17:370987-392623	CIRI		gga-miR-12291-3p	TCTCCTCTTGTCCCCTCCCAG	NA	NA
ciRNA225	ENSGALG00010029071	ENSGALT00010070223	-	ciRNA	chr17:370987-392623	CIRI		gga-miR-12292-3p	ATGGGGTCTTGGGGTCACT	NA	NA
ciRNA225	ENSGALG00010029071	ENSGALT00010070223	-	ciRNA	chr17:370987-392623	CIRI		gga-miR-12292-5p	TCTGTGAGGTCCTTGGGG	NA	NA
ciRNA225	ENSGALG00010029071	ENSGALT00010070223	-	ciRNA	chr17:370987-392623	CIRI		gga-miR-12293-3p	TGACTGAAGCACTAGATCAAGA	NA	NA
ciRNA225	ENSGALG00010029071	ENSGALT00010070223	-	ciRNA	chr17:370987-392623	CIRI		gga-miR-12293-5p	CGCCTCTTGATCTACTGTTCAGT	NA	NA
ciRNA225	ENSGALG00010029071	ENSGALT00010070223	-	ciRNA	chr17:370987-392623	CIRI		gga-miR-12294-3p	CCAAGCCTCCCAGGGAAGAAGG	NA	NA
ciRNA225	ENSGALG00010029071	ENSGALT00010070223	-	ciRNA	chr17:370987-392623	CIRI		gga-miR-12294-5p	TCTTCCCTCAGCCAGGCTTGACT	NA	NA
ciRNA225	ENSGALG00010029071	ENSGALT00010070223	-	ciRNA	chr17:370987-392623	CIRI		gga-miR-12295-3p	CGCTGCCCGCCCCATCCCGACC	NA	NA
ciRNA225	ENSGALG00010029071	ENSGALT00010070223	-	ciRNA	chr17:370987-392623	CIRI		gga-miR-122b	AGTGTGACACTGGTGTTTTT	NA	NA
ciRNA225	ENSGALG00010029071	ENSGALT00010070223	-	ciRNA	chr17:370987-392623	CIRI		gga-miR-122b-3p	AAACACCATTGTCACACTCCA	NA	NA
ciRNA225	ENSGALG00010029071	ENSGALT00010070223	-	ciRNA	chr17:370987-392623	CIRI		gga-miR-125b-5p	TCCCTGAGACCCTAACTTGTGA	NA	NA
ciRNA225	ENSGALG00010029071	ENSGALT00010070223	-	ciRNA	chr17:370987-392623	CIRI		gga-miR-128-1-5p	CGGGGCCGTAACACTGTCTGAGA	416507|RASD1	NA
ciRNA225	ENSGALG00010029071	ENSGALT00010070223	-	ciRNA	chr17:370987-392623	CIRI		gga-miR-128-2-5p	GGGGGCCGTTACACTGTAAGAGA	NA	NA
ciRNA225	ENSGALG00010029071	ENSGALT00010070223	-	ciRNA	chr17:370987-392623	CIRI		gga-miR-129-1-3p	AAGCCCTTACCCCAAAAAGCAT	NA	NA
ciRNA225	ENSGALG00010029071	ENSGALT00010070223	-	ciRNA	chr17:370987-392623	CIRI		gga-miR-129-3p	AAGCCCTTACCCCAAAAAGGAT	NA	NA
ciRNA225	ENSGALG00010029071	ENSGALT00010070223	-	ciRNA	chr17:370987-392623	CIRI		gga-miR-1306-3p	TGGACGTTGGCTCTGGTGGTGAT	NA	NA
ciRNA225	ENSGALG00010029071	ENSGALT00010070223	-	ciRNA	chr17:370987-392623	CIRI		gga-miR-1306-5p	ACCACCTCCCCTGCAAACGTCCAGT	NA	NA
ciRNA225	ENSGALG00010029071	ENSGALT00010070223	-	ciRNA	chr17:370987-392623	CIRI		gga-miR-130a-5p	GCCCTTTTTCTGTTGTACTACT	NA	NA
ciRNA225	ENSGALG00010029071	ENSGALT00010070223	-	ciRNA	chr17:370987-392623	CIRI		gga-miR-130b-5p	CCTCTTTCCCTGTTGCACTACT	NA	NA
ciRNA225	ENSGALG00010029071	ENSGALT00010070223	-	ciRNA	chr17:370987-392623	CIRI		gga-miR-132b-5p	ACCATGGCTGTAGACTGTTAC	NA	NA
ciRNA225	ENSGALG00010029071	ENSGALT00010070223	-	ciRNA	chr17:370987-392623	CIRI		gga-miR-132c-5p	AGCCATGACTGTAGACTGTTACT	NA	NA
ciRNA225	ENSGALG00010029071	ENSGALT00010070223	-	ciRNA	chr17:370987-392623	CIRI		gga-miR-133a-3p	TTGGTCCCCTTCAACCAGCTGT	83797|Smarcd1	NA
ciRNA225	ENSGALG00010029071	ENSGALT00010070223	-	ciRNA	chr17:370987-392623	CIRI		gga-miR-133b	TTGGTCCCCTTCAACCAGCTA	NA	NA
ciRNA225	ENSGALG00010029071	ENSGALT00010070223	-	ciRNA	chr17:370987-392623	CIRI		gga-miR-133c-3p	TTGGTCCCCTTCAACCAGCTGC	NA	NA
ciRNA225	ENSGALG00010029071	ENSGALT00010070223	-	ciRNA	chr17:370987-392623	CIRI		gga-miR-135a-1-3p	ATATAGGGATTGAAGCCGTGCA	NA	NA
ciRNA225	ENSGALG00010029071	ENSGALT00010070223	-	ciRNA	chr17:370987-392623	CIRI		gga-miR-135a-2-3p	ATGTAGGGATGGAAGCCATGAA	NA	NA
ciRNA225	ENSGALG00010029071	ENSGALT00010070223	-	ciRNA	chr17:370987-392623	CIRI		gga-miR-135a-3-3p	ATGTAGGGCGAAAAGCCATGGG	NA	NA
ciRNA225	ENSGALG00010029071	ENSGALT00010070223	-	ciRNA	chr17:370987-392623	CIRI		gga-miR-138-2-3p	TATTTCACTACACCAGGGTT	NA	NA
ciRNA225	ENSGALG00010029071	ENSGALT00010070223	-	ciRNA	chr17:370987-392623	CIRI		gga-miR-138-5p	AGCTGGTGTTGTGAATC	420784|EZH2	NA
ciRNA225	ENSGALG00010029071	ENSGALT00010070223	-	ciRNA	chr17:370987-392623	CIRI		gga-miR-1388a-3p	ATCTCAGGTTCGTCAGCCCATG	NA	NA
ciRNA225	ENSGALG00010029071	ENSGALT00010070223	-	ciRNA	chr17:370987-392623	CIRI		gga-miR-1388a-5p	AGGACTGTCTAACCTGAGAATG	NA	NA
ciRNA225	ENSGALG00010029071	ENSGALT00010070223	-	ciRNA	chr17:370987-392623	CIRI		gga-miR-1388b-5p	CATGGGCTGACGAACCTGAGATT	NA	NA
ciRNA225	ENSGALG00010029071	ENSGALT00010070223	-	ciRNA	chr17:370987-392623	CIRI		gga-miR-140-3p	CCACAGGGTAGAACCACGGAC	NA	NA
ciRNA225	ENSGALG00010029071	ENSGALT00010070223	-	ciRNA	chr17:370987-392623	CIRI		gga-miR-140-5p	AGTGGTTTTACCCTATGGTAG	NA	NA
ciRNA225	ENSGALG00010029071	ENSGALT00010070223	-	ciRNA	chr17:370987-392623	CIRI		gga-miR-142-3p	TGTAGTGTTTCCTACTTTATGG	NA	NA
ciRNA225	ENSGALG00010029071	ENSGALT00010070223	-	ciRNA	chr17:370987-392623	CIRI		gga-miR-143-3p	TGAGATGAAGCACTGTAGCTCG	NA	NA
ciRNA225	ENSGALG00010029071	ENSGALT00010070223	-	ciRNA	chr17:370987-392623	CIRI		gga-miR-143-5p	GGTGCAGTGCTGCATCTCTGG	NA	NA
ciRNA225	ENSGALG00010029071	ENSGALT00010070223	-	ciRNA	chr17:370987-392623	CIRI		gga-miR-1434	GTGCGTGATGATGGAAAATT	NA	NA
ciRNA225	ENSGALG00010029071	ENSGALT00010070223	-	ciRNA	chr17:370987-392623	CIRI		gga-miR-145-5p	GTCCAGTTTTCCCAGGAATCCCTT	NA	NA
ciRNA225	ENSGALG00010029071	ENSGALT00010070223	-	ciRNA	chr17:370987-392623	CIRI		gga-miR-1451-3p	CGTAACTCGCTGCTGTGAGAGGC	NA	NA
ciRNA225	ENSGALG00010029071	ENSGALT00010070223	-	ciRNA	chr17:370987-392623	CIRI		gga-miR-1453	TGGGCAGCCTCTCAGTGAGCTCT	NA	NA
ciRNA225	ENSGALG00010029071	ENSGALT00010070223	-	ciRNA	chr17:370987-392623	CIRI		gga-miR-1456-3p	CGGGGTCGTCGCCGTCCCTTC	NA	NA
ciRNA225	ENSGALG00010029071	ENSGALT00010070223	-	ciRNA	chr17:370987-392623	CIRI		gga-miR-1456-5p	GAAAGGACGGAGGCGGCCCGCGC	NA	NA
ciRNA225	ENSGALG00010029071	ENSGALT00010070223	-	ciRNA	chr17:370987-392623	CIRI		gga-miR-1458	TTCCTGTGATGCTCATGAGAA	NA	NA
ciRNA225	ENSGALG00010029071	ENSGALT00010070223	-	ciRNA	chr17:370987-392623	CIRI		gga-miR-1459	ATCCTGTGATGTTCTATAACTGAGGTTT	NA	NA
ciRNA225	ENSGALG00010029071	ENSGALT00010070223	-	ciRNA	chr17:370987-392623	CIRI		gga-miR-1460	AATTTATTGCAGCCTTCTCAGGGT	NA	NA
ciRNA225	ENSGALG00010029071	ENSGALT00010070223	-	ciRNA	chr17:370987-392623	CIRI		gga-miR-1462-5p	TGGCTTTCCATGACAGGTTGG	NA	NA
ciRNA225	ENSGALG00010029071	ENSGALT00010070223	-	ciRNA	chr17:370987-392623	CIRI		gga-miR-1463	GTTCTATGATGCTTTGCTGAGAATT	NA	NA
ciRNA225	ENSGALG00010029071	ENSGALT00010070223	-	ciRNA	chr17:370987-392623	CIRI		gga-miR-1464	TGCTGTTTGCAGGGCCGCCTCGGA	NA	NA
ciRNA225	ENSGALG00010029071	ENSGALT00010070223	-	ciRNA	chr17:370987-392623	CIRI		gga-miR-1465	TTTCAGAGGTGCTGGGTGCTT	NA	NA
ciRNA225	ENSGALG00010029071	ENSGALT00010070223	-	ciRNA	chr17:370987-392623	CIRI		gga-miR-1466	GCGCTCAGGCTGGTGCTGGGGGAT	NA	NA
ciRNA225	ENSGALG00010029071	ENSGALT00010070223	-	ciRNA	chr17:370987-392623	CIRI		gga-miR-1467-3p	TCACACCAGAGTAACTGGGATC	NA	NA
ciRNA225	ENSGALG00010029071	ENSGALT00010070223	-	ciRNA	chr17:370987-392623	CIRI		gga-miR-146a-3p	ACCCATGGGGCTCAGTTCTTCAG	NA	NA
ciRNA225	ENSGALG00010029071	ENSGALT00010070223	-	ciRNA	chr17:370987-392623	CIRI		gga-miR-146b-3p	CCCTATGGATTCAGTTCTGC	408184|GHR	NA
ciRNA225	ENSGALG00010029071	ENSGALT00010070223	-	ciRNA	chr17:370987-392623	CIRI		gga-miR-153-3p	TTGCATAGTCACAAAAGTGA	NA	NA
ciRNA225	ENSGALG00010029071	ENSGALT00010070223	-	ciRNA	chr17:370987-392623	CIRI		gga-miR-1550-5p	TGATGGGGGTGTAGTGCAGCA	NA	NA
ciRNA225	ENSGALG00010029071	ENSGALT00010070223	-	ciRNA	chr17:370987-392623	CIRI		gga-miR-1551-3p	TGAGTTTGTGTTGCTGCTTTCT	NA	NA
ciRNA225	ENSGALG00010029071	ENSGALT00010070223	-	ciRNA	chr17:370987-392623	CIRI		gga-miR-1551-5p	CTAGCAGCAAAAAGAACTTCAGA	NA	NA
ciRNA225	ENSGALG00010029071	ENSGALT00010070223	-	ciRNA	chr17:370987-392623	CIRI		gga-miR-1552-5p	TTAGTGCGCGGTAAGCTAGGGTG	NA	NA
ciRNA225	ENSGALG00010029071	ENSGALT00010070223	-	ciRNA	chr17:370987-392623	CIRI		gga-miR-1553-3p	TGTGGTGGGAGGACAGTGATGT	NA	NA
ciRNA225	ENSGALG00010029071	ENSGALT00010070223	-	ciRNA	chr17:370987-392623	CIRI		gga-miR-1553-5p	AGTCCTGTCCTGTCTACCTACTGT	NA	NA
ciRNA225	ENSGALG00010029071	ENSGALT00010070223	-	ciRNA	chr17:370987-392623	CIRI		gga-miR-1556	TGCAGGCTGGAAGTAGGAGTGT	NA	NA
ciRNA225	ENSGALG00010029071	ENSGALT00010070223	-	ciRNA	chr17:370987-392623	CIRI		gga-miR-1558	CTGCTGTGATGGGAGCTCTG	NA	NA
ciRNA225	ENSGALG00010029071	ENSGALT00010070223	-	ciRNA	chr17:370987-392623	CIRI		gga-miR-1560-3p	GCATCTCTGGACGCGCTCGTTC	NA	NA
ciRNA225	ENSGALG00010029071	ENSGALT00010070223	-	ciRNA	chr17:370987-392623	CIRI		gga-miR-1560-5p	GCGGCGCGAGCAGAGAGGCGCT	NA	NA
ciRNA225	ENSGALG00010029071	ENSGALT00010070223	-	ciRNA	chr17:370987-392623	CIRI		gga-miR-1562-3p	TGTGCCCCGTGTATGCAGTGCA	NA	NA
ciRNA225	ENSGALG00010029071	ENSGALT00010070223	-	ciRNA	chr17:370987-392623	CIRI		gga-miR-1562-5p	GCACTGTAGATGGAGGGGCTGC	NA	NA
ciRNA225	ENSGALG00010029071	ENSGALT00010070223	-	ciRNA	chr17:370987-392623	CIRI		gga-miR-1563	GCACATGATGAGGAAGCACTGAAA	NA	NA
ciRNA225	ENSGALG00010029071	ENSGALT00010070223	-	ciRNA	chr17:370987-392623	CIRI		gga-miR-1564-3p	CTCCTCTGCCGTGCTGGTTGTG	NA	NA
ciRNA225	ENSGALG00010029071	ENSGALT00010070223	-	ciRNA	chr17:370987-392623	CIRI		gga-miR-1564-5p	GCAATGAACACGGCAGTAGAGGT	NA	NA
ciRNA225	ENSGALG00010029071	ENSGALT00010070223	-	ciRNA	chr17:370987-392623	CIRI		gga-miR-1567	GACTGCTCATGGCTGCCTGTTC	NA	NA
ciRNA225	ENSGALG00010029071	ENSGALT00010070223	-	ciRNA	chr17:370987-392623	CIRI		gga-miR-1569	TGTTTGGGACGTTGCTCTGCAG	NA	NA
ciRNA225	ENSGALG00010029071	ENSGALT00010070223	-	ciRNA	chr17:370987-392623	CIRI		gga-miR-1571	TGTTTCCTATCCAGGCAGCACT	NA	NA
ciRNA225	ENSGALG00010029071	ENSGALT00010070223	-	ciRNA	chr17:370987-392623	CIRI		gga-miR-1573	TGTTCTGCAGGTGCCAGTCT	NA	NA
ciRNA225	ENSGALG00010029071	ENSGALT00010070223	-	ciRNA	chr17:370987-392623	CIRI		gga-miR-1574-3p	ACAGGAGGATGTCAGGAAGCTT	NA	NA
ciRNA225	ENSGALG00010029071	ENSGALT00010070223	-	ciRNA	chr17:370987-392623	CIRI		gga-miR-1574-5p	CTGTGACTTCTCCTTGTCAGA	NA	NA
ciRNA225	ENSGALG00010029071	ENSGALT00010070223	-	ciRNA	chr17:370987-392623	CIRI		gga-miR-1575	CTGGCAGCACGTAGGAGCAGG	NA	NA
ciRNA225	ENSGALG00010029071	ENSGALT00010070223	-	ciRNA	chr17:370987-392623	CIRI		gga-miR-1577	CTCAGGGGTGGAAGTAGGAGAA	NA	NA
ciRNA225	ENSGALG00010029071	ENSGALT00010070223	-	ciRNA	chr17:370987-392623	CIRI		gga-miR-1580	CGGCTTCTCGGTACCTGCGTT	NA	NA
ciRNA225	ENSGALG00010029071	ENSGALT00010070223	-	ciRNA	chr17:370987-392623	CIRI		gga-miR-1583	CGTAGGGCCGTGGGACGGCA	NA	NA
ciRNA225	ENSGALG00010029071	ENSGALT00010070223	-	ciRNA	chr17:370987-392623	CIRI		gga-miR-1584	CCGGGTGGGGCTGGGCTGGG	NA	NA
ciRNA225	ENSGALG00010029071	ENSGALT00010070223	-	ciRNA	chr17:370987-392623	CIRI		gga-miR-1585	AGTGCCCAGGTGTGGTTAATCCTG	NA	NA
ciRNA225	ENSGALG00010029071	ENSGALT00010070223	-	ciRNA	chr17:370987-392623	CIRI		gga-miR-1587	GGGCTGGGCTGGGCTGGGCA	NA	NA
ciRNA225	ENSGALG00010029071	ENSGALT00010070223	-	ciRNA	chr17:370987-392623	CIRI		gga-miR-1588	CAGGAACCAGCTTTCGGCTCT	NA	NA
ciRNA225	ENSGALG00010029071	ENSGALT00010070223	-	ciRNA	chr17:370987-392623	CIRI		gga-miR-1589	CAGCCTCTGCTGATCGTCTTTT	NA	NA
ciRNA225	ENSGALG00010029071	ENSGALT00010070223	-	ciRNA	chr17:370987-392623	CIRI		gga-miR-1593	ACCATCTGATTTGGACACGCA	NA	NA
ciRNA225	ENSGALG00010029071	ENSGALT00010070223	-	ciRNA	chr17:370987-392623	CIRI		gga-miR-1594	TGGTGGGGATGGGTTGGGGTT	396433|TNNT2	NA
ciRNA225	ENSGALG00010029071	ENSGALT00010070223	-	ciRNA	chr17:370987-392623	CIRI		gga-miR-1595-3p	TAGCCCCGCTGTCCTACTGCTG	NA	NA
ciRNA225	ENSGALG00010029071	ENSGALT00010070223	-	ciRNA	chr17:370987-392623	CIRI		gga-miR-1597-3p	TGAGGAGCTCTGCAAGCATGCA	NA	NA
ciRNA225	ENSGALG00010029071	ENSGALT00010070223	-	ciRNA	chr17:370987-392623	CIRI		gga-miR-1599	GGAGGGAGGAAAAAAAAAAA	NA	NA
ciRNA225	ENSGALG00010029071	ENSGALT00010070223	-	ciRNA	chr17:370987-392623	CIRI		gga-miR-15a	TAGCAGCACATAATGGTTTGT	421186|FKBP5,396188|HSP90AB1	NA
ciRNA225	ENSGALG00010029071	ENSGALT00010070223	-	ciRNA	chr17:370987-392623	CIRI		gga-miR-15b-5p	TAGCAGCACATCATGGTTTGCA	395727|ATF2,396188|HSP90AB1	NA
ciRNA225	ENSGALG00010029071	ENSGALT00010070223	-	ciRNA	chr17:370987-392623	CIRI		gga-miR-15c-5p	TAGCAGCACATCATGGTTTGTA	421186|FKBP5,396188|HSP90AB1	NA
ciRNA225	ENSGALG00010029071	ENSGALT00010070223	-	ciRNA	chr17:370987-392623	CIRI		gga-miR-16-1-3p	CCAGTATTAACTGTGCTGCTGAA	NA	NA
ciRNA225	ENSGALG00010029071	ENSGALT00010070223	-	ciRNA	chr17:370987-392623	CIRI		gga-miR-16-5p	TAGCAGCACGTAAATATTGGTG	396282|BCL2,374231|FOXO1	NA
ciRNA225	ENSGALG00010029071	ENSGALT00010070223	-	ciRNA	chr17:370987-392623	CIRI		gga-miR-1600	TGGGCTGACAACAGAGGGCC	NA	NA
ciRNA225	ENSGALG00010029071	ENSGALT00010070223	-	ciRNA	chr17:370987-392623	CIRI		gga-miR-1601	AGTGTGAGCAGGTGCAGAGCTG	NA	NA
ciRNA225	ENSGALG00010029071	ENSGALT00010070223	-	ciRNA	chr17:370987-392623	CIRI		gga-miR-1602	TGGGCTCTGCATCACCCCATGG	NA	NA
ciRNA225	ENSGALG00010029071	ENSGALT00010070223	-	ciRNA	chr17:370987-392623	CIRI		gga-miR-1603	AGTGGTTGGTTTGGTGCTGTC	NA	NA
ciRNA225	ENSGALG00010029071	ENSGALT00010070223	-	ciRNA	chr17:370987-392623	CIRI		gga-miR-1604	TGGGCCCAGGGCTGTGCTGGAGA	NA	NA
ciRNA225	ENSGALG00010029071	ENSGALT00010070223	-	ciRNA	chr17:370987-392623	CIRI		gga-miR-1606	AGGGGGCAACAGAACAGTCCTGA	NA	NA
ciRNA225	ENSGALG00010029071	ENSGALT00010070223	-	ciRNA	chr17:370987-392623	CIRI		gga-miR-1607	AGGGGCGGGAGGGGTCGGGC	NA	NA
ciRNA225	ENSGALG00010029071	ENSGALT00010070223	-	ciRNA	chr17:370987-392623	CIRI		gga-miR-1608	TGGGACAGTGGCTGCGCCCTCT	NA	NA
ciRNA225	ENSGALG00010029071	ENSGALT00010070223	-	ciRNA	chr17:370987-392623	CIRI		gga-miR-1609	AGGCTGAGGCTGTGCTGGTTGT	NA	NA
ciRNA225	ENSGALG00010029071	ENSGALT00010070223	-	ciRNA	chr17:370987-392623	CIRI		gga-miR-1611	GGAGGGCTTGCAGGCGGTGTGC	NA	NA
ciRNA225	ENSGALG00010029071	ENSGALT00010070223	-	ciRNA	chr17:370987-392623	CIRI		gga-miR-1614-3p	CAGGGAGGAACTGCCAGCAGA	NA	NA
ciRNA225	ENSGALG00010029071	ENSGALT00010070223	-	ciRNA	chr17:370987-392623	CIRI		gga-miR-1614-5p	GGCATGGCAGACTCACCCTGC	NA	NA
ciRNA225	ENSGALG00010029071	ENSGALT00010070223	-	ciRNA	chr17:370987-392623	CIRI		gga-miR-1615	TGGCAGCTGCACAGAAGCCCTTT	NA	NA
ciRNA225	ENSGALG00010029071	ENSGALT00010070223	-	ciRNA	chr17:370987-392623	CIRI		gga-miR-1616	TGGATCCTGCAGTTTGCTTTCA	NA	NA
ciRNA225	ENSGALG00010029071	ENSGALT00010070223	-	ciRNA	chr17:370987-392623	CIRI		gga-miR-1617	AGAGGCCTTCAGATACTGTTTT	NA	NA
ciRNA225	ENSGALG00010029071	ENSGALT00010070223	-	ciRNA	chr17:370987-392623	CIRI		gga-miR-1621-5p	ACCGGCTGCCTCGGTGGCAC	NA	NA
ciRNA225	ENSGALG00010029071	ENSGALT00010070223	-	ciRNA	chr17:370987-392623	CIRI		gga-miR-1623	GCAGGCACAGACAGGCAGTA	395964|CTNNB1	NA
ciRNA225	ENSGALG00010029071	ENSGALT00010070223	-	ciRNA	chr17:370987-392623	CIRI		gga-miR-1625-3p	GCAGCAGAATATCCCTGCCATT	NA	NA
ciRNA225	ENSGALG00010029071	ENSGALT00010070223	-	ciRNA	chr17:370987-392623	CIRI		gga-miR-1625-5p	TGGACCAGGGCTCTTCCTGCTGGCT	NA	NA
ciRNA225	ENSGALG00010029071	ENSGALT00010070223	-	ciRNA	chr17:370987-392623	CIRI		gga-miR-1628	AAGAGCTCTTCCTGTTGTGACC	NA	NA
ciRNA225	ENSGALG00010029071	ENSGALT00010070223	-	ciRNA	chr17:370987-392623	CIRI		gga-miR-1629	TGCTGTCGGTGGGTTTGTTCT	NA	NA
ciRNA225	ENSGALG00010029071	ENSGALT00010070223	-	ciRNA	chr17:370987-392623	CIRI		gga-miR-1631	AAACTGGCGACGTGGGACGGTC	NA	NA
ciRNA225	ENSGALG00010029071	ENSGALT00010070223	-	ciRNA	chr17:370987-392623	CIRI		gga-miR-1635	TGCCCAGGCTGTGCTGTGCTCTGGG	NA	NA
ciRNA225	ENSGALG00010029071	ENSGALT00010070223	-	ciRNA	chr17:370987-392623	CIRI		gga-miR-1636	TGCAGGTGATGGCGGGGCTG	NA	NA
ciRNA225	ENSGALG00010029071	ENSGALT00010070223	-	ciRNA	chr17:370987-392623	CIRI		gga-miR-1642	TGAGAGGCTGTCAGTTTGTGGGG	NA	NA
ciRNA225	ENSGALG00010029071	ENSGALT00010070223	-	ciRNA	chr17:370987-392623	CIRI		gga-miR-1644	TCTGTTGTGCAGGGCTGTGCT	NA	NA
ciRNA225	ENSGALG00010029071	ENSGALT00010070223	-	ciRNA	chr17:370987-392623	CIRI		gga-miR-1645	TCTGCTGAAGTACTGTCAGA	NA	NA
ciRNA225	ENSGALG00010029071	ENSGALT00010070223	-	ciRNA	chr17:370987-392623	CIRI		gga-miR-1646	TCTGCCCTGCAGCACTGAGATCT	NA	NA
ciRNA225	ENSGALG00010029071	ENSGALT00010070223	-	ciRNA	chr17:370987-392623	CIRI		gga-miR-1647	TCTCTGCCTGAGGGGTACTCT	NA	NA
ciRNA225	ENSGALG00010029071	ENSGALT00010070223	-	ciRNA	chr17:370987-392623	CIRI		gga-miR-1649-3p	CTCCGTGCACTCTGCAGGCA	NA	NA
ciRNA225	ENSGALG00010029071	ENSGALT00010070223	-	ciRNA	chr17:370987-392623	CIRI		gga-miR-1649-5p	TCCTGCAGAAGGTGCGGCTG	NA	NA
ciRNA225	ENSGALG00010029071	ENSGALT00010070223	-	ciRNA	chr17:370987-392623	CIRI		gga-miR-1650	TCCTCTGAGCTCAGCTTCGCCTCT	NA	NA
ciRNA225	ENSGALG00010029071	ENSGALT00010070223	-	ciRNA	chr17:370987-392623	CIRI		gga-miR-1651-3p	TTGCTTTTGTTGGCCTCTGCTG	NA	NA
ciRNA225	ENSGALG00010029071	ENSGALT00010070223	-	ciRNA	chr17:370987-392623	CIRI		gga-miR-1652	TCCCTGTGTCCCCTCGGTGGCA	NA	NA
ciRNA225	ENSGALG00010029071	ENSGALT00010070223	-	ciRNA	chr17:370987-392623	CIRI		gga-miR-1653	CAGGAGCTGTGCTGCATGCAGG	NA	NA
ciRNA225	ENSGALG00010029071	ENSGALT00010070223	-	ciRNA	chr17:370987-392623	CIRI		gga-miR-1654	TTGCTGGTGGAGGGAGCTGAG	NA	NA
ciRNA225	ENSGALG00010029071	ENSGALT00010070223	-	ciRNA	chr17:370987-392623	CIRI		gga-miR-1658-3p	GAGCTGTGGGTTGGTGTTGATGG	NA	NA
ciRNA225	ENSGALG00010029071	ENSGALT00010070223	-	ciRNA	chr17:370987-392623	CIRI		gga-miR-1658-5p	TATACCACCCCCAGGAGTTCTGC	NA	NA
ciRNA225	ENSGALG00010029071	ENSGALT00010070223	-	ciRNA	chr17:370987-392623	CIRI		gga-miR-1659	TAGGGCAGAATGAAGGAGTCCCT	NA	NA
ciRNA225	ENSGALG00010029071	ENSGALT00010070223	-	ciRNA	chr17:370987-392623	CIRI		gga-miR-1660	TAGGCCTGTGTTTTTGTGCATA	NA	NA
ciRNA225	ENSGALG00010029071	ENSGALT00010070223	-	ciRNA	chr17:370987-392623	CIRI		gga-miR-1664-3p	TCTGTGACCTCATTTACCTCC	NA	NA
ciRNA225	ENSGALG00010029071	ENSGALT00010070223	-	ciRNA	chr17:370987-392623	CIRI		gga-miR-1665	TAAGGCCCAGGAGCGCTGCAGC	NA	NA
ciRNA225	ENSGALG00010029071	ENSGALT00010070223	-	ciRNA	chr17:370987-392623	CIRI		gga-miR-1666	TAACGCCACGGGGCTGAGGCTG	NA	NA
ciRNA225	ENSGALG00010029071	ENSGALT00010070223	-	ciRNA	chr17:370987-392623	CIRI		gga-miR-1667-3p	TAACATGATGTCAGGATTTCCC	NA	NA
ciRNA225	ENSGALG00010029071	ENSGALT00010070223	-	ciRNA	chr17:370987-392623	CIRI		gga-miR-1668-3p	TGCTGTGTCCTCACTCACCTT	NA	NA
ciRNA225	ENSGALG00010029071	ENSGALT00010070223	-	ciRNA	chr17:370987-392623	CIRI		gga-miR-1668-5p	GTGGGCTGGGAGCACAGGCACT	NA	NA
ciRNA225	ENSGALG00010029071	ENSGALT00010070223	-	ciRNA	chr17:370987-392623	CIRI		gga-miR-1669	GTGGGCTCAGAGCAGGCACA	NA	NA
ciRNA225	ENSGALG00010029071	ENSGALT00010070223	-	ciRNA	chr17:370987-392623	CIRI		gga-miR-1672	GTCAGGCCAGGAAGGGATGTGAGG	NA	NA
ciRNA225	ENSGALG00010029071	ENSGALT00010070223	-	ciRNA	chr17:370987-392623	CIRI		gga-miR-1675	GGACGCCATCTTGACTGTGGGCAG	NA	NA
ciRNA225	ENSGALG00010029071	ENSGALT00010070223	-	ciRNA	chr17:370987-392623	CIRI		gga-miR-1676-3p	AGAGCGAAGTGGGTGGGAATGT	NA	NA
ciRNA225	ENSGALG00010029071	ENSGALT00010070223	-	ciRNA	chr17:370987-392623	CIRI		gga-miR-1676-5p	CCTGACTCATCCCCTTTGCTCC	NA	NA
ciRNA225	ENSGALG00010029071	ENSGALT00010070223	-	ciRNA	chr17:370987-392623	CIRI		gga-miR-1677-5p	TCCTGCACCGCTGAAGTCAAT	NA	NA
ciRNA225	ENSGALG00010029071	ENSGALT00010070223	-	ciRNA	chr17:370987-392623	CIRI		gga-miR-1680-3p	CAGGCGGTATCAGGAGGCTGA	NA	NA
ciRNA225	ENSGALG00010029071	ENSGALT00010070223	-	ciRNA	chr17:370987-392623	CIRI		gga-miR-1680-5p	TTCCTCCTGGGTACAACTCTGC	NA	NA
ciRNA225	ENSGALG00010029071	ENSGALT00010070223	-	ciRNA	chr17:370987-392623	CIRI		gga-miR-1682	TGGGTCAGATGGAGCTGAGGG	NA	NA
ciRNA225	ENSGALG00010029071	ENSGALT00010070223	-	ciRNA	chr17:370987-392623	CIRI		gga-miR-1683	TCTGGGACAGTCACAGCATCTTT	NA	NA
ciRNA225	ENSGALG00010029071	ENSGALT00010070223	-	ciRNA	chr17:370987-392623	CIRI		gga-miR-1684a-5p	AGCTCTGCTTCCTCATACATAC	NA	NA
ciRNA225	ENSGALG00010029071	ENSGALT00010070223	-	ciRNA	chr17:370987-392623	CIRI		gga-miR-1686	TGGAGGCTGTGCGTCATCCCCA	NA	NA
ciRNA225	ENSGALG00010029071	ENSGALT00010070223	-	ciRNA	chr17:370987-392623	CIRI		gga-miR-1687-3p	TTGCTGGCTGTTTCTCAGTGA	NA	NA
ciRNA225	ENSGALG00010029071	ENSGALT00010070223	-	ciRNA	chr17:370987-392623	CIRI		gga-miR-1687-5p	TGAGGAAATGAGCCAGCTGAG	NA	NA
ciRNA225	ENSGALG00010029071	ENSGALT00010070223	-	ciRNA	chr17:370987-392623	CIRI		gga-miR-1689-3p	CCGGTGACTGGAAGCAGCGTTGA	NA	NA
ciRNA225	ENSGALG00010029071	ENSGALT00010070223	-	ciRNA	chr17:370987-392623	CIRI		gga-miR-1690-5p	TCCAGAGGCAAAGGAGCACTGCT	415884|TAT	NA
ciRNA225	ENSGALG00010029071	ENSGALT00010070223	-	ciRNA	chr17:370987-392623	CIRI		gga-miR-1691	TCAGCTGACCTGGGCCTGCAGTG	NA	NA
ciRNA225	ENSGALG00010029071	ENSGALT00010070223	-	ciRNA	chr17:370987-392623	CIRI		gga-miR-1696	CTGCTGTGATGTGAGCTGAGCATC	2878|GPX3	NA
ciRNA225	ENSGALG00010029071	ENSGALT00010070223	-	ciRNA	chr17:370987-392623	CIRI		gga-miR-1698	CGAGGCTGCGGCAATCCCTGCG	NA	NA
ciRNA225	ENSGALG00010029071	ENSGALT00010070223	-	ciRNA	chr17:370987-392623	CIRI		gga-miR-1699	CCAGAGGGACATGGCAGGGCAA	NA	NA
ciRNA225	ENSGALG00010029071	ENSGALT00010070223	-	ciRNA	chr17:370987-392623	CIRI		gga-miR-16c-3p	CCAGTATTGCATTGCTGCTTTA	NA	NA
ciRNA225	ENSGALG00010029071	ENSGALT00010070223	-	ciRNA	chr17:370987-392623	CIRI		gga-miR-16c-5p	TAGCAGCACGTAAATACTGGAG	NA	NA
ciRNA225	ENSGALG00010029071	ENSGALT00010070223	-	ciRNA	chr17:370987-392623	CIRI		gga-miR-17-3p	ACTGCAGTGAAGGCACTTGT	NA	NA
ciRNA225	ENSGALG00010029071	ENSGALT00010070223	-	ciRNA	chr17:370987-392623	CIRI		gga-miR-1702	ATTGCATTCAGAGCGAGCTGT	NA	NA
ciRNA225	ENSGALG00010029071	ENSGALT00010070223	-	ciRNA	chr17:370987-392623	CIRI		gga-miR-1703-5p	AGAGGCTGTAGGTCCCGTGCTTT	NA	NA
ciRNA225	ENSGALG00010029071	ENSGALT00010070223	-	ciRNA	chr17:370987-392623	CIRI		gga-miR-1704	ACAGCAGATTGATGGGGCACA	NA	NA
ciRNA225	ENSGALG00010029071	ENSGALT00010070223	-	ciRNA	chr17:370987-392623	CIRI		gga-miR-1706	TGTGGAGGTGGGATGAGGTTCC	NA	NA
ciRNA225	ENSGALG00010029071	ENSGALT00010070223	-	ciRNA	chr17:370987-392623	CIRI		gga-miR-1708	TGGGGTGTGGAATGAATCCTT	NA	NA
ciRNA225	ENSGALG00010029071	ENSGALT00010070223	-	ciRNA	chr17:370987-392623	CIRI		gga-miR-1709	TGGAATGATGAGTGCACTGACT	NA	NA
ciRNA225	ENSGALG00010029071	ENSGALT00010070223	-	ciRNA	chr17:370987-392623	CIRI		gga-miR-1711	GTGCAGTGCTGCATCTCTTC	NA	NA
ciRNA225	ENSGALG00010029071	ENSGALT00010070223	-	ciRNA	chr17:370987-392623	CIRI		gga-miR-1712-5p	GGCTCCAGTCTTAACTACAGGC	NA	NA
ciRNA225	ENSGALG00010029071	ENSGALT00010070223	-	ciRNA	chr17:370987-392623	CIRI		gga-miR-1715-3p	TGACACTGCGGGTACCTCTTT	NA	NA
ciRNA225	ENSGALG00010029071	ENSGALT00010070223	-	ciRNA	chr17:370987-392623	CIRI		gga-miR-1717	ACTCTCTAACCTGACAGAAAACT	NA	NA
ciRNA225	ENSGALG00010029071	ENSGALT00010070223	-	ciRNA	chr17:370987-392623	CIRI		gga-miR-1720-5p	TGATCACCTCGGACGTTGCTTT	NA	NA
ciRNA225	ENSGALG00010029071	ENSGALT00010070223	-	ciRNA	chr17:370987-392623	CIRI		gga-miR-1721	AGAGATGATGTTGGTCTGATG	NA	NA
ciRNA225	ENSGALG00010029071	ENSGALT00010070223	-	ciRNA	chr17:370987-392623	CIRI		gga-miR-1722-5p	TGTCACCCTAAGACTGCTCTAAT	NA	NA
ciRNA225	ENSGALG00010029071	ENSGALT00010070223	-	ciRNA	chr17:370987-392623	CIRI		gga-miR-1723	TGGGAGCGGAATGTGCAGCCTCA	NA	NA
ciRNA225	ENSGALG00010029071	ENSGALT00010070223	-	ciRNA	chr17:370987-392623	CIRI		gga-miR-1724	TGCTGAGCGTTGGCTGCGCTGCG	NA	NA
ciRNA225	ENSGALG00010029071	ENSGALT00010070223	-	ciRNA	chr17:370987-392623	CIRI		gga-miR-1729-5p	ATCCCTTACTCACATGAGTAGTC	NA	NA
ciRNA225	ENSGALG00010029071	ENSGALT00010070223	-	ciRNA	chr17:370987-392623	CIRI		gga-miR-1730-3p	AAGGCCATGGCTGTTTGCTGCT	NA	NA
ciRNA225	ENSGALG00010029071	ENSGALT00010070223	-	ciRNA	chr17:370987-392623	CIRI		gga-miR-1732	CACCGTGCTGCTGTCGGGCTG	NA	NA
ciRNA225	ENSGALG00010029071	ENSGALT00010070223	-	ciRNA	chr17:370987-392623	CIRI		gga-miR-1735	AGGGGCTTTGGGCAGCATCTG	NA	NA
ciRNA225	ENSGALG00010029071	ENSGALT00010070223	-	ciRNA	chr17:370987-392623	CIRI		gga-miR-1737	CAGCACTGCTGCGCTCGGTG	NA	NA
ciRNA225	ENSGALG00010029071	ENSGALT00010070223	-	ciRNA	chr17:370987-392623	CIRI		gga-miR-1740-3p	TCATCCAATTAAACCACAAA	NA	NA
ciRNA225	ENSGALG00010029071	ENSGALT00010070223	-	ciRNA	chr17:370987-392623	CIRI		gga-miR-1743	TGGAATGCAGCAATTATCACCT	NA	NA
ciRNA225	ENSGALG00010029071	ENSGALT00010070223	-	ciRNA	chr17:370987-392623	CIRI		gga-miR-1744-5p	TGCTCTGTTGAACTCAAAAGCT	NA	NA
ciRNA225	ENSGALG00010029071	ENSGALT00010070223	-	ciRNA	chr17:370987-392623	CIRI		gga-miR-1745	TGCTCTGCTTGGCAAACTGCTC	NA	NA
ciRNA225	ENSGALG00010029071	ENSGALT00010070223	-	ciRNA	chr17:370987-392623	CIRI		gga-miR-1747-5p	TGCACTTGAATGGAGTTCTGGG	NA	NA
ciRNA225	ENSGALG00010029071	ENSGALT00010070223	-	ciRNA	chr17:370987-392623	CIRI		gga-miR-1748	ACTGAGGTCTGGGTGCAGCTGA	NA	NA
ciRNA225	ENSGALG00010029071	ENSGALT00010070223	-	ciRNA	chr17:370987-392623	CIRI		gga-miR-1749-5p	AGATAAGGAACTGAACTGGCT	NA	NA
ciRNA225	ENSGALG00010029071	ENSGALT00010070223	-	ciRNA	chr17:370987-392623	CIRI		gga-miR-1750	TGAGGACCAAGTGCATCACTGC	NA	NA
ciRNA225	ENSGALG00010029071	ENSGALT00010070223	-	ciRNA	chr17:370987-392623	CIRI		gga-miR-1751-5p	TGAGCTGCTCTGTTCCTGCATCC	NA	NA
ciRNA225	ENSGALG00010029071	ENSGALT00010070223	-	ciRNA	chr17:370987-392623	CIRI		gga-miR-1752	TTCTGTTGGAGAGAAGAGACA	NA	NA
ciRNA225	ENSGALG00010029071	ENSGALT00010070223	-	ciRNA	chr17:370987-392623	CIRI		gga-miR-1754-3p	AGGGCAGCTCACAGCACGGGG	NA	NA
ciRNA225	ENSGALG00010029071	ENSGALT00010070223	-	ciRNA	chr17:370987-392623	CIRI		gga-miR-1756a	TCCAGTGATTCACACCAGCTGT	NA	NA
ciRNA225	ENSGALG00010029071	ENSGALT00010070223	-	ciRNA	chr17:370987-392623	CIRI		gga-miR-1757	TCAGAGGCGGAACAGTAGGTT	NA	NA
ciRNA225	ENSGALG00010029071	ENSGALT00010070223	-	ciRNA	chr17:370987-392623	CIRI		gga-miR-1759-3p	GCCTCCTCTCCCATCCTCTCCTTCT	NA	NA
ciRNA225	ENSGALG00010029071	ENSGALT00010070223	-	ciRNA	chr17:370987-392623	CIRI		gga-miR-1761	CAGGGGTCACTTTTTTGTTT	NA	NA
ciRNA225	ENSGALG00010029071	ENSGALT00010070223	-	ciRNA	chr17:370987-392623	CIRI		gga-miR-1762	GGCAGGAGGGAAGCAGAGCTTAGA	NA	NA
ciRNA225	ENSGALG00010029071	ENSGALT00010070223	-	ciRNA	chr17:370987-392623	CIRI		gga-miR-1763b-5p	TCGCCTTCCCTTCCCGCCCTTC	NA	NA
ciRNA225	ENSGALG00010029071	ENSGALT00010070223	-	ciRNA	chr17:370987-392623	CIRI		gga-miR-1764-3p	AGCTGCTTGTTGGCTGGGGAG	427830|SLC13A2,418974|VMO1	NA
ciRNA225	ENSGALG00010029071	ENSGALT00010070223	-	ciRNA	chr17:370987-392623	CIRI		gga-miR-1765	CGGAGCGCGGCCCTGCGCTG	NA	NA
ciRNA225	ENSGALG00010029071	ENSGALT00010070223	-	ciRNA	chr17:370987-392623	CIRI		gga-miR-1768	GAGCAGAGGATTGTCGTGCTGA	NA	NA
ciRNA225	ENSGALG00010029071	ENSGALT00010070223	-	ciRNA	chr17:370987-392623	CIRI		gga-miR-1771	CTCCAAGGCTGTTTCCTCTGA	NA	NA
ciRNA225	ENSGALG00010029071	ENSGALT00010070223	-	ciRNA	chr17:370987-392623	CIRI		gga-miR-1772-5p	CGCTGCCAGCGGAGAACGAGTT	NA	NA
ciRNA225	ENSGALG00010029071	ENSGALT00010070223	-	ciRNA	chr17:370987-392623	CIRI		gga-miR-1773-3p	GGAGAGGCATTGTCCCCTGGA	NA	NA
ciRNA225	ENSGALG00010029071	ENSGALT00010070223	-	ciRNA	chr17:370987-392623	CIRI		gga-miR-1773-5p	TGGGGGAGGAGGGACCTCTGCTT	NA	NA
ciRNA225	ENSGALG00010029071	ENSGALT00010070223	-	ciRNA	chr17:370987-392623	CIRI		gga-miR-1774	CCCCTGCTGAGGTTCTGCTTC	396000|COL6A1	NA
ciRNA225	ENSGALG00010029071	ENSGALT00010070223	-	ciRNA	chr17:370987-392623	CIRI		gga-miR-1775-5p	TGAATGCTTCGTGCAACAGGAAG	NA	NA
ciRNA225	ENSGALG00010029071	ENSGALT00010070223	-	ciRNA	chr17:370987-392623	CIRI		gga-miR-1777	GTGGGCGGTGCGGGGCGGCG	NA	NA
ciRNA225	ENSGALG00010029071	ENSGALT00010070223	-	ciRNA	chr17:370987-392623	CIRI		gga-miR-1778	GAGGGAAGAGAAATGGTCTGCT	NA	NA
ciRNA225	ENSGALG00010029071	ENSGALT00010070223	-	ciRNA	chr17:370987-392623	CIRI		gga-miR-1779	AGACGTGGACTGGAACACCTGAG	NA	NA
ciRNA225	ENSGALG00010029071	ENSGALT00010070223	-	ciRNA	chr17:370987-392623	CIRI		gga-miR-1781-5p	AACAGCTGAGTGATTTAAAGCA	NA	NA
ciRNA225	ENSGALG00010029071	ENSGALT00010070223	-	ciRNA	chr17:370987-392623	CIRI		gga-miR-1782	ACATTCATTGGAGCAGGGACA	NA	NA
ciRNA225	ENSGALG00010029071	ENSGALT00010070223	-	ciRNA	chr17:370987-392623	CIRI		gga-miR-1783	TGCTCTGAACGAGCTGAGAGGCA	NA	NA
ciRNA225	ENSGALG00010029071	ENSGALT00010070223	-	ciRNA	chr17:370987-392623	CIRI		gga-miR-1785	TGAGGGCAGCACTGTGTCCGGG	NA	NA
ciRNA225	ENSGALG00010029071	ENSGALT00010070223	-	ciRNA	chr17:370987-392623	CIRI		gga-miR-1788-3p	CAGGCAGCGAAAGCAAGTCTG	NA	NA
ciRNA225	ENSGALG00010029071	ENSGALT00010070223	-	ciRNA	chr17:370987-392623	CIRI		gga-miR-1789	TGGGTGTACTTGCGGATGAATG	NA	NA
ciRNA225	ENSGALG00010029071	ENSGALT00010070223	-	ciRNA	chr17:370987-392623	CIRI		gga-miR-1790	CGGGTGAGGGCGGTGGGGGA	NA	NA
ciRNA225	ENSGALG00010029071	ENSGALT00010070223	-	ciRNA	chr17:370987-392623	CIRI		gga-miR-1791-5p	TGGGCTGCATCAGTCATGCCATG	NA	NA
ciRNA225	ENSGALG00010029071	ENSGALT00010070223	-	ciRNA	chr17:370987-392623	CIRI		gga-miR-1793	TGTAAGGAGCAGAAGTGTGAAGC	NA	NA
ciRNA225	ENSGALG00010029071	ENSGALT00010070223	-	ciRNA	chr17:370987-392623	CIRI		gga-miR-1795	GCAAGATGAAGAACAGGCCTGT	NA	NA
ciRNA225	ENSGALG00010029071	ENSGALT00010070223	-	ciRNA	chr17:370987-392623	CIRI		gga-miR-1798-5p	AACGTGACACTTTAGAAAAC	NA	NA
ciRNA225	ENSGALG00010029071	ENSGALT00010070223	-	ciRNA	chr17:370987-392623	CIRI		gga-miR-1799	TGAAGTGATGATGCCTGATTA	NA	NA
ciRNA225	ENSGALG00010029071	ENSGALT00010070223	-	ciRNA	chr17:370987-392623	CIRI		gga-miR-1800	ACTACGTGATGCGATCTGATG	NA	NA
ciRNA225	ENSGALG00010029071	ENSGALT00010070223	-	ciRNA	chr17:370987-392623	CIRI		gga-miR-1804	TCAGAAGTTGTGAAAGCTGCAG	NA	NA
ciRNA225	ENSGALG00010029071	ENSGALT00010070223	-	ciRNA	chr17:370987-392623	CIRI		gga-miR-1806	AGGCAGGATCACAAGGTCTGGA	NA	NA
ciRNA225	ENSGALG00010029071	ENSGALT00010070223	-	ciRNA	chr17:370987-392623	CIRI		gga-miR-1807	GCAGAATGAGGCTAGAGCTGAG	NA	NA
ciRNA225	ENSGALG00010029071	ENSGALT00010070223	-	ciRNA	chr17:370987-392623	CIRI		gga-miR-1811	TATTGCAGCGCTGGGTGCAT	NA	NA
ciRNA225	ENSGALG00010029071	ENSGALT00010070223	-	ciRNA	chr17:370987-392623	CIRI		gga-miR-1813	TTCTGTGGCTGCAAGGAGAG	NA	NA
ciRNA225	ENSGALG00010029071	ENSGALT00010070223	-	ciRNA	chr17:370987-392623	CIRI		gga-miR-184-3p	TGGACGGAGAACTGATAAGGGT	NA	NA
ciRNA225	ENSGALG00010029071	ENSGALT00010070223	-	ciRNA	chr17:370987-392623	CIRI		gga-miR-184b-3p	TGGGCTGGAAAAGTGATAAGGGG	NA	NA
ciRNA225	ENSGALG00010029071	ENSGALT00010070223	-	ciRNA	chr17:370987-392623	CIRI		gga-miR-18a-3p	ACTGCCCTAAGTGCTCCTTCTG	NA	NA
ciRNA225	ENSGALG00010029071	ENSGALT00010070223	-	ciRNA	chr17:370987-392623	CIRI		gga-miR-18b-3p	TACTGCCCTAAATGCTCCTTCTGGC	NA	NA
ciRNA225	ENSGALG00010029071	ENSGALT00010070223	-	ciRNA	chr17:370987-392623	CIRI		gga-miR-193a-3p	AACTGGCCTACAAAGTCCCAGT	NA	NA
ciRNA225	ENSGALG00010029071	ENSGALT00010070223	-	ciRNA	chr17:370987-392623	CIRI		gga-miR-193b-3p	AACTGGCCCACAAAGTCCCGCTTT	NA	NA
ciRNA225	ENSGALG00010029071	ENSGALT00010070223	-	ciRNA	chr17:370987-392623	CIRI		gga-miR-193b-5p	CGGGGTTTTGGGGGCGAGATGA	NA	NA
ciRNA225	ENSGALG00010029071	ENSGALT00010070223	-	ciRNA	chr17:370987-392623	CIRI		gga-miR-196-1-3p	CAAGAACATCAAACTACCTGAT	NA	NA
ciRNA225	ENSGALG00010029071	ENSGALT00010070223	-	ciRNA	chr17:370987-392623	CIRI		gga-miR-19a-3p	TGTGCAAATCTATGCAAAACTGA	420455|ZMYND11	NA
ciRNA225	ENSGALG00010029071	ENSGALT00010070223	-	ciRNA	chr17:370987-392623	CIRI		gga-miR-19b-3p	TGTGCAAATCCATGCAAAACTGA	NA	NA
ciRNA225	ENSGALG00010029071	ENSGALT00010070223	-	ciRNA	chr17:370987-392623	CIRI		gga-miR-1c	TGGAATGGAAAGCAGTATGTAT	NA	NA
ciRNA225	ENSGALG00010029071	ENSGALT00010070223	-	ciRNA	chr17:370987-392623	CIRI		gga-miR-202-5p	TTTCCTATGCATATACTTCTTT	NA	NA
ciRNA225	ENSGALG00010029071	ENSGALT00010070223	-	ciRNA	chr17:370987-392623	CIRI		gga-miR-204	TTCCCTTTGTCATCCTATGCCT	NA	NA
ciRNA225	ENSGALG00010029071	ENSGALT00010070223	-	ciRNA	chr17:370987-392623	CIRI		gga-miR-205a	TCCTTCATTCCACCGGAGTCTG	NA	NA
ciRNA225	ENSGALG00010029071	ENSGALT00010070223	-	ciRNA	chr17:370987-392623	CIRI		gga-miR-205b	CCCTTCATTCCACCGGAATCTG	395871|RAC1	NA
ciRNA225	ENSGALG00010029071	ENSGALT00010070223	-	ciRNA	chr17:370987-392623	CIRI		gga-miR-205c-5p	GCTTCACTCCACTGAAATCTGG	NA	NA
ciRNA225	ENSGALG00010029071	ENSGALT00010070223	-	ciRNA	chr17:370987-392623	CIRI		gga-miR-210a-3p	CTGTGCGTGTGACAGCGGCTAA	NA	NA
ciRNA225	ENSGALG00010029071	ENSGALT00010070223	-	ciRNA	chr17:370987-392623	CIRI		gga-miR-210b-3p	ATGTGCGTTAGTCAGTGGCTC	NA	NA
ciRNA225	ENSGALG00010029071	ENSGALT00010070223	-	ciRNA	chr17:370987-392623	CIRI		gga-miR-211	TTCCCTTTGTCATCCTATGCCT	NA	NA
ciRNA225	ENSGALG00010029071	ENSGALT00010070223	-	ciRNA	chr17:370987-392623	CIRI		gga-miR-212-3p	TAACAGTCTACAGTCATGGCT	NA	NA
ciRNA225	ENSGALG00010029071	ENSGALT00010070223	-	ciRNA	chr17:370987-392623	CIRI		gga-miR-2126	AGCGGCGCGGTAGGAGCA	NA	NA
ciRNA225	ENSGALG00010029071	ENSGALT00010070223	-	ciRNA	chr17:370987-392623	CIRI		gga-miR-2127	CGGGAGGGGAGGGAGGGCGGG	NA	NA
ciRNA225	ENSGALG00010029071	ENSGALT00010070223	-	ciRNA	chr17:370987-392623	CIRI		gga-miR-2128	TGCAGTGACGTCTCTTCCCC	NA	NA
ciRNA225	ENSGALG00010029071	ENSGALT00010070223	-	ciRNA	chr17:370987-392623	CIRI		gga-miR-2130	TCCCAGTGGAGCTCTGCAAGGAC	NA	NA
ciRNA225	ENSGALG00010029071	ENSGALT00010070223	-	ciRNA	chr17:370987-392623	CIRI		gga-miR-2131-5p	ATGCAGAAGTGCACGGAAACAGCT	395274|FAS,420004|MED1,395671|ERBB4,418726|FHL2,395807|NOS2,424577|KLF1,422978|E2F8,395099|CREB1,428646|ELOVL5	NA
ciRNA225	ENSGALG00010029071	ENSGALT00010070223	-	ciRNA	chr17:370987-392623	CIRI		gga-miR-214	ACAGCAGGCACAGACAGGCAG	NA	NA
ciRNA225	ENSGALG00010029071	ENSGALT00010070223	-	ciRNA	chr17:370987-392623	CIRI		gga-miR-214b-5p	TGCCTGTCTGTGCCTGCTGTAC	NA	NA
ciRNA225	ENSGALG00010029071	ENSGALT00010070223	-	ciRNA	chr17:370987-392623	CIRI		gga-miR-215-3p	CCTGTCATTTCTATAGGCCAATA	NA	NA
ciRNA225	ENSGALG00010029071	ENSGALT00010070223	-	ciRNA	chr17:370987-392623	CIRI		gga-miR-2184a-3p	GCATGTGAGCTCCTACTGCCGC	NA	NA
ciRNA225	ENSGALG00010029071	ENSGALT00010070223	-	ciRNA	chr17:370987-392623	CIRI		gga-miR-22-3p	AAGCTGCCAGTTGAAGAACTGT	NA	NA
ciRNA225	ENSGALG00010029071	ENSGALT00010070223	-	ciRNA	chr17:370987-392623	CIRI		gga-miR-222b-5p	TGCTCAGTAGTCAGTGTAGGATCTGT	NA	NA
ciRNA225	ENSGALG00010029071	ENSGALT00010070223	-	ciRNA	chr17:370987-392623	CIRI		gga-miR-24-3p	TGGCTCAGTTCAGCAGGAACAG	422417|FNIP2,429155|PEX5L	NA
ciRNA225	ENSGALG00010029071	ENSGALT00010070223	-	ciRNA	chr17:370987-392623	CIRI		gga-miR-2954	CATCCCCATTCCACTCCTAGCA	NA	NA
ciRNA225	ENSGALG00010029071	ENSGALT00010070223	-	ciRNA	chr17:370987-392623	CIRI		gga-miR-2984-5p	GTGCCTGCTGTGAGTGAAATTG	NA	NA
ciRNA225	ENSGALG00010029071	ENSGALT00010070223	-	ciRNA	chr17:370987-392623	CIRI		gga-miR-2985-5p	GTGGGTGGAATAGTATAACAAT	NA	NA
ciRNA225	ENSGALG00010029071	ENSGALT00010070223	-	ciRNA	chr17:370987-392623	CIRI		gga-miR-29a-3p	TAGCACCATTTGAAATCGGTT	418752|COL4A2	NA
ciRNA225	ENSGALG00010029071	ENSGALT00010070223	-	ciRNA	chr17:370987-392623	CIRI		gga-miR-29b-3p	TAGCACCATTTGAAATCAGTGTT	NA	NA
ciRNA225	ENSGALG00010029071	ENSGALT00010070223	-	ciRNA	chr17:370987-392623	CIRI		gga-miR-29c-3p	TAGCACCATTTGAAATCGGT	NA	NA
ciRNA225	ENSGALG00010029071	ENSGALT00010070223	-	ciRNA	chr17:370987-392623	CIRI		gga-miR-301b-5p	GCTCTGACTTTATTGCACTACT	NA	NA
ciRNA225	ENSGALG00010029071	ENSGALT00010070223	-	ciRNA	chr17:370987-392623	CIRI		gga-miR-3064-3p	TTGCCACACTGCAACACTTTACA	NA	NA
ciRNA225	ENSGALG00010029071	ENSGALT00010070223	-	ciRNA	chr17:370987-392623	CIRI		gga-miR-3064-5p	TGGCTGTTGTGGTGTGCAAAA	NA	NA
ciRNA225	ENSGALG00010029071	ENSGALT00010070223	-	ciRNA	chr17:370987-392623	CIRI		gga-miR-30a-3p	CTTTCAGTCGGATGTTTGCAGC	NA	NA
ciRNA225	ENSGALG00010029071	ENSGALT00010070223	-	ciRNA	chr17:370987-392623	CIRI		gga-miR-30b-3p	CTGGGGGGTGGATGTTTACTTC	NA	NA
ciRNA225	ENSGALG00010029071	ENSGALT00010070223	-	ciRNA	chr17:370987-392623	CIRI		gga-miR-30c-1-3p	TGGGAGAGGATTGTTTACGCC	NA	NA
ciRNA225	ENSGALG00010029071	ENSGALT00010070223	-	ciRNA	chr17:370987-392623	CIRI		gga-miR-32-5p	TATTGCACATTACTAAGTTGC	NA	NA
ciRNA225	ENSGALG00010029071	ENSGALT00010070223	-	ciRNA	chr17:370987-392623	CIRI		gga-miR-33-2-5p	GTGCATTGTAGTTGCATTGCAT	NA	NA
ciRNA225	ENSGALG00010029071	ENSGALT00010070223	-	ciRNA	chr17:370987-392623	CIRI		gga-miR-33-5p	GTGCATTGTAGTTGCATTGC	415718|FTO	ENSGALG00000003591|FTO
ciRNA225	ENSGALG00010029071	ENSGALT00010070223	-	ciRNA	chr17:370987-392623	CIRI		gga-miR-338-3p	TCCAGCATCAGTGATTTTGTTGA	NA	NA
ciRNA225	ENSGALG00010029071	ENSGALT00010070223	-	ciRNA	chr17:370987-392623	CIRI		gga-miR-34a-5p	TGGCAGTGTCTTAGCTGGTTGTT	373958|IL2,407090|IL12A	NA
ciRNA225	ENSGALG00010029071	ENSGALT00010070223	-	ciRNA	chr17:370987-392623	CIRI		gga-miR-34c-5p	AGGCAGTGTAGTTAGCTGATTGC	421186|FKBP5,424877|EHHADH	NA
ciRNA225	ENSGALG00010029071	ENSGALT00010070223	-	ciRNA	chr17:370987-392623	CIRI		gga-miR-3526	TTGAAGATGAAGTTGGTGT	NA	NA
ciRNA225	ENSGALG00010029071	ENSGALT00010070223	-	ciRNA	chr17:370987-392623	CIRI		gga-miR-3529	AGGCAGACTGTGACTTGTTGT	NA	NA
ciRNA225	ENSGALG00010029071	ENSGALT00010070223	-	ciRNA	chr17:370987-392623	CIRI		gga-miR-3531-5p	TCCTTGTTTGGGTTGTAATGA	NA	NA
ciRNA225	ENSGALG00010029071	ENSGALT00010070223	-	ciRNA	chr17:370987-392623	CIRI		gga-miR-3532-3p	TTGGAGGCTGCAGTGTCATGGT	NA	NA
ciRNA225	ENSGALG00010029071	ENSGALT00010070223	-	ciRNA	chr17:370987-392623	CIRI		gga-miR-3534	TGTGGGTTGACAGTGCTGAGGT	NA	NA
ciRNA225	ENSGALG00010029071	ENSGALT00010070223	-	ciRNA	chr17:370987-392623	CIRI		gga-miR-3537	GTGAGTGCTGTAGGATGGGGCTC	NA	NA
ciRNA225	ENSGALG00010029071	ENSGALT00010070223	-	ciRNA	chr17:370987-392623	CIRI		gga-miR-3539	CAGAGGAAGACTGATGCTAGTT	NA	NA
ciRNA225	ENSGALG00010029071	ENSGALT00010070223	-	ciRNA	chr17:370987-392623	CIRI		gga-miR-3540	ATGGTGGAAGAACAAGGCCTGC	NA	NA
ciRNA225	ENSGALG00010029071	ENSGALT00010070223	-	ciRNA	chr17:370987-392623	CIRI		gga-miR-3594-5p	GCACAGCCCATGTCAGAGCAGTG	NA	NA
ciRNA225	ENSGALG00010029071	ENSGALT00010070223	-	ciRNA	chr17:370987-392623	CIRI		gga-miR-363-3p	AATTGCACGGTATCCATCTGTAA	NA	NA
ciRNA225	ENSGALG00010029071	ENSGALT00010070223	-	ciRNA	chr17:370987-392623	CIRI		gga-miR-365-1-5p	GAGGGACTTTTGGGGGCAGATGT	NA	NA
ciRNA225	ENSGALG00010029071	ENSGALT00010070223	-	ciRNA	chr17:370987-392623	CIRI		gga-miR-365-2-5p	GAGGGACTTTCAGGGGCAGCTGT	NA	NA
ciRNA225	ENSGALG00010029071	ENSGALT00010070223	-	ciRNA	chr17:370987-392623	CIRI		gga-miR-383-3p	CCACAGCACTGCCTGGTCAGA	NA	NA
ciRNA225	ENSGALG00010029071	ENSGALT00010070223	-	ciRNA	chr17:370987-392623	CIRI		gga-miR-425-3p	CATCGGGGATGTCGTGTCTGTC	NA	NA
ciRNA225	ENSGALG00010029071	ENSGALT00010070223	-	ciRNA	chr17:370987-392623	CIRI		gga-miR-425-5p	AATGACACGATCACTCCCGCTGA	NA	NA
ciRNA225	ENSGALG00010029071	ENSGALT00010070223	-	ciRNA	chr17:370987-392623	CIRI		gga-miR-449a	TGGCAGTGTATGTTAGCTGGT	421186|FKBP5	NA
ciRNA225	ENSGALG00010029071	ENSGALT00010070223	-	ciRNA	chr17:370987-392623	CIRI		gga-miR-449b-5p	AGGCAGTGTGCTGTTAGCGGCTG	NA	NA
ciRNA225	ENSGALG00010029071	ENSGALT00010070223	-	ciRNA	chr17:370987-392623	CIRI		gga-miR-449c-5p	TGGCAGTGCGTGTTAGCTGGCTGT	373958|IL2,407090|IL12A	NA
ciRNA225	ENSGALG00010029071	ENSGALT00010070223	-	ciRNA	chr17:370987-392623	CIRI		gga-miR-449d-5p	AGGCAGTGTATTGTTAGTTAGCTGC	NA	NA
ciRNA225	ENSGALG00010029071	ENSGALT00010070223	-	ciRNA	chr17:370987-392623	CIRI		gga-miR-455-3p	TGCAGTCCATGGGCATATACAC	NA	NA
ciRNA225	ENSGALG00010029071	ENSGALT00010070223	-	ciRNA	chr17:370987-392623	CIRI		gga-miR-456-3p	CAGGCTGGTTAGATGGTTGTCA	395727|ATF2	NA
ciRNA225	ENSGALG00010029071	ENSGALT00010070223	-	ciRNA	chr17:370987-392623	CIRI		gga-miR-456-5p	CAGGCATCTTCTCAGCCTACATGTG	NA	NA
ciRNA225	ENSGALG00010029071	ENSGALT00010070223	-	ciRNA	chr17:370987-392623	CIRI		gga-miR-458a-3p	ATAGCTCTTTGAATGGTACTGC	NA	NA
ciRNA225	ENSGALG00010029071	ENSGALT00010070223	-	ciRNA	chr17:370987-392623	CIRI		gga-miR-458b-3p	ATAGCTCTGAAAATGGCGCTG	NA	NA
ciRNA225	ENSGALG00010029071	ENSGALT00010070223	-	ciRNA	chr17:370987-392623	CIRI		gga-miR-460a-3p	CACAGCGCATACAATGTGGATT	NA	NA
ciRNA225	ENSGALG00010029071	ENSGALT00010070223	-	ciRNA	chr17:370987-392623	CIRI		gga-miR-460b-3p	CACAGCGCATGCAATGTGGACAT	NA	NA
ciRNA225	ENSGALG00010029071	ENSGALT00010070223	-	ciRNA	chr17:370987-392623	CIRI		gga-miR-4732-5p	TGGAGGAGGGAGCAGGAATAT	NA	NA
ciRNA225	ENSGALG00010029071	ENSGALT00010070223	-	ciRNA	chr17:370987-392623	CIRI		gga-miR-499-3p	AACATCACTTTAAGTCTGTGCT	NA	NA
ciRNA225	ENSGALG00010029071	ENSGALT00010070223	-	ciRNA	chr17:370987-392623	CIRI		gga-miR-6516-5p	ATGCAGTAACAGGTGTGAGCAT	NA	NA
ciRNA225	ENSGALG00010029071	ENSGALT00010070223	-	ciRNA	chr17:370987-392623	CIRI		gga-miR-6542-3p	ACGGGACAGTGCTGAAGACTA	NA	NA
ciRNA225	ENSGALG00010029071	ENSGALT00010070223	-	ciRNA	chr17:370987-392623	CIRI		gga-miR-6542-5p	GTCTGCCAGCATCAGCCCCAGT	NA	NA
ciRNA225	ENSGALG00010029071	ENSGALT00010070223	-	ciRNA	chr17:370987-392623	CIRI		gga-miR-6543-3p	GCCTCCTTTCAGGTCACT	NA	NA
ciRNA225	ENSGALG00010029071	ENSGALT00010070223	-	ciRNA	chr17:370987-392623	CIRI		gga-miR-6545-3p	AGCTGGAGCTGATTTTCTGGCA	NA	NA
ciRNA225	ENSGALG00010029071	ENSGALT00010070223	-	ciRNA	chr17:370987-392623	CIRI		gga-miR-6545-5p	GGCAGAAAAGGGCTGCAGCTT	NA	NA
ciRNA225	ENSGALG00010029071	ENSGALT00010070223	-	ciRNA	chr17:370987-392623	CIRI		gga-miR-6546-5p	AGGAGCGCCTCTGAGCTCCCCT	NA	NA
ciRNA225	ENSGALG00010029071	ENSGALT00010070223	-	ciRNA	chr17:370987-392623	CIRI		gga-miR-6547-3p	ACCCCTCCATCCACCCACTCA	NA	NA
ciRNA225	ENSGALG00010029071	ENSGALT00010070223	-	ciRNA	chr17:370987-392623	CIRI		gga-miR-6547-5p	GTGGGATGTGGGGACGGGGTGA	NA	NA
ciRNA225	ENSGALG00010029071	ENSGALT00010070223	-	ciRNA	chr17:370987-392623	CIRI		gga-miR-6548-3p	AGAGGTGCCCCGCTGTTGCTGT	NA	NA
ciRNA225	ENSGALG00010029071	ENSGALT00010070223	-	ciRNA	chr17:370987-392623	CIRI		gga-miR-6549-3p	ACAGCTGTAAGCAGAAGGCACCC	NA	NA
ciRNA225	ENSGALG00010029071	ENSGALT00010070223	-	ciRNA	chr17:370987-392623	CIRI		gga-miR-6549-5p	AGCCTTCTGTTGTGCATCTGAGA	NA	NA
ciRNA225	ENSGALG00010029071	ENSGALT00010070223	-	ciRNA	chr17:370987-392623	CIRI		gga-miR-6551-3p	GGGCTGTGAGAGATGTTCCCTT	NA	NA
ciRNA225	ENSGALG00010029071	ENSGALT00010070223	-	ciRNA	chr17:370987-392623	CIRI		gga-miR-6551-5p	CGGTGCATCTCTGCAGCCCGCA	NA	NA
ciRNA225	ENSGALG00010029071	ENSGALT00010070223	-	ciRNA	chr17:370987-392623	CIRI		gga-miR-6552-5p	GTCTGTCCAGGTCTTGTTGGA	NA	NA
ciRNA225	ENSGALG00010029071	ENSGALT00010070223	-	ciRNA	chr17:370987-392623	CIRI		gga-miR-6553-5p	AGCAGCCCTGTGATAGCTGTTTGC	NA	NA
ciRNA225	ENSGALG00010029071	ENSGALT00010070223	-	ciRNA	chr17:370987-392623	CIRI		gga-miR-6554-3p	TGCTGTGTGGTTTAAGGATACT	NA	NA
ciRNA225	ENSGALG00010029071	ENSGALT00010070223	-	ciRNA	chr17:370987-392623	CIRI		gga-miR-6554-5p	TGTTTTTACATTACACAGCATA	NA	NA
ciRNA225	ENSGALG00010029071	ENSGALT00010070223	-	ciRNA	chr17:370987-392623	CIRI		gga-miR-6556-5p	AAGGCTGCTCGGCCCGCGCTGC	NA	NA
ciRNA225	ENSGALG00010029071	ENSGALT00010070223	-	ciRNA	chr17:370987-392623	CIRI		gga-miR-6557-5p	CCGGAGGAGCCCGGCGCTGC	NA	NA
ciRNA225	ENSGALG00010029071	ENSGALT00010070223	-	ciRNA	chr17:370987-392623	CIRI		gga-miR-6558-3p	AGGCCTTCTTGCGTAGCACTTGA	NA	NA
ciRNA225	ENSGALG00010029071	ENSGALT00010070223	-	ciRNA	chr17:370987-392623	CIRI		gga-miR-6560-3p	TACCAGGATGGACCGCTGCACACC	NA	NA
ciRNA225	ENSGALG00010029071	ENSGALT00010070223	-	ciRNA	chr17:370987-392623	CIRI		gga-miR-6561-3p	GGGAGCCCAGAACTGGAAACAG	NA	NA
ciRNA225	ENSGALG00010029071	ENSGALT00010070223	-	ciRNA	chr17:370987-392623	CIRI		gga-miR-6561-5p	TCTTTCCAGGCAGGAGCTCCCT	NA	NA
ciRNA225	ENSGALG00010029071	ENSGALT00010070223	-	ciRNA	chr17:370987-392623	CIRI		gga-miR-6562-3p	TCAGTCATTTCTTGCTCTCTGT	NA	NA
ciRNA225	ENSGALG00010029071	ENSGALT00010070223	-	ciRNA	chr17:370987-392623	CIRI		gga-miR-6562-5p	AGGGGAAAGGAATGTGCTGTGG	NA	NA
ciRNA225	ENSGALG00010029071	ENSGALT00010070223	-	ciRNA	chr17:370987-392623	CIRI		gga-miR-6563-3p	ACTGGGCACACTGTGACTGGCTAC	NA	NA
ciRNA225	ENSGALG00010029071	ENSGALT00010070223	-	ciRNA	chr17:370987-392623	CIRI		gga-miR-6564-3p	TGGACGGAGGAAGCGCGGGCAG	NA	NA
ciRNA225	ENSGALG00010029071	ENSGALT00010070223	-	ciRNA	chr17:370987-392623	CIRI		gga-miR-6564-5p	CGCCGTGCTTTCTCCCGCCGT	NA	NA
ciRNA225	ENSGALG00010029071	ENSGALT00010070223	-	ciRNA	chr17:370987-392623	CIRI		gga-miR-6565-3p	TCTGTGCTTGTGTACTCATAG	NA	NA
ciRNA225	ENSGALG00010029071	ENSGALT00010070223	-	ciRNA	chr17:370987-392623	CIRI		gga-miR-6566-3p	CAGCAGGCCATGGGGTCGCAG	NA	NA
ciRNA225	ENSGALG00010029071	ENSGALT00010070223	-	ciRNA	chr17:370987-392623	CIRI		gga-miR-6566-5p	GAGGCCCGATGTGTCATTCCT	NA	NA
ciRNA225	ENSGALG00010029071	ENSGALT00010070223	-	ciRNA	chr17:370987-392623	CIRI		gga-miR-6567-3p	GGCAGCGCGGAGCGGAGCTTT	NA	NA
ciRNA225	ENSGALG00010029071	ENSGALT00010070223	-	ciRNA	chr17:370987-392623	CIRI		gga-miR-6569-5p	GCCCTGTTGGACTAACGGCGTTG	NA	NA
ciRNA225	ENSGALG00010029071	ENSGALT00010070223	-	ciRNA	chr17:370987-392623	CIRI		gga-miR-6570-3p	AGAGGAGAGCCTGTGGGCCAGA	NA	NA
ciRNA225	ENSGALG00010029071	ENSGALT00010070223	-	ciRNA	chr17:370987-392623	CIRI		gga-miR-6570-5p	AGGACCCACTGGATCTGCATCTTC	NA	NA
ciRNA225	ENSGALG00010029071	ENSGALT00010070223	-	ciRNA	chr17:370987-392623	CIRI		gga-miR-6572-5p	TTTTCCCTCTCTGTGCAGTTCTG	NA	NA
ciRNA225	ENSGALG00010029071	ENSGALT00010070223	-	ciRNA	chr17:370987-392623	CIRI		gga-miR-6573-3p	GGAGGCACTCTGACTTCTCGGA	NA	NA
ciRNA225	ENSGALG00010029071	ENSGALT00010070223	-	ciRNA	chr17:370987-392623	CIRI		gga-miR-6573-5p	TGGAGAAGTGAGGGGCTCTCTG	NA	NA
ciRNA225	ENSGALG00010029071	ENSGALT00010070223	-	ciRNA	chr17:370987-392623	CIRI		gga-miR-6574-3p	TGTCTGTAGAAAAGACAGGATGT	NA	NA
ciRNA225	ENSGALG00010029071	ENSGALT00010070223	-	ciRNA	chr17:370987-392623	CIRI		gga-miR-6574-5p	ATTCCTTGTCTTTTCTGAAGA	NA	NA
ciRNA225	ENSGALG00010029071	ENSGALT00010070223	-	ciRNA	chr17:370987-392623	CIRI		gga-miR-6577-3p	AGAGACTGGGTATAGGAGGGT	NA	NA
ciRNA225	ENSGALG00010029071	ENSGALT00010070223	-	ciRNA	chr17:370987-392623	CIRI		gga-miR-6578-3p	GGGCACTCTGCTGACCGCTTGGC	NA	NA
ciRNA225	ENSGALG00010029071	ENSGALT00010070223	-	ciRNA	chr17:370987-392623	CIRI		gga-miR-6578-5p	CAGCTGTGGCAGAGTTCTCCA	NA	NA
ciRNA225	ENSGALG00010029071	ENSGALT00010070223	-	ciRNA	chr17:370987-392623	CIRI		gga-miR-6581-3p	TGTCTCCCTGGTGGGCTTTTT	NA	NA
ciRNA225	ENSGALG00010029071	ENSGALT00010070223	-	ciRNA	chr17:370987-392623	CIRI		gga-miR-6581-5p	AGTGAGCTCAGAGGAGGACTGGG	NA	NA
ciRNA225	ENSGALG00010029071	ENSGALT00010070223	-	ciRNA	chr17:370987-392623	CIRI		gga-miR-6582-3p	CACTCTGGGTGTTTCTCTTGCAG	NA	NA
ciRNA225	ENSGALG00010029071	ENSGALT00010070223	-	ciRNA	chr17:370987-392623	CIRI		gga-miR-6582-5p	TTAGAGAGACACTCATAGAG	NA	NA
ciRNA225	ENSGALG00010029071	ENSGALT00010070223	-	ciRNA	chr17:370987-392623	CIRI		gga-miR-6583-5p	AGAGGAGCTGGGAGGATG	NA	NA
ciRNA225	ENSGALG00010029071	ENSGALT00010070223	-	ciRNA	chr17:370987-392623	CIRI		gga-miR-6586-5p	TGCTGCCAGATAGAAGTTCACCT	NA	NA
ciRNA225	ENSGALG00010029071	ENSGALT00010070223	-	ciRNA	chr17:370987-392623	CIRI		gga-miR-6587-3p	TGCTGGAAGTGGTGCTGGAGGCT	NA	NA
ciRNA225	ENSGALG00010029071	ENSGALT00010070223	-	ciRNA	chr17:370987-392623	CIRI		gga-miR-6587-5p	TCTCCAGCGCAAACCTCACGCAG	NA	NA
ciRNA225	ENSGALG00010029071	ENSGALT00010070223	-	ciRNA	chr17:370987-392623	CIRI		gga-miR-6588-3p	TTGCTGGGCTGGGGGAAGAGGAT	NA	NA
ciRNA225	ENSGALG00010029071	ENSGALT00010070223	-	ciRNA	chr17:370987-392623	CIRI		gga-miR-6589-5p	TGATGGAGATGGTGTGAAGCAGA	NA	NA
ciRNA225	ENSGALG00010029071	ENSGALT00010070223	-	ciRNA	chr17:370987-392623	CIRI		gga-miR-6591-3p	GCAGCCCGACGGACCGGCT	NA	NA
ciRNA225	ENSGALG00010029071	ENSGALT00010070223	-	ciRNA	chr17:370987-392623	CIRI		gga-miR-6593-3p	CGAGCTCTGTCCCTGCAG	NA	NA
ciRNA225	ENSGALG00010029071	ENSGALT00010070223	-	ciRNA	chr17:370987-392623	CIRI		gga-miR-6593-5p	TGCTGGGAGGGCTCTGTGCGGCT	NA	NA
ciRNA225	ENSGALG00010029071	ENSGALT00010070223	-	ciRNA	chr17:370987-392623	CIRI		gga-miR-6594-5p	TGGGGGTGGCGTGAGTTGTGG	NA	NA
ciRNA225	ENSGALG00010029071	ENSGALT00010070223	-	ciRNA	chr17:370987-392623	CIRI		gga-miR-6595-5p	TGAGATGATGAATCCTTTCTGATCA	NA	NA
ciRNA225	ENSGALG00010029071	ENSGALT00010070223	-	ciRNA	chr17:370987-392623	CIRI		gga-miR-6596-3p	CGGAGCTCGGACGGCGTCCCGA	NA	NA
ciRNA225	ENSGALG00010029071	ENSGALT00010070223	-	ciRNA	chr17:370987-392623	CIRI		gga-miR-6596-5p	GCCGAGCCCGGGCCTTCCC	NA	NA
ciRNA225	ENSGALG00010029071	ENSGALT00010070223	-	ciRNA	chr17:370987-392623	CIRI		gga-miR-6597-3p	CCTTCCCTGACGTAGAGGCCGGCC	NA	NA
ciRNA225	ENSGALG00010029071	ENSGALT00010070223	-	ciRNA	chr17:370987-392623	CIRI		gga-miR-6598-5p	TGCAGCAAGGGAGAAGTCTGC	NA	NA
ciRNA225	ENSGALG00010029071	ENSGALT00010070223	-	ciRNA	chr17:370987-392623	CIRI		gga-miR-6599-5p	AAGGGAGGCTCCGGTCCGCTCTGA	NA	NA
ciRNA225	ENSGALG00010029071	ENSGALT00010070223	-	ciRNA	chr17:370987-392623	CIRI		gga-miR-6600-3p	TGCAGTGAGACGGGCTCCCACAT	NA	NA
ciRNA225	ENSGALG00010029071	ENSGALT00010070223	-	ciRNA	chr17:370987-392623	CIRI		gga-miR-6601-3p	GATGTCTGTGGCTCTGGGCAG	NA	NA
ciRNA225	ENSGALG00010029071	ENSGALT00010070223	-	ciRNA	chr17:370987-392623	CIRI		gga-miR-6602-5p	ACAGGGATTGCAGAGGTTGGAG	NA	NA
ciRNA225	ENSGALG00010029071	ENSGALT00010070223	-	ciRNA	chr17:370987-392623	CIRI		gga-miR-6604-5p	TGGCACGGTGCTAGGGATTTCTGT	NA	NA
ciRNA225	ENSGALG00010029071	ENSGALT00010070223	-	ciRNA	chr17:370987-392623	CIRI		gga-miR-6605-5p	ACTGCAGAGCTTCTTGAACAAGA	NA	NA
ciRNA225	ENSGALG00010029071	ENSGALT00010070223	-	ciRNA	chr17:370987-392623	CIRI		gga-miR-6608-3p	AGCACTGCAAGAGGGAGAGAGAT	NA	NA
ciRNA225	ENSGALG00010029071	ENSGALT00010070223	-	ciRNA	chr17:370987-392623	CIRI		gga-miR-6608-5p	TGATGGGGAATGAAGATGAA	NA	NA
ciRNA225	ENSGALG00010029071	ENSGALT00010070223	-	ciRNA	chr17:370987-392623	CIRI		gga-miR-6609-3p	ACAGCCCCTGTGCTCTGACCGCA	NA	NA
ciRNA225	ENSGALG00010029071	ENSGALT00010070223	-	ciRNA	chr17:370987-392623	CIRI		gga-miR-6610-3p	TGGGTGGCTTTGGAGATATGGA	NA	NA
ciRNA225	ENSGALG00010029071	ENSGALT00010070223	-	ciRNA	chr17:370987-392623	CIRI		gga-miR-6611-5p	TGCTGGATCCAGTGACACTTCA	NA	NA
ciRNA225	ENSGALG00010029071	ENSGALT00010070223	-	ciRNA	chr17:370987-392623	CIRI		gga-miR-6613-3p	ACACTGAGCTGGAAGAATCATG	NA	NA
ciRNA225	ENSGALG00010029071	ENSGALT00010070223	-	ciRNA	chr17:370987-392623	CIRI		gga-miR-6615-3p	TGGCACTGATGTGTTCTCCACA	NA	NA
ciRNA225	ENSGALG00010029071	ENSGALT00010070223	-	ciRNA	chr17:370987-392623	CIRI		gga-miR-6615-5p	TTGGGGACACCATCAGAACAGCCA	378913|FLNB	NA
ciRNA225	ENSGALG00010029071	ENSGALT00010070223	-	ciRNA	chr17:370987-392623	CIRI		gga-miR-6616-5p	GCTCTGTGATGGCTAGCTGAGA	NA	NA
ciRNA225	ENSGALG00010029071	ENSGALT00010070223	-	ciRNA	chr17:370987-392623	CIRI		gga-miR-6617-3p	TGTTTCAGAGCAGGTCAGTCGTT	NA	NA
ciRNA225	ENSGALG00010029071	ENSGALT00010070223	-	ciRNA	chr17:370987-392623	CIRI		gga-miR-6618-5p	AGAGGCTGCTGTTCCTCTCCTG	NA	NA
ciRNA225	ENSGALG00010029071	ENSGALT00010070223	-	ciRNA	chr17:370987-392623	CIRI		gga-miR-6619-5p	AGGAGAAGTGACGGAGCAGTGC	NA	NA
ciRNA225	ENSGALG00010029071	ENSGALT00010070223	-	ciRNA	chr17:370987-392623	CIRI		gga-miR-6621-5p	ACAGGGATTACAGGGCTCTGA	NA	NA
ciRNA225	ENSGALG00010029071	ENSGALT00010070223	-	ciRNA	chr17:370987-392623	CIRI		gga-miR-6622-3p	TGTGGGGACATTTCTGTGGCATT	NA	NA
ciRNA225	ENSGALG00010029071	ENSGALT00010070223	-	ciRNA	chr17:370987-392623	CIRI		gga-miR-6624-3p	TCCAGGGAAGGGCTTCTGTTT	NA	NA
ciRNA225	ENSGALG00010029071	ENSGALT00010070223	-	ciRNA	chr17:370987-392623	CIRI		gga-miR-6625-5p	TGGGGGAACTGGAAGCAAGAGT	NA	NA
ciRNA225	ENSGALG00010029071	ENSGALT00010070223	-	ciRNA	chr17:370987-392623	CIRI		gga-miR-6626-5p	AGGAGAGAGAAGGGTTGCT	NA	NA
ciRNA225	ENSGALG00010029071	ENSGALT00010070223	-	ciRNA	chr17:370987-392623	CIRI		gga-miR-6627-3p	GGAATGAAGGTGATGCTGTGGA	NA	NA
ciRNA225	ENSGALG00010029071	ENSGALT00010070223	-	ciRNA	chr17:370987-392623	CIRI		gga-miR-6629-5p	CTGGGAACTTGAGGCAGCTGTTGAGT	NA	NA
ciRNA225	ENSGALG00010029071	ENSGALT00010070223	-	ciRNA	chr17:370987-392623	CIRI		gga-miR-6632-5p	AGAGATGAGAGGAGTGGATGACAGC	NA	NA
ciRNA225	ENSGALG00010029071	ENSGALT00010070223	-	ciRNA	chr17:370987-392623	CIRI		gga-miR-6634-5p	TCTCAGGGTTCTGAAGGAGCTGGC	NA	NA
ciRNA225	ENSGALG00010029071	ENSGALT00010070223	-	ciRNA	chr17:370987-392623	CIRI		gga-miR-6637-3p	GCTGGGCTGTGCCTGCAATCGGT	NA	NA
ciRNA225	ENSGALG00010029071	ENSGALT00010070223	-	ciRNA	chr17:370987-392623	CIRI		gga-miR-6639-5p	TACAGAACTTCGGCATGATTGCT	NA	NA
ciRNA225	ENSGALG00010029071	ENSGALT00010070223	-	ciRNA	chr17:370987-392623	CIRI		gga-miR-6641-3p	CTGCTGGGAGAAAAAAGCTAT	NA	NA
ciRNA225	ENSGALG00010029071	ENSGALT00010070223	-	ciRNA	chr17:370987-392623	CIRI		gga-miR-6643-5p	CCAGGGCTGGCAGGGGAGGGT	NA	NA
ciRNA225	ENSGALG00010029071	ENSGALT00010070223	-	ciRNA	chr17:370987-392623	CIRI		gga-miR-6644-3p	GGGGCTAAGATGGTACAGCGGA	NA	NA
ciRNA225	ENSGALG00010029071	ENSGALT00010070223	-	ciRNA	chr17:370987-392623	CIRI		gga-miR-6645-5p	TGGGAGGTAGCAGTGGTGGTGA	NA	NA
ciRNA225	ENSGALG00010029071	ENSGALT00010070223	-	ciRNA	chr17:370987-392623	CIRI		gga-miR-6646-3p	TCTGGTGGTAGCAGCTGGAAGG	NA	NA
ciRNA225	ENSGALG00010029071	ENSGALT00010070223	-	ciRNA	chr17:370987-392623	CIRI		gga-miR-6647-5p	CGCTCTGGCCATGTGACGCAGCT	NA	NA
ciRNA225	ENSGALG00010029071	ENSGALT00010070223	-	ciRNA	chr17:370987-392623	CIRI		gga-miR-6649-3p	TGCTGGCAGTGCTGTGGTAGTG	NA	NA
ciRNA225	ENSGALG00010029071	ENSGALT00010070223	-	ciRNA	chr17:370987-392623	CIRI		gga-miR-6650-5p	AGCCAGCAGAAGAGCAACTGGGCA	NA	NA
ciRNA225	ENSGALG00010029071	ENSGALT00010070223	-	ciRNA	chr17:370987-392623	CIRI		gga-miR-6651-5p	ACCAGGTTGCCTAAGGAGGGG	NA	NA
ciRNA225	ENSGALG00010029071	ENSGALT00010070223	-	ciRNA	chr17:370987-392623	CIRI		gga-miR-6652-5p	TGGGTGTATGTGGGACAGCTC	NA	NA
ciRNA225	ENSGALG00010029071	ENSGALT00010070223	-	ciRNA	chr17:370987-392623	CIRI		gga-miR-6654-3p	TCAGCACTGGGGCTGAGCTGGCA	NA	NA
ciRNA225	ENSGALG00010029071	ENSGALT00010070223	-	ciRNA	chr17:370987-392623	CIRI		gga-miR-6656-5p	TGCAGGGCGAGTAGAGAAAGGCAT	NA	NA
ciRNA225	ENSGALG00010029071	ENSGALT00010070223	-	ciRNA	chr17:370987-392623	CIRI		gga-miR-6657-3p	ACATGGTGGGAGAAGGGTGAC	NA	NA
ciRNA225	ENSGALG00010029071	ENSGALT00010070223	-	ciRNA	chr17:370987-392623	CIRI		gga-miR-6659-3p	TTTGGCTGCCATCGGACCTGGT	NA	NA
ciRNA225	ENSGALG00010029071	ENSGALT00010070223	-	ciRNA	chr17:370987-392623	CIRI		gga-miR-6660-3p	TCTGACATGGCTCTGCTCCGCAGT	NA	NA
ciRNA225	ENSGALG00010029071	ENSGALT00010070223	-	ciRNA	chr17:370987-392623	CIRI		gga-miR-6661-5p	AGGGCTGCAGCATGCAGAAGCT	NA	NA
ciRNA225	ENSGALG00010029071	ENSGALT00010070223	-	ciRNA	chr17:370987-392623	CIRI		gga-miR-6663-5p	ATTGCTGTGTGAGGAGTGCTG	NA	NA
ciRNA225	ENSGALG00010029071	ENSGALT00010070223	-	ciRNA	chr17:370987-392623	CIRI		gga-miR-6664-3p	CAGGAATGGTGCTGGAGGCTGA	NA	NA
ciRNA225	ENSGALG00010029071	ENSGALT00010070223	-	ciRNA	chr17:370987-392623	CIRI		gga-miR-6667-5p	AGGGAAGGTGGCAAGCATGTT	NA	NA
ciRNA225	ENSGALG00010029071	ENSGALT00010070223	-	ciRNA	chr17:370987-392623	CIRI		gga-miR-6669-3p	TTGCAGCCTGGCCGTATCTCAG	NA	NA
ciRNA225	ENSGALG00010029071	ENSGALT00010070223	-	ciRNA	chr17:370987-392623	CIRI		gga-miR-6671-5p	TGTCCTGGAGTCTCGTGCACAC	NA	NA
ciRNA225	ENSGALG00010029071	ENSGALT00010070223	-	ciRNA	chr17:370987-392623	CIRI		gga-miR-6672-3p	TGGGCACAAACTGGAAGACA	NA	NA
ciRNA225	ENSGALG00010029071	ENSGALT00010070223	-	ciRNA	chr17:370987-392623	CIRI		gga-miR-6673-3p	ACCTGAGAATGAGATGTGCTGT	NA	NA
ciRNA225	ENSGALG00010029071	ENSGALT00010070223	-	ciRNA	chr17:370987-392623	CIRI		gga-miR-6675-3p	TCTCTGGACGTCACGTGTGAGG	NA	NA
ciRNA225	ENSGALG00010029071	ENSGALT00010070223	-	ciRNA	chr17:370987-392623	CIRI		gga-miR-6676-3p	GCCCAATGATGTCTCTGAGGGGG	NA	NA
ciRNA225	ENSGALG00010029071	ENSGALT00010070223	-	ciRNA	chr17:370987-392623	CIRI		gga-miR-6677-3p	TGCTCAGACACGTCAGGAGGA	NA	NA
ciRNA225	ENSGALG00010029071	ENSGALT00010070223	-	ciRNA	chr17:370987-392623	CIRI		gga-miR-6677-5p	CTCACTGCCTGCCCTGAGCACACCA	NA	NA
ciRNA225	ENSGALG00010029071	ENSGALT00010070223	-	ciRNA	chr17:370987-392623	CIRI		gga-miR-6682-3p	TGGAACAAAGTAGGTGGCGTGC	NA	NA
ciRNA225	ENSGALG00010029071	ENSGALT00010070223	-	ciRNA	chr17:370987-392623	CIRI		gga-miR-6683-3p	TCAGAGCCTGGGAGTAAACGT	NA	NA
ciRNA225	ENSGALG00010029071	ENSGALT00010070223	-	ciRNA	chr17:370987-392623	CIRI		gga-miR-6684-5p	TTTGCTGCACTGAAGATG	NA	NA
ciRNA225	ENSGALG00010029071	ENSGALT00010070223	-	ciRNA	chr17:370987-392623	CIRI		gga-miR-6689-3p	TGATGGCGCTCGCAGAACTGCA	NA	NA
ciRNA225	ENSGALG00010029071	ENSGALT00010070223	-	ciRNA	chr17:370987-392623	CIRI		gga-miR-6690-5p	TCAGAAGGGGATGGCTTTGGCTC	NA	NA
ciRNA225	ENSGALG00010029071	ENSGALT00010070223	-	ciRNA	chr17:370987-392623	CIRI		gga-miR-6691-5p	GTGCATGATGAACCTGCTGAGC	NA	NA
ciRNA225	ENSGALG00010029071	ENSGALT00010070223	-	ciRNA	chr17:370987-392623	CIRI		gga-miR-6693-3p	TTTTCAGTCTGACACAGAACAT	NA	NA
ciRNA225	ENSGALG00010029071	ENSGALT00010070223	-	ciRNA	chr17:370987-392623	CIRI		gga-miR-6696-3p	GGGAGACTTGCCTGATAACAGCT	NA	NA
ciRNA225	ENSGALG00010029071	ENSGALT00010070223	-	ciRNA	chr17:370987-392623	CIRI		gga-miR-6696-5p	AGCTGTGATCTCAAGCCCCCAC	NA	NA
ciRNA225	ENSGALG00010029071	ENSGALT00010070223	-	ciRNA	chr17:370987-392623	CIRI		gga-miR-6699-5p	TGAAGACCTCGTGCATTGTAGC	NA	NA
ciRNA225	ENSGALG00010029071	ENSGALT00010070223	-	ciRNA	chr17:370987-392623	CIRI		gga-miR-6700-3p	TCACTCTCTAGAACTACTCAAAGG	NA	NA
ciRNA225	ENSGALG00010029071	ENSGALT00010070223	-	ciRNA	chr17:370987-392623	CIRI		gga-miR-6703-3p	CAGAGCTCTGTAGGACAGCACA	NA	NA
ciRNA225	ENSGALG00010029071	ENSGALT00010070223	-	ciRNA	chr17:370987-392623	CIRI		gga-miR-6704-5p	AACACAGAGAGGGACAGAGTAG	NA	NA
ciRNA225	ENSGALG00010029071	ENSGALT00010070223	-	ciRNA	chr17:370987-392623	CIRI		gga-miR-6706-5p	AGGAGAAATGGAGTGGGCTGAG	NA	NA
ciRNA225	ENSGALG00010029071	ENSGALT00010070223	-	ciRNA	chr17:370987-392623	CIRI		gga-miR-6708-5p	TATGGGAGGAGCGGTGAGCAGCA	NA	NA
ciRNA225	ENSGALG00010029071	ENSGALT00010070223	-	ciRNA	chr17:370987-392623	CIRI		gga-miR-6712-5p	AGTGGTGGCTGAGAACAGTGAC	NA	NA
ciRNA225	ENSGALG00010029071	ENSGALT00010070223	-	ciRNA	chr17:370987-392623	CIRI		gga-miR-726-5p	GGAATTCCGCCCGTTCTGAGCTC	NA	NA
ciRNA225	ENSGALG00010029071	ENSGALT00010070223	-	ciRNA	chr17:370987-392623	CIRI		gga-miR-7437-3p	CTTCCTCCAACCTCAGTATCA	NA	NA
ciRNA225	ENSGALG00010029071	ENSGALT00010070223	-	ciRNA	chr17:370987-392623	CIRI		gga-miR-7437-5p	GAACAGAGCGTTGGAAGGTAGGG	NA	NA
ciRNA225	ENSGALG00010029071	ENSGALT00010070223	-	ciRNA	chr17:370987-392623	CIRI		gga-miR-7439-3p	TTCTCCAGTAGTTCCTGAGTGCT	NA	NA
ciRNA225	ENSGALG00010029071	ENSGALT00010070223	-	ciRNA	chr17:370987-392623	CIRI		gga-miR-7440-5p	TGTTTGAGTGCACCTGGGT	NA	NA
ciRNA225	ENSGALG00010029071	ENSGALT00010070223	-	ciRNA	chr17:370987-392623	CIRI		gga-miR-7441-3p	ATGTTGGGATCCTCTTCTGCA	NA	NA
ciRNA225	ENSGALG00010029071	ENSGALT00010070223	-	ciRNA	chr17:370987-392623	CIRI		gga-miR-7441-5p	CTGAGGAGGGTTTGTAACATGG	NA	NA
ciRNA225	ENSGALG00010029071	ENSGALT00010070223	-	ciRNA	chr17:370987-392623	CIRI		gga-miR-7442-3p	TCTGCTTCCTCCTCCTGCAGC	NA	NA
ciRNA225	ENSGALG00010029071	ENSGALT00010070223	-	ciRNA	chr17:370987-392623	CIRI		gga-miR-7446-3p	GCGGACGTGTGAGGAGGG	NA	NA
ciRNA225	ENSGALG00010029071	ENSGALT00010070223	-	ciRNA	chr17:370987-392623	CIRI		gga-miR-7446-5p	CGCCATGTCCACCTCCGCGC	NA	NA
ciRNA225	ENSGALG00010029071	ENSGALT00010070223	-	ciRNA	chr17:370987-392623	CIRI		gga-miR-7447-3p	TGAGCACTCAGCCCAACTCCTA	NA	NA
ciRNA225	ENSGALG00010029071	ENSGALT00010070223	-	ciRNA	chr17:370987-392623	CIRI		gga-miR-7448-5p	CTCATCCTCCATGGTCTCCAGCAACGCC	NA	NA
ciRNA225	ENSGALG00010029071	ENSGALT00010070223	-	ciRNA	chr17:370987-392623	CIRI		gga-miR-7449-3p	AGGGTTGGACGAGATGGTCTTT	NA	NA
ciRNA225	ENSGALG00010029071	ENSGALT00010070223	-	ciRNA	chr17:370987-392623	CIRI		gga-miR-7450-3p	CCCGTTTCCTGGAAGTGATGGAGC	NA	NA
ciRNA225	ENSGALG00010029071	ENSGALT00010070223	-	ciRNA	chr17:370987-392623	CIRI		gga-miR-7450-5p	TCTGTTCTTAAGGAGGCTGAGGC	NA	NA
ciRNA225	ENSGALG00010029071	ENSGALT00010070223	-	ciRNA	chr17:370987-392623	CIRI		gga-miR-7451-5p	CGTGGGAATTAAGAGTGGCAGTC	NA	NA
ciRNA225	ENSGALG00010029071	ENSGALT00010070223	-	ciRNA	chr17:370987-392623	CIRI		gga-miR-7452-5p	ACAGGGCTGGCTGATCCGTGC	NA	NA
ciRNA225	ENSGALG00010029071	ENSGALT00010070223	-	ciRNA	chr17:370987-392623	CIRI		gga-miR-7454-5p	TTCTGTGAGACAAACTGAAGTGC	NA	NA
ciRNA225	ENSGALG00010029071	ENSGALT00010070223	-	ciRNA	chr17:370987-392623	CIRI		gga-miR-7456-3p	CAGGGAGATGTACCTGTAGGAG	NA	NA
ciRNA225	ENSGALG00010029071	ENSGALT00010070223	-	ciRNA	chr17:370987-392623	CIRI		gga-miR-7456-5p	CCTGCAGCTGCATTTTCCCTATG	NA	NA
ciRNA225	ENSGALG00010029071	ENSGALT00010070223	-	ciRNA	chr17:370987-392623	CIRI		gga-miR-7457-3p	ACTTGGAGGCCTGTGGCTAG	NA	NA
ciRNA225	ENSGALG00010029071	ENSGALT00010070223	-	ciRNA	chr17:370987-392623	CIRI		gga-miR-7457-5p	GGCATTCATAGGGCTGTGATCGG	NA	NA
ciRNA225	ENSGALG00010029071	ENSGALT00010070223	-	ciRNA	chr17:370987-392623	CIRI		gga-miR-7458-3p	CACTGGGATCATCTCAGCAGAG	NA	NA
ciRNA225	ENSGALG00010029071	ENSGALT00010070223	-	ciRNA	chr17:370987-392623	CIRI		gga-miR-7459-3p	TGGGATAGTACTGTATGAGGCGT	NA	NA
ciRNA225	ENSGALG00010029071	ENSGALT00010070223	-	ciRNA	chr17:370987-392623	CIRI		gga-miR-7461-3p	CATGGCTGGAATGTGGTCATGGATG	NA	NA
ciRNA225	ENSGALG00010029071	ENSGALT00010070223	-	ciRNA	chr17:370987-392623	CIRI		gga-miR-7461-5p	TCTGTGATCAGGCAGGAGATGAT	NA	NA
ciRNA225	ENSGALG00010029071	ENSGALT00010070223	-	ciRNA	chr17:370987-392623	CIRI		gga-miR-7462-5p	CAACCTCATTTCTAGCTTCTGG	NA	NA
ciRNA225	ENSGALG00010029071	ENSGALT00010070223	-	ciRNA	chr17:370987-392623	CIRI		gga-miR-7464-3p	TGGCACTGCACTGAGTCATTGGC	NA	NA
ciRNA225	ENSGALG00010029071	ENSGALT00010070223	-	ciRNA	chr17:370987-392623	CIRI		gga-miR-7466-3p	TTTTCCTGTAGAGGAAGCAGGAG	NA	NA
ciRNA225	ENSGALG00010029071	ENSGALT00010070223	-	ciRNA	chr17:370987-392623	CIRI		gga-miR-7467-3p	CACCACAGCCACCACGCTGACGC	NA	NA
ciRNA225	ENSGALG00010029071	ENSGALT00010070223	-	ciRNA	chr17:370987-392623	CIRI		gga-miR-7467-5p	GCCAGCGCGGTGGTGATGGTGCC	NA	NA
ciRNA225	ENSGALG00010029071	ENSGALT00010070223	-	ciRNA	chr17:370987-392623	CIRI		gga-miR-7468-5p	TCTCACAGCTCCTTGCATTTAG	NA	NA
ciRNA225	ENSGALG00010029071	ENSGALT00010070223	-	ciRNA	chr17:370987-392623	CIRI		gga-miR-7470-3p	CCCTGTGCTTTAGGAGAGCAAAA	NA	NA
ciRNA225	ENSGALG00010029071	ENSGALT00010070223	-	ciRNA	chr17:370987-392623	CIRI		gga-miR-7471-3p	CCCGAGCGGTGCTGTGGCGG	NA	NA
ciRNA225	ENSGALG00010029071	ENSGALT00010070223	-	ciRNA	chr17:370987-392623	CIRI		gga-miR-7472-3p	CAGCTCCTCTCCATCACTCTGC	NA	NA
ciRNA225	ENSGALG00010029071	ENSGALT00010070223	-	ciRNA	chr17:370987-392623	CIRI		gga-miR-7472-5p	ATGTGCTGGAGATGAAGCTGGA	NA	NA
ciRNA225	ENSGALG00010029071	ENSGALT00010070223	-	ciRNA	chr17:370987-392623	CIRI		gga-miR-7473-5p	AAGAGATTTACATGCGTAACTCC	NA	NA
ciRNA225	ENSGALG00010029071	ENSGALT00010070223	-	ciRNA	chr17:370987-392623	CIRI		gga-miR-7476-3p	TCACAACAGTGGGCTGAATGC	NA	NA
ciRNA225	ENSGALG00010029071	ENSGALT00010070223	-	ciRNA	chr17:370987-392623	CIRI		gga-miR-7477-5p	ACAGCGCGGATCGGGGCTGGGAG	NA	NA
ciRNA225	ENSGALG00010029071	ENSGALT00010070223	-	ciRNA	chr17:370987-392623	CIRI		gga-miR-7478-5p	TACCTGTGTGACTGTGGAGAGGA	NA	NA
ciRNA225	ENSGALG00010029071	ENSGALT00010070223	-	ciRNA	chr17:370987-392623	CIRI		gga-miR-7481-5p	CTTTCCTGTAGGAGCCAGGAAGA	NA	NA
ciRNA225	ENSGALG00010029071	ENSGALT00010070223	-	ciRNA	chr17:370987-392623	CIRI		gga-miR-7482-3p	TCTGCAGACACACAAGCCAGAGA	NA	NA
ciRNA225	ENSGALG00010029071	ENSGALT00010070223	-	ciRNA	chr17:370987-392623	CIRI		gga-miR-7482-5p	CCTGGGCTTGTTCACTCACCAGAGA	NA	NA
ciRNA225	ENSGALG00010029071	ENSGALT00010070223	-	ciRNA	chr17:370987-392623	CIRI		gga-miR-7483-5p	GCATGGTGTAGTGACGCAGGCAG	NA	NA
ciRNA225	ENSGALG00010029071	ENSGALT00010070223	-	ciRNA	chr17:370987-392623	CIRI		gga-miR-92-3p	TATTGCACTTGTCCCGGCCTG	NA	NA
ciRNA225	ENSGALG00010029071	ENSGALT00010070223	-	ciRNA	chr17:370987-392623	CIRI		gga-miR-92-5p	AGGTTGGGATCAGTTGCAATGCT	NA	NA
ciRNA225	ENSGALG00010029071	ENSGALT00010070223	-	ciRNA	chr17:370987-392623	CIRI		gga-miR-9b-3p	ATACAGCTAGATAACCAAAG	NA	NA
circRNA1001	MTX2	ENSGALT00010058999	-	circRNA	chr7:15838052-15849582|chr7:15850632-15863583	CIRI		gga-miR-103-3p	AGCAGCATTGTACAGGGCTATGA	426117|CCNE1,418739|TFDP1	NA
circRNA1001	MTX2	ENSGALT00010058999	-	circRNA	chr7:15838052-15849582|chr7:15850632-15863583	CIRI		gga-miR-107-3p	AGCAGCATTGTACAGGGCTATCA	NA	NA
circRNA1001	MTX2	ENSGALT00010058999	-	circRNA	chr7:15838052-15849582|chr7:15850632-15863583	CIRI		gga-miR-12207-5p	ACGCAGCACGCAGGAGAGCCGAG	NA	NA
circRNA1001	MTX2	ENSGALT00010058999	-	circRNA	chr7:15838052-15849582|chr7:15850632-15863583	CIRI		gga-miR-12278-5p	ATCCTTCAAGTGCCTGATAACA	NA	NA
circRNA1001	MTX2	ENSGALT00010058999	-	circRNA	chr7:15838052-15849582|chr7:15850632-15863583	CIRI		gga-miR-1700	CATCAGAGGGATAGGATGGAC	416698|SLC35B4	NA
circRNA1001	MTX2	ENSGALT00010058999	-	circRNA	chr7:15838052-15849582|chr7:15850632-15863583	CIRI		gga-miR-1769-5p	CTTCAGGCTTTTCTCACACCTG	NA	NA
circRNA1001	MTX2	ENSGALT00010058999	-	circRNA	chr7:15838052-15849582|chr7:15850632-15863583	CIRI		gga-miR-1778	GAGGGAAGAGAAATGGTCTGCT	NA	NA
circRNA1001	MTX2	ENSGALT00010058999	-	circRNA	chr7:15838052-15849582|chr7:15850632-15863583	CIRI		gga-miR-214b-3p	CACAGCAAGTGTAGACAGGCA	NA	NA
circRNA1001	MTX2	ENSGALT00010058999	-	circRNA	chr7:15838052-15849582|chr7:15850632-15863583	CIRI		gga-miR-460a-5p	CCTGCATTGTACACACTGTGTG	NA	NA
circRNA1001	MTX2	ENSGALT00010058999	-	circRNA	chr7:15838052-15849582|chr7:15850632-15863583	CIRI		gga-miR-6680-3p	GTTGCTGATGAAGATACTGAAT	NA	NA
circRNA1017	intergenic_circRNA	intergenic_circRNA	+	intergenic	chr13:4265809-4347942	CIRI		gga-let-7a-2-3p	CTGTACAACCTCCTAGCTTTCC	NA	NA
circRNA1017	intergenic_circRNA	intergenic_circRNA	+	intergenic	chr13:4265809-4347942	CIRI		gga-let-7a-3p	CTATACAATCTACTGTCTTTCC	55636|CHD7	NA
circRNA1017	intergenic_circRNA	intergenic_circRNA	+	intergenic	chr13:4265809-4347942	CIRI		gga-let-7a-5p	TGAGGTAGTAGGTTGTATAGTT	374094|TGFBR1,421786|LIN28B	NA
circRNA1017	intergenic_circRNA	intergenic_circRNA	+	intergenic	chr13:4265809-4347942	CIRI		gga-let-7b	TGAGGTAGTAGGTTGTGTGGTT	421786|LIN28B,374094|TGFBR1	NA
circRNA1017	intergenic_circRNA	intergenic_circRNA	+	intergenic	chr13:4265809-4347942	CIRI		gga-let-7c-3p	CTGTACAACCTTCTAGCTTTCC	NA	NA
circRNA1017	intergenic_circRNA	intergenic_circRNA	+	intergenic	chr13:4265809-4347942	CIRI		gga-let-7c-5p	TGAGGTAGTAGGTTGTATGGTT	NA	NA
circRNA1017	intergenic_circRNA	intergenic_circRNA	+	intergenic	chr13:4265809-4347942	CIRI		gga-let-7d	AGAGGTAGTGGGTTGCATAGT	NA	NA
circRNA1017	intergenic_circRNA	intergenic_circRNA	+	intergenic	chr13:4265809-4347942	CIRI		gga-let-7f-3p	CTATACAATCTATTGCCTTCCC	NA	NA
circRNA1017	intergenic_circRNA	intergenic_circRNA	+	intergenic	chr13:4265809-4347942	CIRI		gga-let-7f-5p	TGAGGTAGTAGATTGTATAGTT	NA	NA
circRNA1017	intergenic_circRNA	intergenic_circRNA	+	intergenic	chr13:4265809-4347942	CIRI		gga-let-7g-3p	CTGTACAGGCCACTGCCTTGCC	NA	NA
circRNA1017	intergenic_circRNA	intergenic_circRNA	+	intergenic	chr13:4265809-4347942	CIRI		gga-let-7g-5p	TGAGGTAGTAGTTTGTACAGT	NA	NA
circRNA1017	intergenic_circRNA	intergenic_circRNA	+	intergenic	chr13:4265809-4347942	CIRI		gga-let-7i	TGAGGTAGTAGTTTGTGCTGT	395727|ATF2	NA
circRNA1017	intergenic_circRNA	intergenic_circRNA	+	intergenic	chr13:4265809-4347942	CIRI		gga-let-7j-3p	CTATACAGTCTATTGCCTTCCT	NA	NA
circRNA1017	intergenic_circRNA	intergenic_circRNA	+	intergenic	chr13:4265809-4347942	CIRI		gga-let-7j-5p	TGAGGTAGTAGGTTGTATAGTT	NA	NA
circRNA1017	intergenic_circRNA	intergenic_circRNA	+	intergenic	chr13:4265809-4347942	CIRI		gga-let-7k-3p	CTATACAATCTACTGTCTTTCC	NA	NA
circRNA1017	intergenic_circRNA	intergenic_circRNA	+	intergenic	chr13:4265809-4347942	CIRI		gga-let-7k-5p	TGAGGTAGTAGATTGAATAGTT	NA	NA
circRNA1017	intergenic_circRNA	intergenic_circRNA	+	intergenic	chr13:4265809-4347942	CIRI		gga-let-7l-3p	CGATGCAGCCGACTACTTTCC	NA	NA
circRNA1017	intergenic_circRNA	intergenic_circRNA	+	intergenic	chr13:4265809-4347942	CIRI		gga-let-7l-5p	TGAGGTAGTCGGTTGTATTGTT	NA	NA
circRNA1017	intergenic_circRNA	intergenic_circRNA	+	intergenic	chr13:4265809-4347942	CIRI		gga-miR-100-3p	AAGCTTGTATCTATAGGTATG	NA	NA
circRNA1017	intergenic_circRNA	intergenic_circRNA	+	intergenic	chr13:4265809-4347942	CIRI		gga-miR-101-2-5p	TCAGTTATCACAGTGCTGATGCT	NA	NA
circRNA1017	intergenic_circRNA	intergenic_circRNA	+	intergenic	chr13:4265809-4347942	CIRI		gga-miR-101-3p	GTACAGTACTGTGATAACTGAA	NA	NA
circRNA1017	intergenic_circRNA	intergenic_circRNA	+	intergenic	chr13:4265809-4347942	CIRI		gga-miR-103-1-5p	TCGGCTTCTTTACAGTGCTGCCTTG	NA	NA
circRNA1017	intergenic_circRNA	intergenic_circRNA	+	intergenic	chr13:4265809-4347942	CIRI		gga-miR-103-2-5p	AGCTTCTTTACAGTGCTGCCTTG	NA	NA
circRNA1017	intergenic_circRNA	intergenic_circRNA	+	intergenic	chr13:4265809-4347942	CIRI		gga-miR-103-3p	AGCAGCATTGTACAGGGCTATGA	426117|CCNE1,418739|TFDP1	NA
circRNA1017	intergenic_circRNA	intergenic_circRNA	+	intergenic	chr13:4265809-4347942	CIRI		gga-miR-10585-3p	GGATAGGTGGGTTTCATTGA	NA	NA
circRNA1017	intergenic_circRNA	intergenic_circRNA	+	intergenic	chr13:4265809-4347942	CIRI		gga-miR-10585-5p	TGATGAAATCCCCCTATGGCCTGT	NA	NA
circRNA1017	intergenic_circRNA	intergenic_circRNA	+	intergenic	chr13:4265809-4347942	CIRI		gga-miR-106-3p	ACTGCAGTATAAGCACTTCTGG	NA	NA
circRNA1017	intergenic_circRNA	intergenic_circRNA	+	intergenic	chr13:4265809-4347942	CIRI		gga-miR-106-5p	AAAAGTGCTTACAGTGCAGGTA	NA	NA
circRNA1017	intergenic_circRNA	intergenic_circRNA	+	intergenic	chr13:4265809-4347942	CIRI		gga-miR-107-3p	AGCAGCATTGTACAGGGCTATCA	NA	NA
circRNA1017	intergenic_circRNA	intergenic_circRNA	+	intergenic	chr13:4265809-4347942	CIRI		gga-miR-107-5p	AGCTTCTTTACAGTGTTGCCTTG	NA	NA
circRNA1017	intergenic_circRNA	intergenic_circRNA	+	intergenic	chr13:4265809-4347942	CIRI		gga-miR-10a-3p	AAATTCGTATCTAGGGGAATA	NA	NA
circRNA1017	intergenic_circRNA	intergenic_circRNA	+	intergenic	chr13:4265809-4347942	CIRI		gga-miR-10a-5p	TACCCTGTAGATCCGAATTTGT	421934|KLF11	NA
circRNA1017	intergenic_circRNA	intergenic_circRNA	+	intergenic	chr13:4265809-4347942	CIRI		gga-miR-10b-5p	TACCCTGTAGAACCGAATTTGT	NA	NA
circRNA1017	intergenic_circRNA	intergenic_circRNA	+	intergenic	chr13:4265809-4347942	CIRI		gga-miR-10c-3p	CAAATTCGTCTCTAGGGGAAT	NA	NA
circRNA1017	intergenic_circRNA	intergenic_circRNA	+	intergenic	chr13:4265809-4347942	CIRI		gga-miR-10c-5p	TACCCTGTAGACTCGAATTTGT	NA	NA
circRNA1017	intergenic_circRNA	intergenic_circRNA	+	intergenic	chr13:4265809-4347942	CIRI		gga-miR-122-3p	AACGCCATTATCACACTAAATA	NA	NA
circRNA1017	intergenic_circRNA	intergenic_circRNA	+	intergenic	chr13:4265809-4347942	CIRI		gga-miR-122-5p	TGGAGTGTGACAATGGTGTTTGT	NA	NA
circRNA1017	intergenic_circRNA	intergenic_circRNA	+	intergenic	chr13:4265809-4347942	CIRI		gga-miR-12207-3p	CTGCTCCCTCCCGGCTGCCTG	NA	NA
circRNA1017	intergenic_circRNA	intergenic_circRNA	+	intergenic	chr13:4265809-4347942	CIRI		gga-miR-12207-5p	ACGCAGCACGCAGGAGAGCCGAG	NA	NA
circRNA1017	intergenic_circRNA	intergenic_circRNA	+	intergenic	chr13:4265809-4347942	CIRI		gga-miR-12208-3p	AACACAGTGCTCTGCCACTGGA	NA	NA
circRNA1017	intergenic_circRNA	intergenic_circRNA	+	intergenic	chr13:4265809-4347942	CIRI		gga-miR-12208-5p	TGGGGCACAGCATTGTGTGTGG	NA	NA
circRNA1017	intergenic_circRNA	intergenic_circRNA	+	intergenic	chr13:4265809-4347942	CIRI		gga-miR-12209-3p	TCGTGACCTTCTCTTTGTATT	NA	NA
circRNA1017	intergenic_circRNA	intergenic_circRNA	+	intergenic	chr13:4265809-4347942	CIRI		gga-miR-12209-5p	ATCAAAGTGAAAGGTCAAGATT	NA	NA
circRNA1017	intergenic_circRNA	intergenic_circRNA	+	intergenic	chr13:4265809-4347942	CIRI		gga-miR-12210-3p	CAAGATAGATTCAGAACAACTT	NA	NA
circRNA1017	intergenic_circRNA	intergenic_circRNA	+	intergenic	chr13:4265809-4347942	CIRI		gga-miR-12210-5p	GTTGTTCTGAATCTATCTTGGA	NA	NA
circRNA1017	intergenic_circRNA	intergenic_circRNA	+	intergenic	chr13:4265809-4347942	CIRI		gga-miR-12211-3p	TTAGAGGACAATGGCCAATACT	NA	NA
circRNA1017	intergenic_circRNA	intergenic_circRNA	+	intergenic	chr13:4265809-4347942	CIRI		gga-miR-12211-5p	TAAGTGCTGGCCGTTGTCCTCT	NA	NA
circRNA1017	intergenic_circRNA	intergenic_circRNA	+	intergenic	chr13:4265809-4347942	CIRI		gga-miR-12213-3p	CTACAAACCACCTGGTGCTGGT	NA	NA
circRNA1017	intergenic_circRNA	intergenic_circRNA	+	intergenic	chr13:4265809-4347942	CIRI		gga-miR-12213-5p	TGTGCACCAGCTGGTGGGTTGGA	NA	NA
circRNA1017	intergenic_circRNA	intergenic_circRNA	+	intergenic	chr13:4265809-4347942	CIRI		gga-miR-12214-3p	ACACATTTCAGTGCTTCCCTGA	NA	NA
circRNA1017	intergenic_circRNA	intergenic_circRNA	+	intergenic	chr13:4265809-4347942	CIRI		gga-miR-12214-5p	AGAAGAGCATTTAAATGTGTGC	NA	NA
circRNA1017	intergenic_circRNA	intergenic_circRNA	+	intergenic	chr13:4265809-4347942	CIRI		gga-miR-12216-3p	TCAGCACCCCTCCGTCCCCGCAGT	NA	NA
circRNA1017	intergenic_circRNA	intergenic_circRNA	+	intergenic	chr13:4265809-4347942	CIRI		gga-miR-12216-5p	GGCGGGGGCGCGGGGTGCTGA	NA	NA
circRNA1017	intergenic_circRNA	intergenic_circRNA	+	intergenic	chr13:4265809-4347942	CIRI		gga-miR-12218-3p	CTCATGCCCTCTCTGTGCCAG	NA	NA
circRNA1017	intergenic_circRNA	intergenic_circRNA	+	intergenic	chr13:4265809-4347942	CIRI		gga-miR-12218-5p	TGGGCACAAAGAGGGCAGTGGGAGC	NA	NA
circRNA1017	intergenic_circRNA	intergenic_circRNA	+	intergenic	chr13:4265809-4347942	CIRI		gga-miR-12219-3p	GCAACCGCTTCCAGCCCGGCA	NA	NA
circRNA1017	intergenic_circRNA	intergenic_circRNA	+	intergenic	chr13:4265809-4347942	CIRI		gga-miR-12219-5p	AGGAGCAGGGGGTGGTCAAGCTGA	NA	NA
circRNA1017	intergenic_circRNA	intergenic_circRNA	+	intergenic	chr13:4265809-4347942	CIRI		gga-miR-12220-3p	CTGAGCCCCGTTACCCTGCAG	NA	NA
circRNA1017	intergenic_circRNA	intergenic_circRNA	+	intergenic	chr13:4265809-4347942	CIRI		gga-miR-12220-5p	GTGCAGTGCTGGGGGGCACAGCG	NA	NA
circRNA1017	intergenic_circRNA	intergenic_circRNA	+	intergenic	chr13:4265809-4347942	CIRI		gga-miR-12221-2-3p	TGCCATCGTCCTTTGTCCGCTG	NA	NA
circRNA1017	intergenic_circRNA	intergenic_circRNA	+	intergenic	chr13:4265809-4347942	CIRI		gga-miR-12222-3p	ATTGAAACCTGTTGCATTG	NA	NA
circRNA1017	intergenic_circRNA	intergenic_circRNA	+	intergenic	chr13:4265809-4347942	CIRI		gga-miR-12222-5p	TCTGCTTTGACCAGGTTGGGTGG	NA	NA
circRNA1017	intergenic_circRNA	intergenic_circRNA	+	intergenic	chr13:4265809-4347942	CIRI		gga-miR-12223-3p	TCATCAGAGAGGCTGGGCTCT	NA	NA
circRNA1017	intergenic_circRNA	intergenic_circRNA	+	intergenic	chr13:4265809-4347942	CIRI		gga-miR-12223-5p	TAGTTCAGCTGTCTGTGAATGAGG	NA	NA
circRNA1017	intergenic_circRNA	intergenic_circRNA	+	intergenic	chr13:4265809-4347942	CIRI		gga-miR-12224-3p	TGTTAGGTGTCTTCCACAGGG	NA	NA
circRNA1017	intergenic_circRNA	intergenic_circRNA	+	intergenic	chr13:4265809-4347942	CIRI		gga-miR-12224-5p	AACAGTGGAATGCACCTAGCTGA	NA	NA
circRNA1017	intergenic_circRNA	intergenic_circRNA	+	intergenic	chr13:4265809-4347942	CIRI		gga-miR-12225-3p	TCCGCCTGCGGGATGACGTCGC	NA	NA
circRNA1017	intergenic_circRNA	intergenic_circRNA	+	intergenic	chr13:4265809-4347942	CIRI		gga-miR-12225-5p	ACCTCACCCCGATGGCGTAGCG	NA	NA
circRNA1017	intergenic_circRNA	intergenic_circRNA	+	intergenic	chr13:4265809-4347942	CIRI		gga-miR-12226-3p	CGGCCCGCCGCGGCCCTCACGCC	NA	NA
circRNA1017	intergenic_circRNA	intergenic_circRNA	+	intergenic	chr13:4265809-4347942	CIRI		gga-miR-12226-5p	GTGAGGCGGCGGTCGGGACGCG	NA	NA
circRNA1017	intergenic_circRNA	intergenic_circRNA	+	intergenic	chr13:4265809-4347942	CIRI		gga-miR-12227-3p	CTGCCCTCATTGCTCCTCAAAG	NA	NA
circRNA1017	intergenic_circRNA	intergenic_circRNA	+	intergenic	chr13:4265809-4347942	CIRI		gga-miR-12227-5p	CAGTGGGGAGCACAGGGCAGGG	NA	NA
circRNA1017	intergenic_circRNA	intergenic_circRNA	+	intergenic	chr13:4265809-4347942	CIRI		gga-miR-12228-3p	TCCCCACTGCTCCCCCACAG	NA	NA
circRNA1017	intergenic_circRNA	intergenic_circRNA	+	intergenic	chr13:4265809-4347942	CIRI		gga-miR-12228-5p	AAGGGGGGAGCATTGGGTGGCA	NA	NA
circRNA1017	intergenic_circRNA	intergenic_circRNA	+	intergenic	chr13:4265809-4347942	CIRI		gga-miR-12229-3p	GAGCCCCGCAGGCCCGGCCCG	NA	NA
circRNA1017	intergenic_circRNA	intergenic_circRNA	+	intergenic	chr13:4265809-4347942	CIRI		gga-miR-12229-5p	GAGCCGGGCCCCGCGGGGCTCC	NA	NA
circRNA1017	intergenic_circRNA	intergenic_circRNA	+	intergenic	chr13:4265809-4347942	CIRI		gga-miR-12230-5p	AAAGTGGATGAAGACACCATGG	NA	NA
circRNA1017	intergenic_circRNA	intergenic_circRNA	+	intergenic	chr13:4265809-4347942	CIRI		gga-miR-12231-3p	ATCCTCTCAGATGAACAGCT	NA	NA
circRNA1017	intergenic_circRNA	intergenic_circRNA	+	intergenic	chr13:4265809-4347942	CIRI		gga-miR-12231-5p	TGCTGTCCCCTGAGAGGATCA	NA	NA
circRNA1017	intergenic_circRNA	intergenic_circRNA	+	intergenic	chr13:4265809-4347942	CIRI		gga-miR-12232-3p	TGTCCTTCGGTGTCTCTGCTGGT	NA	NA
circRNA1017	intergenic_circRNA	intergenic_circRNA	+	intergenic	chr13:4265809-4347942	CIRI		gga-miR-12232-5p	TCTGCAGAGCCTCCCAGGAGCA	NA	NA
circRNA1017	intergenic_circRNA	intergenic_circRNA	+	intergenic	chr13:4265809-4347942	CIRI		gga-miR-12233-5p	GAGGGAACCGGTGGGGGGCACGGA	NA	NA
circRNA1017	intergenic_circRNA	intergenic_circRNA	+	intergenic	chr13:4265809-4347942	CIRI		gga-miR-12234-3p	TAATCTTTTCCTTTTCTTCACAG	NA	NA
circRNA1017	intergenic_circRNA	intergenic_circRNA	+	intergenic	chr13:4265809-4347942	CIRI		gga-miR-12234-5p	AGTGGGAAAAGGTGAGATCTGT	NA	NA
circRNA1017	intergenic_circRNA	intergenic_circRNA	+	intergenic	chr13:4265809-4347942	CIRI		gga-miR-12235-3p	TCACTCAGCCCTCCGTTTGCCCGC	NA	NA
circRNA1017	intergenic_circRNA	intergenic_circRNA	+	intergenic	chr13:4265809-4347942	CIRI		gga-miR-12235-5p	TGTGTGTGAGCGGGGGGGGGCCGG	NA	NA
circRNA1017	intergenic_circRNA	intergenic_circRNA	+	intergenic	chr13:4265809-4347942	CIRI		gga-miR-12236-3p	AGTGCAAATTATGAATAATGG	NA	NA
circRNA1017	intergenic_circRNA	intergenic_circRNA	+	intergenic	chr13:4265809-4347942	CIRI		gga-miR-12236-5p	ATTGATTCATTCTTTGCTCTTCT	NA	NA
circRNA1017	intergenic_circRNA	intergenic_circRNA	+	intergenic	chr13:4265809-4347942	CIRI		gga-miR-12237-3p	CCGCCCGGCCCCGCCCGCACCG	NA	NA
circRNA1017	intergenic_circRNA	intergenic_circRNA	+	intergenic	chr13:4265809-4347942	CIRI		gga-miR-12237-5p	GGGCGCGGGGGGGCTGGGCTCGGC	NA	NA
circRNA1017	intergenic_circRNA	intergenic_circRNA	+	intergenic	chr13:4265809-4347942	CIRI		gga-miR-12238-3p	TTGGGCTGGGCTTGCTGCGTGG	NA	NA
circRNA1017	intergenic_circRNA	intergenic_circRNA	+	intergenic	chr13:4265809-4347942	CIRI		gga-miR-12239-3p	TCTGCTGCTTTCTGCTGGCATCA	NA	NA
circRNA1017	intergenic_circRNA	intergenic_circRNA	+	intergenic	chr13:4265809-4347942	CIRI		gga-miR-12239-5p	ATGTTGCTGGAAGGAGCAGA	NA	NA
circRNA1017	intergenic_circRNA	intergenic_circRNA	+	intergenic	chr13:4265809-4347942	CIRI		gga-miR-12240-3p	AAGGTGCTGCGGGAGGTTGTGC	NA	NA
circRNA1017	intergenic_circRNA	intergenic_circRNA	+	intergenic	chr13:4265809-4347942	CIRI		gga-miR-12240-5p	TCCTCCTCCTTCATGGCCTCGTT	NA	NA
circRNA1017	intergenic_circRNA	intergenic_circRNA	+	intergenic	chr13:4265809-4347942	CIRI		gga-miR-12242-3p	TGCCCGCAGCACCGCTTCTCGCT	NA	NA
circRNA1017	intergenic_circRNA	intergenic_circRNA	+	intergenic	chr13:4265809-4347942	CIRI		gga-miR-12242-5p	GCCGAGGGGGGGTTGCGGCGCAGT	NA	NA
circRNA1017	intergenic_circRNA	intergenic_circRNA	+	intergenic	chr13:4265809-4347942	CIRI		gga-miR-12243-3p	AGGAAGAAGAGGGGAGGGGAGC	NA	NA
circRNA1017	intergenic_circRNA	intergenic_circRNA	+	intergenic	chr13:4265809-4347942	CIRI		gga-miR-12243-5p	TTCATCCTCCTCATCTTCGTCCTTGC	NA	NA
circRNA1017	intergenic_circRNA	intergenic_circRNA	+	intergenic	chr13:4265809-4347942	CIRI		gga-miR-12244-5p	ACAGCCACTCCGCGTCCACCCG	NA	NA
circRNA1017	intergenic_circRNA	intergenic_circRNA	+	intergenic	chr13:4265809-4347942	CIRI		gga-miR-12245-5p	AGGGGCCGCGATGGGAGGGGGTT	NA	NA
circRNA1017	intergenic_circRNA	intergenic_circRNA	+	intergenic	chr13:4265809-4347942	CIRI		gga-miR-12246-3p	TTTTCCAACCTTCTTCCCCCC	NA	NA
circRNA1017	intergenic_circRNA	intergenic_circRNA	+	intergenic	chr13:4265809-4347942	CIRI		gga-miR-12246-5p	TTGGGTGGACGGTTGGACTTGA	NA	NA
circRNA1017	intergenic_circRNA	intergenic_circRNA	+	intergenic	chr13:4265809-4347942	CIRI		gga-miR-12247-3p	CCCAGCACGCCTACCCCGGGCC	NA	NA
circRNA1017	intergenic_circRNA	intergenic_circRNA	+	intergenic	chr13:4265809-4347942	CIRI		gga-miR-12247-5p	CCCGGGGTGGGCACGCTGTACG	NA	NA
circRNA1017	intergenic_circRNA	intergenic_circRNA	+	intergenic	chr13:4265809-4347942	CIRI		gga-miR-12248-5p	TCAGCCCATTTGTCCTCATGCCT	NA	NA
circRNA1017	intergenic_circRNA	intergenic_circRNA	+	intergenic	chr13:4265809-4347942	CIRI		gga-miR-12249-3p	ACCCCATCCCTCAGCCTCACCCC	NA	NA
circRNA1017	intergenic_circRNA	intergenic_circRNA	+	intergenic	chr13:4265809-4347942	CIRI		gga-miR-12249-5p	GTGAGTAATGGGAGAGGGTCC	NA	NA
circRNA1017	intergenic_circRNA	intergenic_circRNA	+	intergenic	chr13:4265809-4347942	CIRI		gga-miR-12250-3p	CGTGCTCTGCTCTCTCCCCAG	NA	NA
circRNA1017	intergenic_circRNA	intergenic_circRNA	+	intergenic	chr13:4265809-4347942	CIRI		gga-miR-12250-5p	AGGGGATGGAGCCGAGTGCCACA	NA	NA
circRNA1017	intergenic_circRNA	intergenic_circRNA	+	intergenic	chr13:4265809-4347942	CIRI		gga-miR-12251-5p	TATGGCAAGGAGGCTGCAGACC	NA	NA
circRNA1017	intergenic_circRNA	intergenic_circRNA	+	intergenic	chr13:4265809-4347942	CIRI		gga-miR-12252-3p	GTGAGGCTGTGCTCCCCCCGA	NA	NA
circRNA1017	intergenic_circRNA	intergenic_circRNA	+	intergenic	chr13:4265809-4347942	CIRI		gga-miR-12253-3p	CCTCTGCCCCTCTCCTCCCGCA	NA	NA
circRNA1017	intergenic_circRNA	intergenic_circRNA	+	intergenic	chr13:4265809-4347942	CIRI		gga-miR-12254-3p	AAACATCCTCTCCTGCCCCCAGT	NA	NA
circRNA1017	intergenic_circRNA	intergenic_circRNA	+	intergenic	chr13:4265809-4347942	CIRI		gga-miR-12254-5p	TATGGGGGCACAGAAGGGTCATTG	NA	NA
circRNA1017	intergenic_circRNA	intergenic_circRNA	+	intergenic	chr13:4265809-4347942	CIRI		gga-miR-12255-3p	CGTGGCACCGCTCCCGGCACCGCG	NA	NA
circRNA1017	intergenic_circRNA	intergenic_circRNA	+	intergenic	chr13:4265809-4347942	CIRI		gga-miR-12255-5p	GGGTCGGGCGCGGTGCTGCACTG	NA	NA
circRNA1017	intergenic_circRNA	intergenic_circRNA	+	intergenic	chr13:4265809-4347942	CIRI		gga-miR-12256-3p	TCTCACTGCTCCTCTTTCCTCA	NA	NA
circRNA1017	intergenic_circRNA	intergenic_circRNA	+	intergenic	chr13:4265809-4347942	CIRI		gga-miR-12256-5p	AGGGGGTGTGGGGAGCATGG	NA	NA
circRNA1017	intergenic_circRNA	intergenic_circRNA	+	intergenic	chr13:4265809-4347942	CIRI		gga-miR-12257-3p	TGACCCCCTGTCCTCACACAGT	NA	NA
circRNA1017	intergenic_circRNA	intergenic_circRNA	+	intergenic	chr13:4265809-4347942	CIRI		gga-miR-12257-5p	TGTGGAGGCAGCGGGGTCAGGG	NA	NA
circRNA1017	intergenic_circRNA	intergenic_circRNA	+	intergenic	chr13:4265809-4347942	CIRI		gga-miR-12258-3p	GGAGGAGGACGCAGCCATGTGC	NA	NA
circRNA1017	intergenic_circRNA	intergenic_circRNA	+	intergenic	chr13:4265809-4347942	CIRI		gga-miR-12258-5p	TGCACGGCTGCAGCCTCCTCACC	NA	NA
circRNA1017	intergenic_circRNA	intergenic_circRNA	+	intergenic	chr13:4265809-4347942	CIRI		gga-miR-12259-3p	TCTGCCTCTTTGTCTATCTGC	NA	NA
circRNA1017	intergenic_circRNA	intergenic_circRNA	+	intergenic	chr13:4265809-4347942	CIRI		gga-miR-12259-5p	TGCAGGTAGGCAGGGGGAGCAGG	NA	NA
circRNA1017	intergenic_circRNA	intergenic_circRNA	+	intergenic	chr13:4265809-4347942	CIRI		gga-miR-12260-3p	AGAAGGAGCGGATCCGCGAGC	NA	NA
circRNA1017	intergenic_circRNA	intergenic_circRNA	+	intergenic	chr13:4265809-4347942	CIRI		gga-miR-12260-5p	AAGCGGTTCAGCTACTTCTCC	NA	NA
circRNA1017	intergenic_circRNA	intergenic_circRNA	+	intergenic	chr13:4265809-4347942	CIRI		gga-miR-12261-3p	CCTGCAGAGCCCTGGGAGAGA	NA	NA
circRNA1017	intergenic_circRNA	intergenic_circRNA	+	intergenic	chr13:4265809-4347942	CIRI		gga-miR-12261-5p	CCTCCGCAGGAGCCCTTTGCA	NA	NA
circRNA1017	intergenic_circRNA	intergenic_circRNA	+	intergenic	chr13:4265809-4347942	CIRI		gga-miR-12262-5p	TTGTCACAGACCCTGCTAAAGA	NA	NA
circRNA1017	intergenic_circRNA	intergenic_circRNA	+	intergenic	chr13:4265809-4347942	CIRI		gga-miR-12263-3p	CTCGGGAGGGCATCGCGCGGAGG	NA	NA
circRNA1017	intergenic_circRNA	intergenic_circRNA	+	intergenic	chr13:4265809-4347942	CIRI		gga-miR-12264-3p	ATGGCTGTTCTAGCAGTAGATC	NA	NA
circRNA1017	intergenic_circRNA	intergenic_circRNA	+	intergenic	chr13:4265809-4347942	CIRI		gga-miR-12264-5p	CCTACTGCTAGGTTTGCCCTTA	NA	NA
circRNA1017	intergenic_circRNA	intergenic_circRNA	+	intergenic	chr13:4265809-4347942	CIRI		gga-miR-12265-5p	ATGGCTGTGAGTGCGGCTGAGG	NA	NA
circRNA1017	intergenic_circRNA	intergenic_circRNA	+	intergenic	chr13:4265809-4347942	CIRI		gga-miR-12266-3p	AAGGGCAAACCCGATGGGCACC	NA	NA
circRNA1017	intergenic_circRNA	intergenic_circRNA	+	intergenic	chr13:4265809-4347942	CIRI		gga-miR-12266-5p	GCCCCCATCGATTTGCTCTAC	NA	NA
circRNA1017	intergenic_circRNA	intergenic_circRNA	+	intergenic	chr13:4265809-4347942	CIRI		gga-miR-12267-5p	CCGACACCCCCGGTGACAGCCGT	NA	NA
circRNA1017	intergenic_circRNA	intergenic_circRNA	+	intergenic	chr13:4265809-4347942	CIRI		gga-miR-12268-5p	GCGCGGGGCGGGCGGGCGGC	NA	NA
circRNA1017	intergenic_circRNA	intergenic_circRNA	+	intergenic	chr13:4265809-4347942	CIRI		gga-miR-12269-3p	TCTCTCCACCCTGTGTCCCCAGT	NA	NA
circRNA1017	intergenic_circRNA	intergenic_circRNA	+	intergenic	chr13:4265809-4347942	CIRI		gga-miR-12269-5p	TTGGGGCTGCAAGGTGAGGCAAAGG	NA	NA
circRNA1017	intergenic_circRNA	intergenic_circRNA	+	intergenic	chr13:4265809-4347942	CIRI		gga-miR-12270-3p	CAGCCCTGGGCATTTGCATTCT	NA	NA
circRNA1017	intergenic_circRNA	intergenic_circRNA	+	intergenic	chr13:4265809-4347942	CIRI		gga-miR-12270-5p	TCAGTAAGTGCCCTGTGGGTATG	NA	NA
circRNA1017	intergenic_circRNA	intergenic_circRNA	+	intergenic	chr13:4265809-4347942	CIRI		gga-miR-12271-3p	TAGGTCACAGTCTGAACCAATGG	NA	NA
circRNA1017	intergenic_circRNA	intergenic_circRNA	+	intergenic	chr13:4265809-4347942	CIRI		gga-miR-12271-5p	TTCATGCTGTGAAGGGGTT	NA	NA
circRNA1017	intergenic_circRNA	intergenic_circRNA	+	intergenic	chr13:4265809-4347942	CIRI		gga-miR-12272-3p	CCAAAGGTGGCTCGCGGAACTG	NA	NA
circRNA1017	intergenic_circRNA	intergenic_circRNA	+	intergenic	chr13:4265809-4347942	CIRI		gga-miR-12274-3p	CTTAGATACTGCTCTGCACGA	NA	NA
circRNA1017	intergenic_circRNA	intergenic_circRNA	+	intergenic	chr13:4265809-4347942	CIRI		gga-miR-12274-5p	GAGCAGCAGAAGGATCTGAGTG	NA	NA
circRNA1017	intergenic_circRNA	intergenic_circRNA	+	intergenic	chr13:4265809-4347942	CIRI		gga-miR-12275-3p	CACGAGCAGAGCAGGGCGCTGG	NA	NA
circRNA1017	intergenic_circRNA	intergenic_circRNA	+	intergenic	chr13:4265809-4347942	CIRI		gga-miR-12276-3p	TGTAGAGAGTGGTGGGGTCTCT	NA	NA
circRNA1017	intergenic_circRNA	intergenic_circRNA	+	intergenic	chr13:4265809-4347942	CIRI		gga-miR-12277-3p	TTTGGGTGCCAGCCCCGTTGCG	NA	NA
circRNA1017	intergenic_circRNA	intergenic_circRNA	+	intergenic	chr13:4265809-4347942	CIRI		gga-miR-12277-5p	GGACGGGGCTGGGATCCAGGA	NA	NA
circRNA1017	intergenic_circRNA	intergenic_circRNA	+	intergenic	chr13:4265809-4347942	CIRI		gga-miR-12278-3p	CTGATCAGCCACTTGAGGGAG	NA	NA
circRNA1017	intergenic_circRNA	intergenic_circRNA	+	intergenic	chr13:4265809-4347942	CIRI		gga-miR-12278-5p	ATCCTTCAAGTGCCTGATAACA	NA	NA
circRNA1017	intergenic_circRNA	intergenic_circRNA	+	intergenic	chr13:4265809-4347942	CIRI		gga-miR-12279-3p	CGCAGCGCTCCCCCCCCACCCC	NA	NA
circRNA1017	intergenic_circRNA	intergenic_circRNA	+	intergenic	chr13:4265809-4347942	CIRI		gga-miR-12279-5p	TGCGGGCGGGGGCAGCGCGGCGG	NA	NA
circRNA1017	intergenic_circRNA	intergenic_circRNA	+	intergenic	chr13:4265809-4347942	CIRI		gga-miR-12280-3p	CCAGGCTGTAAGGGAACTTGGC	NA	NA
circRNA1017	intergenic_circRNA	intergenic_circRNA	+	intergenic	chr13:4265809-4347942	CIRI		gga-miR-12280-5p	CCAAGTTCCCTTACAGCCCTG	NA	NA
circRNA1017	intergenic_circRNA	intergenic_circRNA	+	intergenic	chr13:4265809-4347942	CIRI		gga-miR-12281-3p	TGCTCCGTCAGACCCATCAGCA	NA	NA
circRNA1017	intergenic_circRNA	intergenic_circRNA	+	intergenic	chr13:4265809-4347942	CIRI		gga-miR-12282-3p	TTCTCCTCCCTTCGCACGGCGCA	NA	NA
circRNA1017	intergenic_circRNA	intergenic_circRNA	+	intergenic	chr13:4265809-4347942	CIRI		gga-miR-12282-5p	TGCCGGGGCGCTGGGGAGGGGCAGC	NA	NA
circRNA1017	intergenic_circRNA	intergenic_circRNA	+	intergenic	chr13:4265809-4347942	CIRI		gga-miR-12283-3p	TCTTCTCTCTGTCTTTCTCAG	NA	NA
circRNA1017	intergenic_circRNA	intergenic_circRNA	+	intergenic	chr13:4265809-4347942	CIRI		gga-miR-12284-3p	TGCTGTCCCTCTGTCCCCAAG	NA	NA
circRNA1017	intergenic_circRNA	intergenic_circRNA	+	intergenic	chr13:4265809-4347942	CIRI		gga-miR-12284-5p	TGGGGGCACTGGGACGTATGG	NA	NA
circRNA1017	intergenic_circRNA	intergenic_circRNA	+	intergenic	chr13:4265809-4347942	CIRI		gga-miR-12285-3p	CCCGGCCTGCCCCGCTCATCT	NA	NA
circRNA1017	intergenic_circRNA	intergenic_circRNA	+	intergenic	chr13:4265809-4347942	CIRI		gga-miR-12285-5p	GTGAGTGCTGCAGGGCCGCGCG	NA	NA
circRNA1017	intergenic_circRNA	intergenic_circRNA	+	intergenic	chr13:4265809-4347942	CIRI		gga-miR-12286-3p	TCACAGCCCTTCCGCCCCCCTT	NA	NA
circRNA1017	intergenic_circRNA	intergenic_circRNA	+	intergenic	chr13:4265809-4347942	CIRI		gga-miR-12286-5p	TGGGGCTGCAGGGCTGGGAGATG	NA	NA
circRNA1017	intergenic_circRNA	intergenic_circRNA	+	intergenic	chr13:4265809-4347942	CIRI		gga-miR-12287-5p	TGGGGGTGCAGGTGGGGGGCT	NA	NA
circRNA1017	intergenic_circRNA	intergenic_circRNA	+	intergenic	chr13:4265809-4347942	CIRI		gga-miR-12288-3p	CCTCGCTGCATCCCGGCGTA	NA	NA
circRNA1017	intergenic_circRNA	intergenic_circRNA	+	intergenic	chr13:4265809-4347942	CIRI		gga-miR-12289-3p	CCGACGCCGGCGACGCGGGTTG	NA	NA
circRNA1017	intergenic_circRNA	intergenic_circRNA	+	intergenic	chr13:4265809-4347942	CIRI		gga-miR-12289-5p	GCCCCGACGCCGGCACCGTGG	NA	NA
circRNA1017	intergenic_circRNA	intergenic_circRNA	+	intergenic	chr13:4265809-4347942	CIRI		gga-miR-12290-3p	TGACCCCCACGTGCCCCCCAG	NA	NA
circRNA1017	intergenic_circRNA	intergenic_circRNA	+	intergenic	chr13:4265809-4347942	CIRI		gga-miR-12290-5p	TGGGGGTGCCGTTGGGGTCAGT	NA	NA
circRNA1017	intergenic_circRNA	intergenic_circRNA	+	intergenic	chr13:4265809-4347942	CIRI		gga-miR-12291-3p	TCTCCTCTTGTCCCCTCCCAG	NA	NA
circRNA1017	intergenic_circRNA	intergenic_circRNA	+	intergenic	chr13:4265809-4347942	CIRI		gga-miR-12292-5p	TCTGTGAGGTCCTTGGGG	NA	NA
circRNA1017	intergenic_circRNA	intergenic_circRNA	+	intergenic	chr13:4265809-4347942	CIRI		gga-miR-12293-3p	TGACTGAAGCACTAGATCAAGA	NA	NA
circRNA1017	intergenic_circRNA	intergenic_circRNA	+	intergenic	chr13:4265809-4347942	CIRI		gga-miR-12293-5p	CGCCTCTTGATCTACTGTTCAGT	NA	NA
circRNA1017	intergenic_circRNA	intergenic_circRNA	+	intergenic	chr13:4265809-4347942	CIRI		gga-miR-12294-3p	CCAAGCCTCCCAGGGAAGAAGG	NA	NA
circRNA1017	intergenic_circRNA	intergenic_circRNA	+	intergenic	chr13:4265809-4347942	CIRI		gga-miR-12294-5p	TCTTCCCTCAGCCAGGCTTGACT	NA	NA
circRNA1017	intergenic_circRNA	intergenic_circRNA	+	intergenic	chr13:4265809-4347942	CIRI		gga-miR-12295-3p	CGCTGCCCGCCCCATCCCGACC	NA	NA
circRNA1017	intergenic_circRNA	intergenic_circRNA	+	intergenic	chr13:4265809-4347942	CIRI		gga-miR-12295-5p	ACGGGACGGGGCGGGACGGCGCT	NA	NA
circRNA1017	intergenic_circRNA	intergenic_circRNA	+	intergenic	chr13:4265809-4347942	CIRI		gga-miR-122b	AGTGTGACACTGGTGTTTTT	NA	NA
circRNA1017	intergenic_circRNA	intergenic_circRNA	+	intergenic	chr13:4265809-4347942	CIRI		gga-miR-122b-3p	AAACACCATTGTCACACTCCA	NA	NA
circRNA1017	intergenic_circRNA	intergenic_circRNA	+	intergenic	chr13:4265809-4347942	CIRI		gga-miR-122b-5p	TTTAGTGTGATAATGGCGTTTG	NA	NA
circRNA1017	intergenic_circRNA	intergenic_circRNA	+	intergenic	chr13:4265809-4347942	CIRI		gga-miR-124a-3p	TTAAGGCACGCGGTGAATGCCA	424442|LAMC1,374058|ITGB1,418974|VMO1	NA
circRNA1017	intergenic_circRNA	intergenic_circRNA	+	intergenic	chr13:4265809-4347942	CIRI		gga-miR-124a-5p	GTTCACAGCGGACCTTGAT	NA	NA
circRNA1017	intergenic_circRNA	intergenic_circRNA	+	intergenic	chr13:4265809-4347942	CIRI		gga-miR-124b	TTAAGGCACGCAGTGAATGCCA	NA	NA
circRNA1017	intergenic_circRNA	intergenic_circRNA	+	intergenic	chr13:4265809-4347942	CIRI		gga-miR-124c-3p	TCAAGGTCCGCTGTGAACACGG	NA	NA
circRNA1017	intergenic_circRNA	intergenic_circRNA	+	intergenic	chr13:4265809-4347942	CIRI		gga-miR-124c-5p	CATTCACCGCGTGCCTTAATT	NA	NA
circRNA1017	intergenic_circRNA	intergenic_circRNA	+	intergenic	chr13:4265809-4347942	CIRI		gga-miR-125b-3p	ACAAGTCAGGCTCTTGGGACCT	85508|SCRT2	NA
circRNA1017	intergenic_circRNA	intergenic_circRNA	+	intergenic	chr13:4265809-4347942	CIRI		gga-miR-125b-5p	TCCCTGAGACCCTAACTTGTGA	NA	NA
circRNA1017	intergenic_circRNA	intergenic_circRNA	+	intergenic	chr13:4265809-4347942	CIRI		gga-miR-126-5p	CATTATTACTTTTGGTACGCG	NA	NA
circRNA1017	intergenic_circRNA	intergenic_circRNA	+	intergenic	chr13:4265809-4347942	CIRI		gga-miR-128-1-5p	CGGGGCCGTAACACTGTCTGAGA	416507|RASD1	NA
circRNA1017	intergenic_circRNA	intergenic_circRNA	+	intergenic	chr13:4265809-4347942	CIRI		gga-miR-128-2-5p	GGGGGCCGTTACACTGTAAGAGA	NA	NA
circRNA1017	intergenic_circRNA	intergenic_circRNA	+	intergenic	chr13:4265809-4347942	CIRI		gga-miR-128-3p	TCACAGTGAACCGGTCTCTTT	416092|FOXP1,418143|TMTC1,2660|MSTN	NA
circRNA1017	intergenic_circRNA	intergenic_circRNA	+	intergenic	chr13:4265809-4347942	CIRI		gga-miR-129-1-3p	AAGCCCTTACCCCAAAAAGCAT	NA	NA
circRNA1017	intergenic_circRNA	intergenic_circRNA	+	intergenic	chr13:4265809-4347942	CIRI		gga-miR-129-3p	AAGCCCTTACCCCAAAAAGGAT	NA	NA
circRNA1017	intergenic_circRNA	intergenic_circRNA	+	intergenic	chr13:4265809-4347942	CIRI		gga-miR-129-5p	CTTTTTGCGGTCTGGGCTTGC	NA	NA
circRNA1017	intergenic_circRNA	intergenic_circRNA	+	intergenic	chr13:4265809-4347942	CIRI		gga-miR-1306-3p	TGGACGTTGGCTCTGGTGGTGAT	NA	NA
circRNA1017	intergenic_circRNA	intergenic_circRNA	+	intergenic	chr13:4265809-4347942	CIRI		gga-miR-1306-5p	ACCACCTCCCCTGCAAACGTCCAGT	NA	NA
circRNA1017	intergenic_circRNA	intergenic_circRNA	+	intergenic	chr13:4265809-4347942	CIRI		gga-miR-130a-3p	CAGTGCAATATTAAAAGGGCAT	395231|HOXA3,417774|MDFIC,373953|MAPK1	NA
circRNA1017	intergenic_circRNA	intergenic_circRNA	+	intergenic	chr13:4265809-4347942	CIRI		gga-miR-130a-5p	GCCCTTTTTCTGTTGTACTACT	NA	NA
circRNA1017	intergenic_circRNA	intergenic_circRNA	+	intergenic	chr13:4265809-4347942	CIRI		gga-miR-130b-3p	CAGTGCAATAATGAAAGGGCGT	NA	NA
circRNA1017	intergenic_circRNA	intergenic_circRNA	+	intergenic	chr13:4265809-4347942	CIRI		gga-miR-130b-5p	CCTCTTTCCCTGTTGCACTACT	NA	NA
circRNA1017	intergenic_circRNA	intergenic_circRNA	+	intergenic	chr13:4265809-4347942	CIRI		gga-miR-130c-3p	CAGTGCAATGTTAAAAGGGCAT	NA	NA
circRNA1017	intergenic_circRNA	intergenic_circRNA	+	intergenic	chr13:4265809-4347942	CIRI		gga-miR-130c-5p	GCCCTTTTTATGTTGTACTACT	NA	NA
circRNA1017	intergenic_circRNA	intergenic_circRNA	+	intergenic	chr13:4265809-4347942	CIRI		gga-miR-1329-3p	CCTCGTAGCTTGATCACGATAT	NA	NA
circRNA1017	intergenic_circRNA	intergenic_circRNA	+	intergenic	chr13:4265809-4347942	CIRI		gga-miR-1329-5p	TACAGTGATCACGTTACGATGG	NA	NA
circRNA1017	intergenic_circRNA	intergenic_circRNA	+	intergenic	chr13:4265809-4347942	CIRI		gga-miR-132a-3p	TAACAGTCTACAGCCATGGTCG	NA	NA
circRNA1017	intergenic_circRNA	intergenic_circRNA	+	intergenic	chr13:4265809-4347942	CIRI		gga-miR-132a-5p	ACCGTGGCTTTAGATTGTTACT	NA	NA
circRNA1017	intergenic_circRNA	intergenic_circRNA	+	intergenic	chr13:4265809-4347942	CIRI		gga-miR-132b-3p	TAACAATCTAAAGCCACGGTCG	NA	NA
circRNA1017	intergenic_circRNA	intergenic_circRNA	+	intergenic	chr13:4265809-4347942	CIRI		gga-miR-132b-5p	ACCATGGCTGTAGACTGTTAC	NA	NA
circRNA1017	intergenic_circRNA	intergenic_circRNA	+	intergenic	chr13:4265809-4347942	CIRI		gga-miR-132c-3p	CAGTAAGCAGTCTAGAGCCAAG	NA	NA
circRNA1017	intergenic_circRNA	intergenic_circRNA	+	intergenic	chr13:4265809-4347942	CIRI		gga-miR-132c-5p	AGCCATGACTGTAGACTGTTACT	NA	NA
circRNA1017	intergenic_circRNA	intergenic_circRNA	+	intergenic	chr13:4265809-4347942	CIRI		gga-miR-133a-3p	TTGGTCCCCTTCAACCAGCTGT	83797|Smarcd1	NA
circRNA1017	intergenic_circRNA	intergenic_circRNA	+	intergenic	chr13:4265809-4347942	CIRI		gga-miR-133a-5p	AGCTGGTAAAATGGAACCAAATC	NA	NA
circRNA1017	intergenic_circRNA	intergenic_circRNA	+	intergenic	chr13:4265809-4347942	CIRI		gga-miR-133b	TTGGTCCCCTTCAACCAGCTA	NA	NA
circRNA1017	intergenic_circRNA	intergenic_circRNA	+	intergenic	chr13:4265809-4347942	CIRI		gga-miR-133c-3p	TTGGTCCCCTTCAACCAGCTGC	NA	NA
circRNA1017	intergenic_circRNA	intergenic_circRNA	+	intergenic	chr13:4265809-4347942	CIRI		gga-miR-133c-5p	GCTGGTAAAAAGGAACCAGATC	NA	NA
circRNA1017	intergenic_circRNA	intergenic_circRNA	+	intergenic	chr13:4265809-4347942	CIRI		gga-miR-1354	CATGGTGATGATGTGCTGAAG	NA	NA
circRNA1017	intergenic_circRNA	intergenic_circRNA	+	intergenic	chr13:4265809-4347942	CIRI		gga-miR-135a-1-3p	ATATAGGGATTGAAGCCGTGCA	NA	NA
circRNA1017	intergenic_circRNA	intergenic_circRNA	+	intergenic	chr13:4265809-4347942	CIRI		gga-miR-135a-2-3p	ATGTAGGGATGGAAGCCATGAA	NA	NA
circRNA1017	intergenic_circRNA	intergenic_circRNA	+	intergenic	chr13:4265809-4347942	CIRI		gga-miR-135a-3-3p	ATGTAGGGCGAAAAGCCATGGG	NA	NA
circRNA1017	intergenic_circRNA	intergenic_circRNA	+	intergenic	chr13:4265809-4347942	CIRI		gga-miR-135a-5p	TATGGCTTTTTATTCCTATGTGA	NA	NA
circRNA1017	intergenic_circRNA	intergenic_circRNA	+	intergenic	chr13:4265809-4347942	CIRI		gga-miR-135b	TATGGCTTTTTATTCCTTTT	NA	NA
circRNA1017	intergenic_circRNA	intergenic_circRNA	+	intergenic	chr13:4265809-4347942	CIRI		gga-miR-137-3p	TATTGCTTAAGAATACGCGTAG	NA	NA
circRNA1017	intergenic_circRNA	intergenic_circRNA	+	intergenic	chr13:4265809-4347942	CIRI		gga-miR-138-1-3p	TACTTCACAACACCAGGGTG	NA	NA
circRNA1017	intergenic_circRNA	intergenic_circRNA	+	intergenic	chr13:4265809-4347942	CIRI		gga-miR-138-2-3p	TATTTCACTACACCAGGGTT	NA	NA
circRNA1017	intergenic_circRNA	intergenic_circRNA	+	intergenic	chr13:4265809-4347942	CIRI		gga-miR-138-5p	AGCTGGTGTTGTGAATC	420784|EZH2	NA
circRNA1017	intergenic_circRNA	intergenic_circRNA	+	intergenic	chr13:4265809-4347942	CIRI		gga-miR-1388a-3p	ATCTCAGGTTCGTCAGCCCATG	NA	NA
circRNA1017	intergenic_circRNA	intergenic_circRNA	+	intergenic	chr13:4265809-4347942	CIRI		gga-miR-1388a-5p	AGGACTGTCTAACCTGAGAATG	NA	NA
circRNA1017	intergenic_circRNA	intergenic_circRNA	+	intergenic	chr13:4265809-4347942	CIRI		gga-miR-1388b-3p	TTCTCAGGTTAGACAGTCCTCG	NA	NA
circRNA1017	intergenic_circRNA	intergenic_circRNA	+	intergenic	chr13:4265809-4347942	CIRI		gga-miR-1388b-5p	CATGGGCTGACGAACCTGAGATT	NA	NA
circRNA1017	intergenic_circRNA	intergenic_circRNA	+	intergenic	chr13:4265809-4347942	CIRI		gga-miR-1397-3p	GATGTAACCCAACGCAGCATGA	NA	NA
circRNA1017	intergenic_circRNA	intergenic_circRNA	+	intergenic	chr13:4265809-4347942	CIRI		gga-miR-1397-5p	TGCATTGCGACGGGTTATATCA	NA	NA
circRNA1017	intergenic_circRNA	intergenic_circRNA	+	intergenic	chr13:4265809-4347942	CIRI		gga-miR-140-3p	CCACAGGGTAGAACCACGGAC	NA	NA
circRNA1017	intergenic_circRNA	intergenic_circRNA	+	intergenic	chr13:4265809-4347942	CIRI		gga-miR-140-5p	AGTGGTTTTACCCTATGGTAG	NA	NA
circRNA1017	intergenic_circRNA	intergenic_circRNA	+	intergenic	chr13:4265809-4347942	CIRI		gga-miR-1416-3p	ACAATTGTATGAGTTGAGTACA	NA	NA
circRNA1017	intergenic_circRNA	intergenic_circRNA	+	intergenic	chr13:4265809-4347942	CIRI		gga-miR-1416-5p	TCCTTAACTCATGCCGCTGTG	NA	NA
circRNA1017	intergenic_circRNA	intergenic_circRNA	+	intergenic	chr13:4265809-4347942	CIRI		gga-miR-142-5p	CCCATAAAGTAGAAAGCACTAC	NA	NA
circRNA1017	intergenic_circRNA	intergenic_circRNA	+	intergenic	chr13:4265809-4347942	CIRI		gga-miR-143-3p	TGAGATGAAGCACTGTAGCTCG	NA	NA
circRNA1017	intergenic_circRNA	intergenic_circRNA	+	intergenic	chr13:4265809-4347942	CIRI		gga-miR-143-5p	GGTGCAGTGCTGCATCTCTGG	NA	NA
circRNA1017	intergenic_circRNA	intergenic_circRNA	+	intergenic	chr13:4265809-4347942	CIRI		gga-miR-1434	GTGCGTGATGATGGAAAATT	NA	NA
circRNA1017	intergenic_circRNA	intergenic_circRNA	+	intergenic	chr13:4265809-4347942	CIRI		gga-miR-144-3p	CTACAGTATAGATGATGTACTC	NA	NA
circRNA1017	intergenic_circRNA	intergenic_circRNA	+	intergenic	chr13:4265809-4347942	CIRI		gga-miR-144-5p	GGATATCATCATATACTGTAAG	NA	NA
circRNA1017	intergenic_circRNA	intergenic_circRNA	+	intergenic	chr13:4265809-4347942	CIRI		gga-miR-145-3p	ATTCCTGGAAATACTGTTCTT	NA	NA
circRNA1017	intergenic_circRNA	intergenic_circRNA	+	intergenic	chr13:4265809-4347942	CIRI		gga-miR-145-5p	GTCCAGTTTTCCCAGGAATCCCTT	NA	NA
circRNA1017	intergenic_circRNA	intergenic_circRNA	+	intergenic	chr13:4265809-4347942	CIRI		gga-miR-1451-3p	CGTAACTCGCTGCTGTGAGAGGC	NA	NA
circRNA1017	intergenic_circRNA	intergenic_circRNA	+	intergenic	chr13:4265809-4347942	CIRI		gga-miR-1451-5p	TCGCACAGGAGCAAGTTACCGC	NA	NA
circRNA1017	intergenic_circRNA	intergenic_circRNA	+	intergenic	chr13:4265809-4347942	CIRI		gga-miR-1452	TTGAGATAAGACAGAGGATATT	NA	NA
circRNA1017	intergenic_circRNA	intergenic_circRNA	+	intergenic	chr13:4265809-4347942	CIRI		gga-miR-1453	TGGGCAGCCTCTCAGTGAGCTCT	NA	NA
circRNA1017	intergenic_circRNA	intergenic_circRNA	+	intergenic	chr13:4265809-4347942	CIRI		gga-miR-1454	GTACAATGATGAGACTTTGGCTCC	NA	NA
circRNA1017	intergenic_circRNA	intergenic_circRNA	+	intergenic	chr13:4265809-4347942	CIRI		gga-miR-1456-3p	CGGGGTCGTCGCCGTCCCTTC	NA	NA
circRNA1017	intergenic_circRNA	intergenic_circRNA	+	intergenic	chr13:4265809-4347942	CIRI		gga-miR-1456-5p	GAAAGGACGGAGGCGGCCCGCGC	NA	NA
circRNA1017	intergenic_circRNA	intergenic_circRNA	+	intergenic	chr13:4265809-4347942	CIRI		gga-miR-1457	CACTACAGGCTGCAAAAGGGTT	NA	NA
circRNA1017	intergenic_circRNA	intergenic_circRNA	+	intergenic	chr13:4265809-4347942	CIRI		gga-miR-1458	TTCCTGTGATGCTCATGAGAA	NA	NA
circRNA1017	intergenic_circRNA	intergenic_circRNA	+	intergenic	chr13:4265809-4347942	CIRI		gga-miR-1459	ATCCTGTGATGTTCTATAACTGAGGTTT	NA	NA
circRNA1017	intergenic_circRNA	intergenic_circRNA	+	intergenic	chr13:4265809-4347942	CIRI		gga-miR-1460	AATTTATTGCAGCCTTCTCAGGGT	NA	NA
circRNA1017	intergenic_circRNA	intergenic_circRNA	+	intergenic	chr13:4265809-4347942	CIRI		gga-miR-1462-3p	TATCTGTCCTTGTGAGCCCCAGA	NA	NA
circRNA1017	intergenic_circRNA	intergenic_circRNA	+	intergenic	chr13:4265809-4347942	CIRI		gga-miR-1462-5p	TGGCTTTCCATGACAGGTTGG	NA	NA
circRNA1017	intergenic_circRNA	intergenic_circRNA	+	intergenic	chr13:4265809-4347942	CIRI		gga-miR-1463	GTTCTATGATGCTTTGCTGAGAATT	NA	NA
circRNA1017	intergenic_circRNA	intergenic_circRNA	+	intergenic	chr13:4265809-4347942	CIRI		gga-miR-1464	TGCTGTTTGCAGGGCCGCCTCGGA	NA	NA
circRNA1017	intergenic_circRNA	intergenic_circRNA	+	intergenic	chr13:4265809-4347942	CIRI		gga-miR-1465	TTTCAGAGGTGCTGGGTGCTT	NA	NA
circRNA1017	intergenic_circRNA	intergenic_circRNA	+	intergenic	chr13:4265809-4347942	CIRI		gga-miR-1466	GCGCTCAGGCTGGTGCTGGGGGAT	NA	NA
circRNA1017	intergenic_circRNA	intergenic_circRNA	+	intergenic	chr13:4265809-4347942	CIRI		gga-miR-1467-3p	TCACACCAGAGTAACTGGGATC	NA	NA
circRNA1017	intergenic_circRNA	intergenic_circRNA	+	intergenic	chr13:4265809-4347942	CIRI		gga-miR-1467-5p	TCTCAGCTACATCGGTGTAAATC	395964|CTNNB1	NA
circRNA1017	intergenic_circRNA	intergenic_circRNA	+	intergenic	chr13:4265809-4347942	CIRI		gga-miR-146a-3p	ACCCATGGGGCTCAGTTCTTCAG	NA	NA
circRNA1017	intergenic_circRNA	intergenic_circRNA	+	intergenic	chr13:4265809-4347942	CIRI		gga-miR-146a-5p	TGAGAACTGAATTCCATGGGTT	NA	NA
circRNA1017	intergenic_circRNA	intergenic_circRNA	+	intergenic	chr13:4265809-4347942	CIRI		gga-miR-146b-3p	CCCTATGGATTCAGTTCTGC	408184|GHR	NA
circRNA1017	intergenic_circRNA	intergenic_circRNA	+	intergenic	chr13:4265809-4347942	CIRI		gga-miR-146b-5p	TGAGAACTGAATTCCATAGGCG	NA	NA
circRNA1017	intergenic_circRNA	intergenic_circRNA	+	intergenic	chr13:4265809-4347942	CIRI		gga-miR-146c-3p	AGTCCATGGTATTCAGTTCTCT	NA	NA
circRNA1017	intergenic_circRNA	intergenic_circRNA	+	intergenic	chr13:4265809-4347942	CIRI		gga-miR-146c-5p	TGAGAACTGAATTCCATGGACTG	NA	NA
circRNA1017	intergenic_circRNA	intergenic_circRNA	+	intergenic	chr13:4265809-4347942	CIRI		gga-miR-147	GTGTGCGGAAATGCTTCTGC	NA	NA
circRNA1017	intergenic_circRNA	intergenic_circRNA	+	intergenic	chr13:4265809-4347942	CIRI		gga-miR-148a-3p	TCAGTGCACTACAGAACTTTGT	NA	NA
circRNA1017	intergenic_circRNA	intergenic_circRNA	+	intergenic	chr13:4265809-4347942	CIRI		gga-miR-148a-5p	AAAGTTCTGTGACACTCAGACT	416588|PDPK1	NA
circRNA1017	intergenic_circRNA	intergenic_circRNA	+	intergenic	chr13:4265809-4347942	CIRI		gga-miR-148b-3p	TCAGTGCATCACAGAACTTGGT	NA	NA
circRNA1017	intergenic_circRNA	intergenic_circRNA	+	intergenic	chr13:4265809-4347942	CIRI		gga-miR-148b-5p	GAGGTTCTGTCCTACACTCCGGCT	NA	NA
circRNA1017	intergenic_circRNA	intergenic_circRNA	+	intergenic	chr13:4265809-4347942	CIRI		gga-miR-153-3p	TTGCATAGTCACAAAAGTGA	NA	NA
circRNA1017	intergenic_circRNA	intergenic_circRNA	+	intergenic	chr13:4265809-4347942	CIRI		gga-miR-153-5p	TCATTTTTGTGATGTTGCAGCT	NA	NA
circRNA1017	intergenic_circRNA	intergenic_circRNA	+	intergenic	chr13:4265809-4347942	CIRI		gga-miR-155	TTAATGCTAATCGTGATAGGGG	424304|GTDC1,424045|MYO1B,396392|GATA4	NA
circRNA1017	intergenic_circRNA	intergenic_circRNA	+	intergenic	chr13:4265809-4347942	CIRI		gga-miR-1550-3p	CTTCACTTACACTGCTCACTGGT	NA	NA
circRNA1017	intergenic_circRNA	intergenic_circRNA	+	intergenic	chr13:4265809-4347942	CIRI		gga-miR-1550-5p	TGATGGGGGTGTAGTGCAGCA	NA	NA
circRNA1017	intergenic_circRNA	intergenic_circRNA	+	intergenic	chr13:4265809-4347942	CIRI		gga-miR-1551-3p	TGAGTTTGTGTTGCTGCTTTCT	NA	NA
circRNA1017	intergenic_circRNA	intergenic_circRNA	+	intergenic	chr13:4265809-4347942	CIRI		gga-miR-1551-5p	CTAGCAGCAAAAAGAACTTCAGA	NA	NA
circRNA1017	intergenic_circRNA	intergenic_circRNA	+	intergenic	chr13:4265809-4347942	CIRI		gga-miR-1552-3p	CTAGCTGCTCTGCACTGACTG	NA	NA
circRNA1017	intergenic_circRNA	intergenic_circRNA	+	intergenic	chr13:4265809-4347942	CIRI		gga-miR-1553-3p	TGTGGTGGGAGGACAGTGATGT	NA	NA
circRNA1017	intergenic_circRNA	intergenic_circRNA	+	intergenic	chr13:4265809-4347942	CIRI		gga-miR-1553-5p	AGTCCTGTCCTGTCTACCTACTGT	NA	NA
circRNA1017	intergenic_circRNA	intergenic_circRNA	+	intergenic	chr13:4265809-4347942	CIRI		gga-miR-1554	GCAGGTGATGAGGCTTTGCTG	NA	NA
circRNA1017	intergenic_circRNA	intergenic_circRNA	+	intergenic	chr13:4265809-4347942	CIRI		gga-miR-1555-3p	CAGGGTTATTGGTTTTGTGTGA	416698|SLC35B4	NA
circRNA1017	intergenic_circRNA	intergenic_circRNA	+	intergenic	chr13:4265809-4347942	CIRI		gga-miR-1555-5p	AGCAAACCCTTCACCCTGCC	NA	NA
circRNA1017	intergenic_circRNA	intergenic_circRNA	+	intergenic	chr13:4265809-4347942	CIRI		gga-miR-1556	TGCAGGCTGGAAGTAGGAGTGT	NA	NA
circRNA1017	intergenic_circRNA	intergenic_circRNA	+	intergenic	chr13:4265809-4347942	CIRI		gga-miR-1557	CCCGTCGGCTGAGCGGCTGC	NA	NA
circRNA1017	intergenic_circRNA	intergenic_circRNA	+	intergenic	chr13:4265809-4347942	CIRI		gga-miR-1558	CTGCTGTGATGGGAGCTCTG	NA	NA
circRNA1017	intergenic_circRNA	intergenic_circRNA	+	intergenic	chr13:4265809-4347942	CIRI		gga-miR-1559-3p	AGTTACATGTATGCATCGAGCA	NA	NA
circRNA1017	intergenic_circRNA	intergenic_circRNA	+	intergenic	chr13:4265809-4347942	CIRI		gga-miR-1560-3p	GCATCTCTGGACGCGCTCGTTC	NA	NA
circRNA1017	intergenic_circRNA	intergenic_circRNA	+	intergenic	chr13:4265809-4347942	CIRI		gga-miR-1562-3p	TGTGCCCCGTGTATGCAGTGCA	NA	NA
circRNA1017	intergenic_circRNA	intergenic_circRNA	+	intergenic	chr13:4265809-4347942	CIRI		gga-miR-1562-5p	GCACTGTAGATGGAGGGGCTGC	NA	NA
circRNA1017	intergenic_circRNA	intergenic_circRNA	+	intergenic	chr13:4265809-4347942	CIRI		gga-miR-1563	GCACATGATGAGGAAGCACTGAAA	NA	NA
circRNA1017	intergenic_circRNA	intergenic_circRNA	+	intergenic	chr13:4265809-4347942	CIRI		gga-miR-1564-3p	CTCCTCTGCCGTGCTGGTTGTG	NA	NA
circRNA1017	intergenic_circRNA	intergenic_circRNA	+	intergenic	chr13:4265809-4347942	CIRI		gga-miR-1564-5p	GCAATGAACACGGCAGTAGAGGT	NA	NA
circRNA1017	intergenic_circRNA	intergenic_circRNA	+	intergenic	chr13:4265809-4347942	CIRI		gga-miR-1565	CGAGGGTCGTGCCTGGTTTTGCT	NA	NA
circRNA1017	intergenic_circRNA	intergenic_circRNA	+	intergenic	chr13:4265809-4347942	CIRI		gga-miR-1567	GACTGCTCATGGCTGCCTGTTC	NA	NA
circRNA1017	intergenic_circRNA	intergenic_circRNA	+	intergenic	chr13:4265809-4347942	CIRI		gga-miR-1568	GACTCATAGATCTGAAGGCAG	NA	NA
circRNA1017	intergenic_circRNA	intergenic_circRNA	+	intergenic	chr13:4265809-4347942	CIRI		gga-miR-1569	TGTTTGGGACGTTGCTCTGCAG	NA	NA
circRNA1017	intergenic_circRNA	intergenic_circRNA	+	intergenic	chr13:4265809-4347942	CIRI		gga-miR-1570	GAAGGGTGTGCAGAAGAATGTGA	NA	NA
circRNA1017	intergenic_circRNA	intergenic_circRNA	+	intergenic	chr13:4265809-4347942	CIRI		gga-miR-1571	TGTTTCCTATCCAGGCAGCACT	NA	NA
circRNA1017	intergenic_circRNA	intergenic_circRNA	+	intergenic	chr13:4265809-4347942	CIRI		gga-miR-1572	GAACCTGACACACGGGCCTGC	NA	NA
circRNA1017	intergenic_circRNA	intergenic_circRNA	+	intergenic	chr13:4265809-4347942	CIRI		gga-miR-1573	TGTTCTGCAGGTGCCAGTCT	NA	NA
circRNA1017	intergenic_circRNA	intergenic_circRNA	+	intergenic	chr13:4265809-4347942	CIRI		gga-miR-1574-3p	ACAGGAGGATGTCAGGAAGCTT	NA	NA
circRNA1017	intergenic_circRNA	intergenic_circRNA	+	intergenic	chr13:4265809-4347942	CIRI		gga-miR-1574-5p	CTGTGACTTCTCCTTGTCAGA	NA	NA
circRNA1017	intergenic_circRNA	intergenic_circRNA	+	intergenic	chr13:4265809-4347942	CIRI		gga-miR-1575	CTGGCAGCACGTAGGAGCAGG	NA	NA
circRNA1017	intergenic_circRNA	intergenic_circRNA	+	intergenic	chr13:4265809-4347942	CIRI		gga-miR-1577	CTCAGGGGTGGAAGTAGGAGAA	NA	NA
circRNA1017	intergenic_circRNA	intergenic_circRNA	+	intergenic	chr13:4265809-4347942	CIRI		gga-miR-1578	TGTGCCGTTCTGACACAGCTCT	NA	NA
circRNA1017	intergenic_circRNA	intergenic_circRNA	+	intergenic	chr13:4265809-4347942	CIRI		gga-miR-1580	CGGCTTCTCGGTACCTGCGTT	NA	NA
circRNA1017	intergenic_circRNA	intergenic_circRNA	+	intergenic	chr13:4265809-4347942	CIRI		gga-miR-1581	CGAGCCGAAGGGGTGGGCGCTGC	NA	NA
circRNA1017	intergenic_circRNA	intergenic_circRNA	+	intergenic	chr13:4265809-4347942	CIRI		gga-miR-1582	GAAAGAGAGCCAGAACACAG	NA	NA
circRNA1017	intergenic_circRNA	intergenic_circRNA	+	intergenic	chr13:4265809-4347942	CIRI		gga-miR-1583	CGTAGGGCCGTGGGACGGCA	NA	NA
circRNA1017	intergenic_circRNA	intergenic_circRNA	+	intergenic	chr13:4265809-4347942	CIRI		gga-miR-1584	CCGGGTGGGGCTGGGCTGGG	NA	NA
circRNA1017	intergenic_circRNA	intergenic_circRNA	+	intergenic	chr13:4265809-4347942	CIRI		gga-miR-1585	AGTGCCCAGGTGTGGTTAATCCTG	NA	NA
circRNA1017	intergenic_circRNA	intergenic_circRNA	+	intergenic	chr13:4265809-4347942	CIRI		gga-miR-1586	CAGTCAGCTGTGGGTGGGTGGCA	NA	NA
circRNA1017	intergenic_circRNA	intergenic_circRNA	+	intergenic	chr13:4265809-4347942	CIRI		gga-miR-1587	GGGCTGGGCTGGGCTGGGCA	NA	NA
circRNA1017	intergenic_circRNA	intergenic_circRNA	+	intergenic	chr13:4265809-4347942	CIRI		gga-miR-1588	CAGGAACCAGCTTTCGGCTCT	NA	NA
circRNA1017	intergenic_circRNA	intergenic_circRNA	+	intergenic	chr13:4265809-4347942	CIRI		gga-miR-1589	CAGCCTCTGCTGATCGTCTTTT	NA	NA
circRNA1017	intergenic_circRNA	intergenic_circRNA	+	intergenic	chr13:4265809-4347942	CIRI		gga-miR-1590	AGGGACAAATTGCTCTCTGGAAG	NA	NA
circRNA1017	intergenic_circRNA	intergenic_circRNA	+	intergenic	chr13:4265809-4347942	CIRI		gga-miR-1591-5p	TGATTCATTGCCTGGCTCTGC	NA	NA
circRNA1017	intergenic_circRNA	intergenic_circRNA	+	intergenic	chr13:4265809-4347942	CIRI		gga-miR-1592	CACTGCCTCAGACAACGGGTGT	NA	NA
circRNA1017	intergenic_circRNA	intergenic_circRNA	+	intergenic	chr13:4265809-4347942	CIRI		gga-miR-1593	ACCATCTGATTTGGACACGCA	NA	NA
circRNA1017	intergenic_circRNA	intergenic_circRNA	+	intergenic	chr13:4265809-4347942	CIRI		gga-miR-1594	TGGTGGGGATGGGTTGGGGTT	396433|TNNT2	NA
circRNA1017	intergenic_circRNA	intergenic_circRNA	+	intergenic	chr13:4265809-4347942	CIRI		gga-miR-1595-3p	TAGCCCCGCTGTCCTACTGCTG	NA	NA
circRNA1017	intergenic_circRNA	intergenic_circRNA	+	intergenic	chr13:4265809-4347942	CIRI		gga-miR-1595-5p	AAGCACGAGTGTGGTGGAGCTC	NA	NA
circRNA1017	intergenic_circRNA	intergenic_circRNA	+	intergenic	chr13:4265809-4347942	CIRI		gga-miR-1596-3p	AAAGGTGGCCGTGGGTGAATGA	NA	NA
circRNA1017	intergenic_circRNA	intergenic_circRNA	+	intergenic	chr13:4265809-4347942	CIRI		gga-miR-1596-5p	ATTCTCCTTCAATCCATCTTTGT	NA	NA
circRNA1017	intergenic_circRNA	intergenic_circRNA	+	intergenic	chr13:4265809-4347942	CIRI		gga-miR-1597-3p	TGAGGAGCTCTGCAAGCATGCA	NA	NA
circRNA1017	intergenic_circRNA	intergenic_circRNA	+	intergenic	chr13:4265809-4347942	CIRI		gga-miR-1597-5p	ATGTTTACAGGGCTCTTCATT	NA	NA
circRNA1017	intergenic_circRNA	intergenic_circRNA	+	intergenic	chr13:4265809-4347942	CIRI		gga-miR-1599	GGAGGGAGGAAAAAAAAAAA	NA	NA
circRNA1017	intergenic_circRNA	intergenic_circRNA	+	intergenic	chr13:4265809-4347942	CIRI		gga-miR-15a	TAGCAGCACATAATGGTTTGT	421186|FKBP5,396188|HSP90AB1	NA
circRNA1017	intergenic_circRNA	intergenic_circRNA	+	intergenic	chr13:4265809-4347942	CIRI		gga-miR-15b-3p	GAATCATTATTTGCTGCTTTA	NA	NA
circRNA1017	intergenic_circRNA	intergenic_circRNA	+	intergenic	chr13:4265809-4347942	CIRI		gga-miR-15b-5p	TAGCAGCACATCATGGTTTGCA	395727|ATF2,396188|HSP90AB1	NA
circRNA1017	intergenic_circRNA	intergenic_circRNA	+	intergenic	chr13:4265809-4347942	CIRI		gga-miR-15c-3p	CAGACCATTCTGGGCTGCCTCA	NA	NA
circRNA1017	intergenic_circRNA	intergenic_circRNA	+	intergenic	chr13:4265809-4347942	CIRI		gga-miR-15c-5p	TAGCAGCACATCATGGTTTGTA	421186|FKBP5,396188|HSP90AB1	NA
circRNA1017	intergenic_circRNA	intergenic_circRNA	+	intergenic	chr13:4265809-4347942	CIRI		gga-miR-16-1-3p	CCAGTATTAACTGTGCTGCTGAA	NA	NA
circRNA1017	intergenic_circRNA	intergenic_circRNA	+	intergenic	chr13:4265809-4347942	CIRI		gga-miR-16-2-3p	CCAATATTATTGTGCTGCTTAA	NA	NA
circRNA1017	intergenic_circRNA	intergenic_circRNA	+	intergenic	chr13:4265809-4347942	CIRI		gga-miR-16-5p	TAGCAGCACGTAAATATTGGTG	396282|BCL2,374231|FOXO1	NA
circRNA1017	intergenic_circRNA	intergenic_circRNA	+	intergenic	chr13:4265809-4347942	CIRI		gga-miR-1600	TGGGCTGACAACAGAGGGCC	NA	NA
circRNA1017	intergenic_circRNA	intergenic_circRNA	+	intergenic	chr13:4265809-4347942	CIRI		gga-miR-1601	AGTGTGAGCAGGTGCAGAGCTG	NA	NA
circRNA1017	intergenic_circRNA	intergenic_circRNA	+	intergenic	chr13:4265809-4347942	CIRI		gga-miR-1602	TGGGCTCTGCATCACCCCATGG	NA	NA
circRNA1017	intergenic_circRNA	intergenic_circRNA	+	intergenic	chr13:4265809-4347942	CIRI		gga-miR-1603	AGTGGTTGGTTTGGTGCTGTC	NA	NA
circRNA1017	intergenic_circRNA	intergenic_circRNA	+	intergenic	chr13:4265809-4347942	CIRI		gga-miR-1604	TGGGCCCAGGGCTGTGCTGGAGA	NA	NA
circRNA1017	intergenic_circRNA	intergenic_circRNA	+	intergenic	chr13:4265809-4347942	CIRI		gga-miR-1605	AGGGTTTCATGTGTATCTCTTG	NA	NA
circRNA1017	intergenic_circRNA	intergenic_circRNA	+	intergenic	chr13:4265809-4347942	CIRI		gga-miR-1606	AGGGGGCAACAGAACAGTCCTGA	NA	NA
circRNA1017	intergenic_circRNA	intergenic_circRNA	+	intergenic	chr13:4265809-4347942	CIRI		gga-miR-1608	TGGGACAGTGGCTGCGCCCTCT	NA	NA
circRNA1017	intergenic_circRNA	intergenic_circRNA	+	intergenic	chr13:4265809-4347942	CIRI		gga-miR-1609	AGGCTGAGGCTGTGCTGGTTGT	NA	NA
circRNA1017	intergenic_circRNA	intergenic_circRNA	+	intergenic	chr13:4265809-4347942	CIRI		gga-miR-1610	TGGCTTGTGGTGGAACGGGCG	NA	NA
circRNA1017	intergenic_circRNA	intergenic_circRNA	+	intergenic	chr13:4265809-4347942	CIRI		gga-miR-1611	GGAGGGCTTGCAGGCGGTGTGC	NA	NA
circRNA1017	intergenic_circRNA	intergenic_circRNA	+	intergenic	chr13:4265809-4347942	CIRI		gga-miR-1612	GAAGGAAAAGGAGCTGACTGGG	416698|SLC35B4	NA
circRNA1017	intergenic_circRNA	intergenic_circRNA	+	intergenic	chr13:4265809-4347942	CIRI		gga-miR-1613	TACATGCGTATATTCTGGCAG	NA	NA
circRNA1017	intergenic_circRNA	intergenic_circRNA	+	intergenic	chr13:4265809-4347942	CIRI		gga-miR-1614-3p	CAGGGAGGAACTGCCAGCAGA	NA	NA
circRNA1017	intergenic_circRNA	intergenic_circRNA	+	intergenic	chr13:4265809-4347942	CIRI		gga-miR-1614-5p	GGCATGGCAGACTCACCCTGC	NA	NA
circRNA1017	intergenic_circRNA	intergenic_circRNA	+	intergenic	chr13:4265809-4347942	CIRI		gga-miR-1615	TGGCAGCTGCACAGAAGCCCTTT	NA	NA
circRNA1017	intergenic_circRNA	intergenic_circRNA	+	intergenic	chr13:4265809-4347942	CIRI		gga-miR-1616	TGGATCCTGCAGTTTGCTTTCA	NA	NA
circRNA1017	intergenic_circRNA	intergenic_circRNA	+	intergenic	chr13:4265809-4347942	CIRI		gga-miR-1617	AGAGGCCTTCAGATACTGTTTT	NA	NA
circRNA1017	intergenic_circRNA	intergenic_circRNA	+	intergenic	chr13:4265809-4347942	CIRI		gga-miR-1618-3p	GAGCCCGGAGCCAGGCTGCTGT	NA	NA
circRNA1017	intergenic_circRNA	intergenic_circRNA	+	intergenic	chr13:4265809-4347942	CIRI		gga-miR-1618-5p	TGCATCCTGGCTCCTGGCGTCC	NA	NA
circRNA1017	intergenic_circRNA	intergenic_circRNA	+	intergenic	chr13:4265809-4347942	CIRI		gga-miR-1619	AGAATTCATAGCAATACGGACT	NA	NA
circRNA1017	intergenic_circRNA	intergenic_circRNA	+	intergenic	chr13:4265809-4347942	CIRI		gga-miR-1620	ACTTTAATGGGCTTTGGATCAC	427830|SLC13A2	NA
circRNA1017	intergenic_circRNA	intergenic_circRNA	+	intergenic	chr13:4265809-4347942	CIRI		gga-miR-1621-5p	ACCGGCTGCCTCGGTGGCAC	NA	NA
circRNA1017	intergenic_circRNA	intergenic_circRNA	+	intergenic	chr13:4265809-4347942	CIRI		gga-miR-1622	CACATATGATGAGTACTGATG	NA	NA
circRNA1017	intergenic_circRNA	intergenic_circRNA	+	intergenic	chr13:4265809-4347942	CIRI		gga-miR-1623	GCAGGCACAGACAGGCAGTA	395964|CTNNB1	NA
circRNA1017	intergenic_circRNA	intergenic_circRNA	+	intergenic	chr13:4265809-4347942	CIRI		gga-miR-1624	ACACCGCACTGGCAGGGAGCA	NA	NA
circRNA1017	intergenic_circRNA	intergenic_circRNA	+	intergenic	chr13:4265809-4347942	CIRI		gga-miR-1625-3p	GCAGCAGAATATCCCTGCCATT	NA	NA
circRNA1017	intergenic_circRNA	intergenic_circRNA	+	intergenic	chr13:4265809-4347942	CIRI		gga-miR-1625-5p	TGGACCAGGGCTCTTCCTGCTGGCT	NA	NA
circRNA1017	intergenic_circRNA	intergenic_circRNA	+	intergenic	chr13:4265809-4347942	CIRI		gga-miR-1626-3p	TCTGGAAGTTGCCCTGGACGTG	NA	NA
circRNA1017	intergenic_circRNA	intergenic_circRNA	+	intergenic	chr13:4265809-4347942	CIRI		gga-miR-1626-5p	TTTCCATGGCAGACTTTCTAGGCT	NA	NA
circRNA1017	intergenic_circRNA	intergenic_circRNA	+	intergenic	chr13:4265809-4347942	CIRI		gga-miR-1627-3p	CAGCCACGCTACTGTCACTGGT	NA	NA
circRNA1017	intergenic_circRNA	intergenic_circRNA	+	intergenic	chr13:4265809-4347942	CIRI		gga-miR-1627-5p	GAAGTGACATGTGGTTGATGG	NA	NA
circRNA1017	intergenic_circRNA	intergenic_circRNA	+	intergenic	chr13:4265809-4347942	CIRI		gga-miR-1628	AAGAGCTCTTCCTGTTGTGACC	NA	NA
circRNA1017	intergenic_circRNA	intergenic_circRNA	+	intergenic	chr13:4265809-4347942	CIRI		gga-miR-1629	TGCTGTCGGTGGGTTTGTTCT	NA	NA
circRNA1017	intergenic_circRNA	intergenic_circRNA	+	intergenic	chr13:4265809-4347942	CIRI		gga-miR-1630	AAAGAGGAAACTGAAGCTGAAA	NA	NA
circRNA1017	intergenic_circRNA	intergenic_circRNA	+	intergenic	chr13:4265809-4347942	CIRI		gga-miR-1631	AAACTGGCGACGTGGGACGGTC	NA	NA
circRNA1017	intergenic_circRNA	intergenic_circRNA	+	intergenic	chr13:4265809-4347942	CIRI		gga-miR-1632-3p	AACTCATTCATTAACCAGCTTTT	NA	NA
circRNA1017	intergenic_circRNA	intergenic_circRNA	+	intergenic	chr13:4265809-4347942	CIRI		gga-miR-1632-5p	TGCTTGTTTTTGGATGAGCTTGC	NA	NA
circRNA1017	intergenic_circRNA	intergenic_circRNA	+	intergenic	chr13:4265809-4347942	CIRI		gga-miR-1633	TGCGCTTCTGCTCAGCTCGGTGT	NA	NA
circRNA1017	intergenic_circRNA	intergenic_circRNA	+	intergenic	chr13:4265809-4347942	CIRI		gga-miR-1635	TGCCCAGGCTGTGCTGTGCTCTGGG	NA	NA
circRNA1017	intergenic_circRNA	intergenic_circRNA	+	intergenic	chr13:4265809-4347942	CIRI		gga-miR-1636	TGCAGGTGATGGCGGGGCTG	NA	NA
circRNA1017	intergenic_circRNA	intergenic_circRNA	+	intergenic	chr13:4265809-4347942	CIRI		gga-miR-1637	TGATAGCTGCTGTGGCACGGA	NA	NA
circRNA1017	intergenic_circRNA	intergenic_circRNA	+	intergenic	chr13:4265809-4347942	CIRI		gga-miR-1638	GTAGTTTGTGTTGTTTGTTT	NA	NA
circRNA1017	intergenic_circRNA	intergenic_circRNA	+	intergenic	chr13:4265809-4347942	CIRI		gga-miR-1639	TTGTGCAAGGTACGTTGGGTT	NA	NA
circRNA1017	intergenic_circRNA	intergenic_circRNA	+	intergenic	chr13:4265809-4347942	CIRI		gga-miR-1640	TTGTCACTGCAGGGCCCCGCGGCC	NA	NA
circRNA1017	intergenic_circRNA	intergenic_circRNA	+	intergenic	chr13:4265809-4347942	CIRI		gga-miR-1641	TGAGGATTAATGACTGTCTGGG	NA	NA
circRNA1017	intergenic_circRNA	intergenic_circRNA	+	intergenic	chr13:4265809-4347942	CIRI		gga-miR-1642	TGAGAGGCTGTCAGTTTGTGGGG	NA	NA
circRNA1017	intergenic_circRNA	intergenic_circRNA	+	intergenic	chr13:4265809-4347942	CIRI		gga-miR-1643-3p	TAAAAGTGCTGCTGGTGGAAGAA	NA	NA
circRNA1017	intergenic_circRNA	intergenic_circRNA	+	intergenic	chr13:4265809-4347942	CIRI		gga-miR-1643-5p	TCTTATCACGAGGAGCACTTTT	NA	NA
circRNA1017	intergenic_circRNA	intergenic_circRNA	+	intergenic	chr13:4265809-4347942	CIRI		gga-miR-1644	TCTGTTGTGCAGGGCTGTGCT	NA	NA
circRNA1017	intergenic_circRNA	intergenic_circRNA	+	intergenic	chr13:4265809-4347942	CIRI		gga-miR-1645	TCTGCTGAAGTACTGTCAGA	NA	NA
circRNA1017	intergenic_circRNA	intergenic_circRNA	+	intergenic	chr13:4265809-4347942	CIRI		gga-miR-1646	TCTGCCCTGCAGCACTGAGATCT	NA	NA
circRNA1017	intergenic_circRNA	intergenic_circRNA	+	intergenic	chr13:4265809-4347942	CIRI		gga-miR-1647	TCTCTGCCTGAGGGGTACTCT	NA	NA
circRNA1017	intergenic_circRNA	intergenic_circRNA	+	intergenic	chr13:4265809-4347942	CIRI		gga-miR-1648-3p	TGGGAGTGGAGCGGAGCTGTC	NA	NA
circRNA1017	intergenic_circRNA	intergenic_circRNA	+	intergenic	chr13:4265809-4347942	CIRI		gga-miR-1648-5p	CGGCTCGGCTCGGCTCCGCTC	NA	NA
circRNA1017	intergenic_circRNA	intergenic_circRNA	+	intergenic	chr13:4265809-4347942	CIRI		gga-miR-1649-3p	CTCCGTGCACTCTGCAGGCA	NA	NA
circRNA1017	intergenic_circRNA	intergenic_circRNA	+	intergenic	chr13:4265809-4347942	CIRI		gga-miR-1649-5p	TCCTGCAGAAGGTGCGGCTG	NA	NA
circRNA1017	intergenic_circRNA	intergenic_circRNA	+	intergenic	chr13:4265809-4347942	CIRI		gga-miR-1650	TCCTCTGAGCTCAGCTTCGCCTCT	NA	NA
circRNA1017	intergenic_circRNA	intergenic_circRNA	+	intergenic	chr13:4265809-4347942	CIRI		gga-miR-1651-3p	TTGCTTTTGTTGGCCTCTGCTG	NA	NA
circRNA1017	intergenic_circRNA	intergenic_circRNA	+	intergenic	chr13:4265809-4347942	CIRI		gga-miR-1651-5p	GCTAAGACTGATAAAAGCAAGC	NA	NA
circRNA1017	intergenic_circRNA	intergenic_circRNA	+	intergenic	chr13:4265809-4347942	CIRI		gga-miR-1652	TCCCTGTGTCCCCTCGGTGGCA	NA	NA
circRNA1017	intergenic_circRNA	intergenic_circRNA	+	intergenic	chr13:4265809-4347942	CIRI		gga-miR-1653	CAGGAGCTGTGCTGCATGCAGG	NA	NA
circRNA1017	intergenic_circRNA	intergenic_circRNA	+	intergenic	chr13:4265809-4347942	CIRI		gga-miR-1654	TTGCTGGTGGAGGGAGCTGAG	NA	NA
circRNA1017	intergenic_circRNA	intergenic_circRNA	+	intergenic	chr13:4265809-4347942	CIRI		gga-miR-1655-3p	ATTTACCCATGGTGGGCTGATA	NA	NA
circRNA1017	intergenic_circRNA	intergenic_circRNA	+	intergenic	chr13:4265809-4347942	CIRI		gga-miR-1655-5p	TCAGCTGGTCTTGGGTAAATGC	NA	NA
circRNA1017	intergenic_circRNA	intergenic_circRNA	+	intergenic	chr13:4265809-4347942	CIRI		gga-miR-1656	TCACCAGCGGGCATTGGCATCA	NA	NA
circRNA1017	intergenic_circRNA	intergenic_circRNA	+	intergenic	chr13:4265809-4347942	CIRI		gga-miR-1657	TATATGTGTATTGTTGGTGTGTG	NA	NA
circRNA1017	intergenic_circRNA	intergenic_circRNA	+	intergenic	chr13:4265809-4347942	CIRI		gga-miR-1658-3p	GAGCTGTGGGTTGGTGTTGATGG	NA	NA
circRNA1017	intergenic_circRNA	intergenic_circRNA	+	intergenic	chr13:4265809-4347942	CIRI		gga-miR-1658-5p	TATACCACCCCCAGGAGTTCTGC	NA	NA
circRNA1017	intergenic_circRNA	intergenic_circRNA	+	intergenic	chr13:4265809-4347942	CIRI		gga-miR-1659	TAGGGCAGAATGAAGGAGTCCCT	NA	NA
circRNA1017	intergenic_circRNA	intergenic_circRNA	+	intergenic	chr13:4265809-4347942	CIRI		gga-miR-1660	TAGGCCTGTGTTTTTGTGCATA	NA	NA
circRNA1017	intergenic_circRNA	intergenic_circRNA	+	intergenic	chr13:4265809-4347942	CIRI		gga-miR-1661	TAGCAGATGTTTAGGAATGTGCCT	NA	NA
circRNA1017	intergenic_circRNA	intergenic_circRNA	+	intergenic	chr13:4265809-4347942	CIRI		gga-miR-1662	TTGACATCATCATACTTGGGAT	NA	NA
circRNA1017	intergenic_circRNA	intergenic_circRNA	+	intergenic	chr13:4265809-4347942	CIRI		gga-miR-1663-3p	TGGCATCCAGAACAGCGGTAC	NA	NA
circRNA1017	intergenic_circRNA	intergenic_circRNA	+	intergenic	chr13:4265809-4347942	CIRI		gga-miR-1663-5p	TACCACTGTCCTGGGTGCCT	NA	NA
circRNA1017	intergenic_circRNA	intergenic_circRNA	+	intergenic	chr13:4265809-4347942	CIRI		gga-miR-1664-3p	TCTGTGACCTCATTTACCTCC	NA	NA
circRNA1017	intergenic_circRNA	intergenic_circRNA	+	intergenic	chr13:4265809-4347942	CIRI		gga-miR-1664-5p	CCAGACAGGGAGAGAACAGG	NA	NA
circRNA1017	intergenic_circRNA	intergenic_circRNA	+	intergenic	chr13:4265809-4347942	CIRI		gga-miR-1666	TAACGCCACGGGGCTGAGGCTG	NA	NA
circRNA1017	intergenic_circRNA	intergenic_circRNA	+	intergenic	chr13:4265809-4347942	CIRI		gga-miR-1667-3p	TAACATGATGTCAGGATTTCCC	NA	NA
circRNA1017	intergenic_circRNA	intergenic_circRNA	+	intergenic	chr13:4265809-4347942	CIRI		gga-miR-1668-3p	TGCTGTGTCCTCACTCACCTT	NA	NA
circRNA1017	intergenic_circRNA	intergenic_circRNA	+	intergenic	chr13:4265809-4347942	CIRI		gga-miR-1668-5p	GTGGGCTGGGAGCACAGGCACT	NA	NA
circRNA1017	intergenic_circRNA	intergenic_circRNA	+	intergenic	chr13:4265809-4347942	CIRI		gga-miR-1669	GTGGGCTCAGAGCAGGCACA	NA	NA
circRNA1017	intergenic_circRNA	intergenic_circRNA	+	intergenic	chr13:4265809-4347942	CIRI		gga-miR-1670	GTGGGACGTAGCCTCACAGTGG	NA	NA
circRNA1017	intergenic_circRNA	intergenic_circRNA	+	intergenic	chr13:4265809-4347942	CIRI		gga-miR-1671	GTGAGGACTGTTGAGTGGCCAAA	NA	NA
circRNA1017	intergenic_circRNA	intergenic_circRNA	+	intergenic	chr13:4265809-4347942	CIRI		gga-miR-1672	GTCAGGCCAGGAAGGGATGTGAGG	NA	NA
circRNA1017	intergenic_circRNA	intergenic_circRNA	+	intergenic	chr13:4265809-4347942	CIRI		gga-miR-1673	GGTGTGAGTGGAAGTCAGAGGT	NA	NA
circRNA1017	intergenic_circRNA	intergenic_circRNA	+	intergenic	chr13:4265809-4347942	CIRI		gga-miR-1674	GGGCTATGATGCTGGATTTTCTGAG	NA	NA
circRNA1017	intergenic_circRNA	intergenic_circRNA	+	intergenic	chr13:4265809-4347942	CIRI		gga-miR-1676-5p	CCTGACTCATCCCCTTTGCTCC	NA	NA
circRNA1017	intergenic_circRNA	intergenic_circRNA	+	intergenic	chr13:4265809-4347942	CIRI		gga-miR-1677-3p	TGACTTCAGTAGGAGCAGGATT	NA	NA
circRNA1017	intergenic_circRNA	intergenic_circRNA	+	intergenic	chr13:4265809-4347942	CIRI		gga-miR-1677-5p	TCCTGCACCGCTGAAGTCAAT	NA	NA
circRNA1017	intergenic_circRNA	intergenic_circRNA	+	intergenic	chr13:4265809-4347942	CIRI		gga-miR-1678	TTTGACAAAGACAGAAGGAGCT	NA	NA
circRNA1017	intergenic_circRNA	intergenic_circRNA	+	intergenic	chr13:4265809-4347942	CIRI		gga-miR-1679	TTGTCAGCACAGTGGTATATGCA	NA	NA
circRNA1017	intergenic_circRNA	intergenic_circRNA	+	intergenic	chr13:4265809-4347942	CIRI		gga-miR-1680-5p	TTCCTCCTGGGTACAACTCTGC	NA	NA
circRNA1017	intergenic_circRNA	intergenic_circRNA	+	intergenic	chr13:4265809-4347942	CIRI		gga-miR-1681	TTCACATGATGTCTTGCTGATG	NA	NA
circRNA1017	intergenic_circRNA	intergenic_circRNA	+	intergenic	chr13:4265809-4347942	CIRI		gga-miR-1682	TGGGTCAGATGGAGCTGAGGG	NA	NA
circRNA1017	intergenic_circRNA	intergenic_circRNA	+	intergenic	chr13:4265809-4347942	CIRI		gga-miR-1683	TCTGGGACAGTCACAGCATCTTT	NA	NA
circRNA1017	intergenic_circRNA	intergenic_circRNA	+	intergenic	chr13:4265809-4347942	CIRI		gga-miR-1684a-3p	AAGTATGAGGAAATGGAGCTCT	NA	NA
circRNA1017	intergenic_circRNA	intergenic_circRNA	+	intergenic	chr13:4265809-4347942	CIRI		gga-miR-1684a-5p	AGCTCTGCTTCCTCATACATAC	NA	NA
circRNA1017	intergenic_circRNA	intergenic_circRNA	+	intergenic	chr13:4265809-4347942	CIRI		gga-miR-1684b-3p	AAGTATGAGGAAATGGAGATCT	NA	NA
circRNA1017	intergenic_circRNA	intergenic_circRNA	+	intergenic	chr13:4265809-4347942	CIRI		gga-miR-1685-3p	ACAGTAATGGTATGAACTCAGA	NA	NA
circRNA1017	intergenic_circRNA	intergenic_circRNA	+	intergenic	chr13:4265809-4347942	CIRI		gga-miR-1685-5p	TGGAGTCACTACCAGTGCTGTG	NA	NA
circRNA1017	intergenic_circRNA	intergenic_circRNA	+	intergenic	chr13:4265809-4347942	CIRI		gga-miR-1686	TGGAGGCTGTGCGTCATCCCCA	NA	NA
circRNA1017	intergenic_circRNA	intergenic_circRNA	+	intergenic	chr13:4265809-4347942	CIRI		gga-miR-1687-3p	TTGCTGGCTGTTTCTCAGTGA	NA	NA
circRNA1017	intergenic_circRNA	intergenic_circRNA	+	intergenic	chr13:4265809-4347942	CIRI		gga-miR-1687-5p	TGAGGAAATGAGCCAGCTGAG	NA	NA
circRNA1017	intergenic_circRNA	intergenic_circRNA	+	intergenic	chr13:4265809-4347942	CIRI		gga-miR-1688	TGAGCATGGTAGAGACAATGATG	NA	NA
circRNA1017	intergenic_circRNA	intergenic_circRNA	+	intergenic	chr13:4265809-4347942	CIRI		gga-miR-1689-3p	CCGGTGACTGGAAGCAGCGTTGA	NA	NA
circRNA1017	intergenic_circRNA	intergenic_circRNA	+	intergenic	chr13:4265809-4347942	CIRI		gga-miR-1689-5p	TCTCTGCTTACAGTGTCTGGGG	NA	NA
circRNA1017	intergenic_circRNA	intergenic_circRNA	+	intergenic	chr13:4265809-4347942	CIRI		gga-miR-1690-5p	TCCAGAGGCAAAGGAGCACTGCT	415884|TAT	NA
circRNA1017	intergenic_circRNA	intergenic_circRNA	+	intergenic	chr13:4265809-4347942	CIRI		gga-miR-1691	TCAGCTGACCTGGGCCTGCAGTG	NA	NA
circRNA1017	intergenic_circRNA	intergenic_circRNA	+	intergenic	chr13:4265809-4347942	CIRI		gga-miR-1692	TGTAGCTCAGTTGGTAGAGT	NA	NA
circRNA1017	intergenic_circRNA	intergenic_circRNA	+	intergenic	chr13:4265809-4347942	CIRI		gga-miR-1693	GCAAAGGATGAAGCTGTGATG	NA	NA
circRNA1017	intergenic_circRNA	intergenic_circRNA	+	intergenic	chr13:4265809-4347942	CIRI		gga-miR-1694	GGAGGACGAGGCTGCGAGCGGA	NA	NA
circRNA1017	intergenic_circRNA	intergenic_circRNA	+	intergenic	chr13:4265809-4347942	CIRI		gga-miR-1695	GAGCACAGTTTGGTCATGGAGC	NA	NA
circRNA1017	intergenic_circRNA	intergenic_circRNA	+	intergenic	chr13:4265809-4347942	CIRI		gga-miR-1696	CTGCTGTGATGTGAGCTGAGCATC	2878|GPX3	NA
circRNA1017	intergenic_circRNA	intergenic_circRNA	+	intergenic	chr13:4265809-4347942	CIRI		gga-miR-1697	CTCTCATGGGACTGTGTGCAGC	395964|CTNNB1	NA
circRNA1017	intergenic_circRNA	intergenic_circRNA	+	intergenic	chr13:4265809-4347942	CIRI		gga-miR-1698	CGAGGCTGCGGCAATCCCTGCG	NA	NA
circRNA1017	intergenic_circRNA	intergenic_circRNA	+	intergenic	chr13:4265809-4347942	CIRI		gga-miR-1699	CCAGAGGGACATGGCAGGGCAA	NA	NA
circRNA1017	intergenic_circRNA	intergenic_circRNA	+	intergenic	chr13:4265809-4347942	CIRI		gga-miR-16c-3p	CCAGTATTGCATTGCTGCTTTA	NA	NA
circRNA1017	intergenic_circRNA	intergenic_circRNA	+	intergenic	chr13:4265809-4347942	CIRI		gga-miR-16c-5p	TAGCAGCACGTAAATACTGGAG	NA	NA
circRNA1017	intergenic_circRNA	intergenic_circRNA	+	intergenic	chr13:4265809-4347942	CIRI		gga-miR-17-3p	ACTGCAGTGAAGGCACTTGT	NA	NA
circRNA1017	intergenic_circRNA	intergenic_circRNA	+	intergenic	chr13:4265809-4347942	CIRI		gga-miR-17-5p	CAAAGTGCTTACAGTGCAGGTAGT	415783|GPI	NA
circRNA1017	intergenic_circRNA	intergenic_circRNA	+	intergenic	chr13:4265809-4347942	CIRI		gga-miR-1700	CATCAGAGGGATAGGATGGAC	416698|SLC35B4	NA
circRNA1017	intergenic_circRNA	intergenic_circRNA	+	intergenic	chr13:4265809-4347942	CIRI		gga-miR-1701	GGCTGGTTAGTTGGTTGTTT	NA	NA
circRNA1017	intergenic_circRNA	intergenic_circRNA	+	intergenic	chr13:4265809-4347942	CIRI		gga-miR-1702	ATTGCATTCAGAGCGAGCTGT	NA	NA
circRNA1017	intergenic_circRNA	intergenic_circRNA	+	intergenic	chr13:4265809-4347942	CIRI		gga-miR-1703-3p	CTCGTGACTTCAGCTCCAGCA	NA	NA
circRNA1017	intergenic_circRNA	intergenic_circRNA	+	intergenic	chr13:4265809-4347942	CIRI		gga-miR-1703-5p	AGAGGCTGTAGGTCCCGTGCTTT	NA	NA
circRNA1017	intergenic_circRNA	intergenic_circRNA	+	intergenic	chr13:4265809-4347942	CIRI		gga-miR-1704	ACAGCAGATTGATGGGGCACA	NA	NA
circRNA1017	intergenic_circRNA	intergenic_circRNA	+	intergenic	chr13:4265809-4347942	CIRI		gga-miR-1705	AATCTGGAAGTCAGCACATGCT	NA	NA
circRNA1017	intergenic_circRNA	intergenic_circRNA	+	intergenic	chr13:4265809-4347942	CIRI		gga-miR-1706	TGTGGAGGTGGGATGAGGTTCC	NA	NA
circRNA1017	intergenic_circRNA	intergenic_circRNA	+	intergenic	chr13:4265809-4347942	CIRI		gga-miR-1707	TTTGAGCGGGATCTGTTATCGTG	NA	NA
circRNA1017	intergenic_circRNA	intergenic_circRNA	+	intergenic	chr13:4265809-4347942	CIRI		gga-miR-1708	TGGGGTGTGGAATGAATCCTT	NA	NA
circRNA1017	intergenic_circRNA	intergenic_circRNA	+	intergenic	chr13:4265809-4347942	CIRI		gga-miR-1709	TGGAATGATGAGTGCACTGACT	NA	NA
circRNA1017	intergenic_circRNA	intergenic_circRNA	+	intergenic	chr13:4265809-4347942	CIRI		gga-miR-1710	TCATCTGCTGCATAACCATCCA	NA	NA
circRNA1017	intergenic_circRNA	intergenic_circRNA	+	intergenic	chr13:4265809-4347942	CIRI		gga-miR-1711	GTGCAGTGCTGCATCTCTTC	NA	NA
circRNA1017	intergenic_circRNA	intergenic_circRNA	+	intergenic	chr13:4265809-4347942	CIRI		gga-miR-1712-3p	TTCAGTTATCAGTGGAGTTTGG	NA	NA
circRNA1017	intergenic_circRNA	intergenic_circRNA	+	intergenic	chr13:4265809-4347942	CIRI		gga-miR-1712-5p	GGCTCCAGTCTTAACTACAGGC	NA	NA
circRNA1017	intergenic_circRNA	intergenic_circRNA	+	intergenic	chr13:4265809-4347942	CIRI		gga-miR-1714	CCTAGTAGGGCTGCTGAGGTGAT	NA	NA
circRNA1017	intergenic_circRNA	intergenic_circRNA	+	intergenic	chr13:4265809-4347942	CIRI		gga-miR-1715-3p	TGACACTGCGGGTACCTCTTT	NA	NA
circRNA1017	intergenic_circRNA	intergenic_circRNA	+	intergenic	chr13:4265809-4347942	CIRI		gga-miR-1715-5p	AGGATCAGTAGAAGTCAGCTGTGC	NA	NA
circRNA1017	intergenic_circRNA	intergenic_circRNA	+	intergenic	chr13:4265809-4347942	CIRI		gga-miR-1716	AGCGGGGCGGCTGTGAGCTGAGCT	NA	NA
circRNA1017	intergenic_circRNA	intergenic_circRNA	+	intergenic	chr13:4265809-4347942	CIRI		gga-miR-1717	ACTCTCTAACCTGACAGAAAACT	NA	NA
circRNA1017	intergenic_circRNA	intergenic_circRNA	+	intergenic	chr13:4265809-4347942	CIRI		gga-miR-1718	ACTAAGGACAGAGGAACGGAG	NA	NA
circRNA1017	intergenic_circRNA	intergenic_circRNA	+	intergenic	chr13:4265809-4347942	CIRI		gga-miR-1719	AAAGATGATGAGTTGCTGATG	NA	NA
circRNA1017	intergenic_circRNA	intergenic_circRNA	+	intergenic	chr13:4265809-4347942	CIRI		gga-miR-1720-3p	AAGCAACGAGAGGTCGGTCTGA	NA	NA
circRNA1017	intergenic_circRNA	intergenic_circRNA	+	intergenic	chr13:4265809-4347942	CIRI		gga-miR-1720-5p	TGATCACCTCGGACGTTGCTTT	NA	NA
circRNA1017	intergenic_circRNA	intergenic_circRNA	+	intergenic	chr13:4265809-4347942	CIRI		gga-miR-1721	AGAGATGATGTTGGTCTGATG	NA	NA
circRNA1017	intergenic_circRNA	intergenic_circRNA	+	intergenic	chr13:4265809-4347942	CIRI		gga-miR-1722-3p	TAGAGCATCACCAAGGGGCAAG	NA	NA
circRNA1017	intergenic_circRNA	intergenic_circRNA	+	intergenic	chr13:4265809-4347942	CIRI		gga-miR-1722-5p	TGTCACCCTAAGACTGCTCTAAT	NA	NA
circRNA1017	intergenic_circRNA	intergenic_circRNA	+	intergenic	chr13:4265809-4347942	CIRI		gga-miR-1723	TGGGAGCGGAATGTGCAGCCTCA	NA	NA
circRNA1017	intergenic_circRNA	intergenic_circRNA	+	intergenic	chr13:4265809-4347942	CIRI		gga-miR-1724	TGCTGAGCGTTGGCTGCGCTGCG	NA	NA
circRNA1017	intergenic_circRNA	intergenic_circRNA	+	intergenic	chr13:4265809-4347942	CIRI		gga-miR-1725	TATGATATAGTTAGAGCTGCT	NA	NA
circRNA1017	intergenic_circRNA	intergenic_circRNA	+	intergenic	chr13:4265809-4347942	CIRI		gga-miR-1726	AAGCTTGTTGGGTTTGGTTTGT	NA	NA
circRNA1017	intergenic_circRNA	intergenic_circRNA	+	intergenic	chr13:4265809-4347942	CIRI		gga-miR-1727	AAGCTGCTCTAATGAACTGAAGG	NA	NA
circRNA1017	intergenic_circRNA	intergenic_circRNA	+	intergenic	chr13:4265809-4347942	CIRI		gga-miR-1728-3p	AGGCTTCTGTAGATCAGCCAGC	NA	NA
circRNA1017	intergenic_circRNA	intergenic_circRNA	+	intergenic	chr13:4265809-4347942	CIRI		gga-miR-1729-3p	CTACTCGGTGAGTAAGGATAGC	NA	NA
circRNA1017	intergenic_circRNA	intergenic_circRNA	+	intergenic	chr13:4265809-4347942	CIRI		gga-miR-1729-5p	ATCCCTTACTCACATGAGTAGTC	NA	NA
circRNA1017	intergenic_circRNA	intergenic_circRNA	+	intergenic	chr13:4265809-4347942	CIRI		gga-miR-1730-3p	AAGGCCATGGCTGTTTGCTGCT	NA	NA
circRNA1017	intergenic_circRNA	intergenic_circRNA	+	intergenic	chr13:4265809-4347942	CIRI		gga-miR-1730-5p	CAGCTAACAGAGGTGGAACCTTG	NA	NA
circRNA1017	intergenic_circRNA	intergenic_circRNA	+	intergenic	chr13:4265809-4347942	CIRI		gga-miR-1731-3p	TGGCAGTTCCTTGGTCTTGTCC	NA	NA
circRNA1017	intergenic_circRNA	intergenic_circRNA	+	intergenic	chr13:4265809-4347942	CIRI		gga-miR-1731-5p	ACTTGACTGCAGGCACTGCTGCT	NA	NA
circRNA1017	intergenic_circRNA	intergenic_circRNA	+	intergenic	chr13:4265809-4347942	CIRI		gga-miR-1732	CACCGTGCTGCTGTCGGGCTG	NA	NA
circRNA1017	intergenic_circRNA	intergenic_circRNA	+	intergenic	chr13:4265809-4347942	CIRI		gga-miR-1733	CTGGATGGCTGTGAATTGTCT	NA	NA
circRNA1017	intergenic_circRNA	intergenic_circRNA	+	intergenic	chr13:4265809-4347942	CIRI		gga-miR-1734	ATATGCCCCAATGTATAAGCT	NA	NA
circRNA1017	intergenic_circRNA	intergenic_circRNA	+	intergenic	chr13:4265809-4347942	CIRI		gga-miR-1735	AGGGGCTTTGGGCAGCATCTG	NA	NA
circRNA1017	intergenic_circRNA	intergenic_circRNA	+	intergenic	chr13:4265809-4347942	CIRI		gga-miR-1736-3p	AGCACCTTCGGAACTGTCCTCA	NA	NA
circRNA1017	intergenic_circRNA	intergenic_circRNA	+	intergenic	chr13:4265809-4347942	CIRI		gga-miR-1736-5p	AGGGCAATTCCTGATAGGTGCT	NA	NA
circRNA1017	intergenic_circRNA	intergenic_circRNA	+	intergenic	chr13:4265809-4347942	CIRI		gga-miR-1737	CAGCACTGCTGCGCTCGGTG	NA	NA
circRNA1017	intergenic_circRNA	intergenic_circRNA	+	intergenic	chr13:4265809-4347942	CIRI		gga-miR-1738	ACTGACTGCTCAGAGGGATTGG	NA	NA
circRNA1017	intergenic_circRNA	intergenic_circRNA	+	intergenic	chr13:4265809-4347942	CIRI		gga-miR-1739	CACAGGACAGGTAGCCAGGCTGG	NA	NA
circRNA1017	intergenic_circRNA	intergenic_circRNA	+	intergenic	chr13:4265809-4347942	CIRI		gga-miR-1740-3p	TCATCCAATTAAACCACAAA	NA	NA
circRNA1017	intergenic_circRNA	intergenic_circRNA	+	intergenic	chr13:4265809-4347942	CIRI		gga-miR-1740-5p	TGTAGTTTAAGAGGATAGGTCTT	NA	NA
circRNA1017	intergenic_circRNA	intergenic_circRNA	+	intergenic	chr13:4265809-4347942	CIRI		gga-miR-1741	ATGGCTCTGGATTACACCTT	416698|SLC35B4	NA
circRNA1017	intergenic_circRNA	intergenic_circRNA	+	intergenic	chr13:4265809-4347942	CIRI		gga-miR-1743	TGGAATGCAGCAATTATCACCT	NA	NA
circRNA1017	intergenic_circRNA	intergenic_circRNA	+	intergenic	chr13:4265809-4347942	CIRI		gga-miR-1744-3p	ACTTCAACAGGAGCAAGACTGA	NA	NA
circRNA1017	intergenic_circRNA	intergenic_circRNA	+	intergenic	chr13:4265809-4347942	CIRI		gga-miR-1744-5p	TGCTCTGTTGAACTCAAAAGCT	NA	NA
circRNA1017	intergenic_circRNA	intergenic_circRNA	+	intergenic	chr13:4265809-4347942	CIRI		gga-miR-1745	TGCTCTGCTTGGCAAACTGCTC	NA	NA
circRNA1017	intergenic_circRNA	intergenic_circRNA	+	intergenic	chr13:4265809-4347942	CIRI		gga-miR-1746	CTCAGAGCTGTGGTCCCATGGT	NA	NA
circRNA1017	intergenic_circRNA	intergenic_circRNA	+	intergenic	chr13:4265809-4347942	CIRI		gga-miR-1747-3p	CCTGAATCCCTTCAAGTGGACA	NA	NA
circRNA1017	intergenic_circRNA	intergenic_circRNA	+	intergenic	chr13:4265809-4347942	CIRI		gga-miR-1747-5p	TGCACTTGAATGGAGTTCTGGG	NA	NA
circRNA1017	intergenic_circRNA	intergenic_circRNA	+	intergenic	chr13:4265809-4347942	CIRI		gga-miR-1748	ACTGAGGTCTGGGTGCAGCTGA	NA	NA
circRNA1017	intergenic_circRNA	intergenic_circRNA	+	intergenic	chr13:4265809-4347942	CIRI		gga-miR-1749-3p	TTGGCTCTGTTCCCTATTTCC	NA	NA
circRNA1017	intergenic_circRNA	intergenic_circRNA	+	intergenic	chr13:4265809-4347942	CIRI		gga-miR-1749-5p	AGATAAGGAACTGAACTGGCT	NA	NA
circRNA1017	intergenic_circRNA	intergenic_circRNA	+	intergenic	chr13:4265809-4347942	CIRI		gga-miR-1750	TGAGGACCAAGTGCATCACTGC	NA	NA
circRNA1017	intergenic_circRNA	intergenic_circRNA	+	intergenic	chr13:4265809-4347942	CIRI		gga-miR-1751-5p	TGAGCTGCTCTGTTCCTGCATCC	NA	NA
circRNA1017	intergenic_circRNA	intergenic_circRNA	+	intergenic	chr13:4265809-4347942	CIRI		gga-miR-1752	TTCTGTTGGAGAGAAGAGACA	NA	NA
circRNA1017	intergenic_circRNA	intergenic_circRNA	+	intergenic	chr13:4265809-4347942	CIRI		gga-miR-1753	GTGAAATCCGGGTGAAGGCTGT	NA	NA
circRNA1017	intergenic_circRNA	intergenic_circRNA	+	intergenic	chr13:4265809-4347942	CIRI		gga-miR-1754-3p	AGGGCAGCTCACAGCACGGGG	NA	NA
circRNA1017	intergenic_circRNA	intergenic_circRNA	+	intergenic	chr13:4265809-4347942	CIRI		gga-miR-1754-5p	TCGTGCTGGAGCTGTTCTGG	NA	NA
circRNA1017	intergenic_circRNA	intergenic_circRNA	+	intergenic	chr13:4265809-4347942	CIRI		gga-miR-1755	TCGGTGAATGGCTTGGCATG	NA	NA
circRNA1017	intergenic_circRNA	intergenic_circRNA	+	intergenic	chr13:4265809-4347942	CIRI		gga-miR-1756a	TCCAGTGATTCACACCAGCTGT	NA	NA
circRNA1017	intergenic_circRNA	intergenic_circRNA	+	intergenic	chr13:4265809-4347942	CIRI		gga-miR-1756b	TTCTCTGATTTACACTAGCTGAG	NA	NA
circRNA1017	intergenic_circRNA	intergenic_circRNA	+	intergenic	chr13:4265809-4347942	CIRI		gga-miR-1757	TCAGAGGCGGAACAGTAGGTT	NA	NA
circRNA1017	intergenic_circRNA	intergenic_circRNA	+	intergenic	chr13:4265809-4347942	CIRI		gga-miR-1758	TCACCAAGCACTTGTCGGGCTAT	NA	NA
circRNA1017	intergenic_circRNA	intergenic_circRNA	+	intergenic	chr13:4265809-4347942	CIRI		gga-miR-1759-3p	GCCTCCTCTCCCATCCTCTCCTTCT	NA	NA
circRNA1017	intergenic_circRNA	intergenic_circRNA	+	intergenic	chr13:4265809-4347942	CIRI		gga-miR-1759-5p	TAGGGTAGGAGGAGAGAGGTGT	NA	NA
circRNA1017	intergenic_circRNA	intergenic_circRNA	+	intergenic	chr13:4265809-4347942	CIRI		gga-miR-1760	TACCTCCTGTCTGACTGATTTAT	NA	NA
circRNA1017	intergenic_circRNA	intergenic_circRNA	+	intergenic	chr13:4265809-4347942	CIRI		gga-miR-1761	CAGGGGTCACTTTTTTGTTT	NA	NA
circRNA1017	intergenic_circRNA	intergenic_circRNA	+	intergenic	chr13:4265809-4347942	CIRI		gga-miR-1762	GGCAGGAGGGAAGCAGAGCTTAGA	NA	NA
circRNA1017	intergenic_circRNA	intergenic_circRNA	+	intergenic	chr13:4265809-4347942	CIRI		gga-miR-1763	GAGGGCGGGAGCGGAGCGCGGGA	NA	NA
circRNA1017	intergenic_circRNA	intergenic_circRNA	+	intergenic	chr13:4265809-4347942	CIRI		gga-miR-1763b-3p	AAGGGCGGGAAAGGAAGGCGA	NA	NA
circRNA1017	intergenic_circRNA	intergenic_circRNA	+	intergenic	chr13:4265809-4347942	CIRI		gga-miR-1764-3p	AGCTGCTTGTTGGCTGGGGAG	427830|SLC13A2,418974|VMO1	NA
circRNA1017	intergenic_circRNA	intergenic_circRNA	+	intergenic	chr13:4265809-4347942	CIRI		gga-miR-1764-5p	GCTCAGGCAGCAGGAGGCTTG	NA	NA
circRNA1017	intergenic_circRNA	intergenic_circRNA	+	intergenic	chr13:4265809-4347942	CIRI		gga-miR-1766	GGCAGATGATTGAAAACTGAG	NA	NA
circRNA1017	intergenic_circRNA	intergenic_circRNA	+	intergenic	chr13:4265809-4347942	CIRI		gga-miR-1767	AGGCGAGGAGAACAGCAGCT	NA	NA
circRNA1017	intergenic_circRNA	intergenic_circRNA	+	intergenic	chr13:4265809-4347942	CIRI		gga-miR-1768	GAGCAGAGGATTGTCGTGCTGA	NA	NA
circRNA1017	intergenic_circRNA	intergenic_circRNA	+	intergenic	chr13:4265809-4347942	CIRI		gga-miR-1769-3p	AGTGTGAAATCTGCCTGAAAGTC	NA	NA
circRNA1017	intergenic_circRNA	intergenic_circRNA	+	intergenic	chr13:4265809-4347942	CIRI		gga-miR-1769-5p	CTTCAGGCTTTTCTCACACCTG	NA	NA
circRNA1017	intergenic_circRNA	intergenic_circRNA	+	intergenic	chr13:4265809-4347942	CIRI		gga-miR-1770	CTGCGGGGGAGGAGGGAGGGGG	NA	NA
circRNA1017	intergenic_circRNA	intergenic_circRNA	+	intergenic	chr13:4265809-4347942	CIRI		gga-miR-1771	CTCCAAGGCTGTTTCCTCTGA	NA	NA
circRNA1017	intergenic_circRNA	intergenic_circRNA	+	intergenic	chr13:4265809-4347942	CIRI		gga-miR-1772-3p	TCGTTGTCTGTTCGGTGGCAG	NA	NA
circRNA1017	intergenic_circRNA	intergenic_circRNA	+	intergenic	chr13:4265809-4347942	CIRI		gga-miR-1772-5p	CGCTGCCAGCGGAGAACGAGTT	NA	NA
circRNA1017	intergenic_circRNA	intergenic_circRNA	+	intergenic	chr13:4265809-4347942	CIRI		gga-miR-1773-3p	GGAGAGGCATTGTCCCCTGGA	NA	NA
circRNA1017	intergenic_circRNA	intergenic_circRNA	+	intergenic	chr13:4265809-4347942	CIRI		gga-miR-1773-5p	TGGGGGAGGAGGGACCTCTGCTT	NA	NA
circRNA1017	intergenic_circRNA	intergenic_circRNA	+	intergenic	chr13:4265809-4347942	CIRI		gga-miR-1774	CCCCTGCTGAGGTTCTGCTTC	396000|COL6A1	NA
circRNA1017	intergenic_circRNA	intergenic_circRNA	+	intergenic	chr13:4265809-4347942	CIRI		gga-miR-1775-3p	TCCTGTAGCCAGAAGATTCTGA	NA	NA
circRNA1017	intergenic_circRNA	intergenic_circRNA	+	intergenic	chr13:4265809-4347942	CIRI		gga-miR-1775-5p	TGAATGCTTCGTGCAACAGGAAG	NA	NA
circRNA1017	intergenic_circRNA	intergenic_circRNA	+	intergenic	chr13:4265809-4347942	CIRI		gga-miR-1776	TGTAGTGATAAGGAGACTGTCT	NA	NA
circRNA1017	intergenic_circRNA	intergenic_circRNA	+	intergenic	chr13:4265809-4347942	CIRI		gga-miR-1777	GTGGGCGGTGCGGGGCGGCG	NA	NA
circRNA1017	intergenic_circRNA	intergenic_circRNA	+	intergenic	chr13:4265809-4347942	CIRI		gga-miR-1778	GAGGGAAGAGAAATGGTCTGCT	NA	NA
circRNA1017	intergenic_circRNA	intergenic_circRNA	+	intergenic	chr13:4265809-4347942	CIRI		gga-miR-1779	AGACGTGGACTGGAACACCTGAG	NA	NA
circRNA1017	intergenic_circRNA	intergenic_circRNA	+	intergenic	chr13:4265809-4347942	CIRI		gga-miR-1780	TCTGCGACTGCATCTCCACTC	NA	NA
circRNA1017	intergenic_circRNA	intergenic_circRNA	+	intergenic	chr13:4265809-4347942	CIRI		gga-miR-1781-3p	TTTAAATCATGCAGCTGTTGA	NA	NA
circRNA1017	intergenic_circRNA	intergenic_circRNA	+	intergenic	chr13:4265809-4347942	CIRI		gga-miR-1781-5p	AACAGCTGAGTGATTTAAAGCA	NA	NA
circRNA1017	intergenic_circRNA	intergenic_circRNA	+	intergenic	chr13:4265809-4347942	CIRI		gga-miR-1782	ACATTCATTGGAGCAGGGACA	NA	NA
circRNA1017	intergenic_circRNA	intergenic_circRNA	+	intergenic	chr13:4265809-4347942	CIRI		gga-miR-1783	TGCTCTGAACGAGCTGAGAGGCA	NA	NA
circRNA1017	intergenic_circRNA	intergenic_circRNA	+	intergenic	chr13:4265809-4347942	CIRI		gga-miR-1784-5p	TTCTGCTCTTATTGAAATCAGT	NA	NA
circRNA1017	intergenic_circRNA	intergenic_circRNA	+	intergenic	chr13:4265809-4347942	CIRI		gga-miR-1784b-3p	TGATTTCAATAAGAGCAGAATT	NA	NA
circRNA1017	intergenic_circRNA	intergenic_circRNA	+	intergenic	chr13:4265809-4347942	CIRI		gga-miR-1784b-5p	TTCTGCTCCTATTTAAGTCAAT	NA	NA
circRNA1017	intergenic_circRNA	intergenic_circRNA	+	intergenic	chr13:4265809-4347942	CIRI		gga-miR-1785	TGAGGGCAGCACTGTGTCCGGG	NA	NA
circRNA1017	intergenic_circRNA	intergenic_circRNA	+	intergenic	chr13:4265809-4347942	CIRI		gga-miR-1786	ATTCTTTTCTGCTGTGTTACT	NA	NA
circRNA1017	intergenic_circRNA	intergenic_circRNA	+	intergenic	chr13:4265809-4347942	CIRI		gga-miR-1787	TGTTGTTTACGGAAGGGGGA	NA	NA
circRNA1017	intergenic_circRNA	intergenic_circRNA	+	intergenic	chr13:4265809-4347942	CIRI		gga-miR-1788-3p	CAGGCAGCGAAAGCAAGTCTG	NA	NA
circRNA1017	intergenic_circRNA	intergenic_circRNA	+	intergenic	chr13:4265809-4347942	CIRI		gga-miR-1788-5p	GGCTTGTTTTCCGTTGCCTGCG	NA	NA
circRNA1017	intergenic_circRNA	intergenic_circRNA	+	intergenic	chr13:4265809-4347942	CIRI		gga-miR-1790	CGGGTGAGGGCGGTGGGGGA	NA	NA
circRNA1017	intergenic_circRNA	intergenic_circRNA	+	intergenic	chr13:4265809-4347942	CIRI		gga-miR-1791-3p	GCGATGTGACTGATGCAGGCTG	NA	NA
circRNA1017	intergenic_circRNA	intergenic_circRNA	+	intergenic	chr13:4265809-4347942	CIRI		gga-miR-1791-5p	TGGGCTGCATCAGTCATGCCATG	NA	NA
circRNA1017	intergenic_circRNA	intergenic_circRNA	+	intergenic	chr13:4265809-4347942	CIRI		gga-miR-1792	GCGATAGCTCAGGAACACTGCAG	NA	NA
circRNA1017	intergenic_circRNA	intergenic_circRNA	+	intergenic	chr13:4265809-4347942	CIRI		gga-miR-1793	TGTAAGGAGCAGAAGTGTGAAGC	NA	NA
circRNA1017	intergenic_circRNA	intergenic_circRNA	+	intergenic	chr13:4265809-4347942	CIRI		gga-miR-1794	GCCAGAATGGACATGGGCAGCAA	NA	NA
circRNA1017	intergenic_circRNA	intergenic_circRNA	+	intergenic	chr13:4265809-4347942	CIRI		gga-miR-1795	GCAAGATGAAGAACAGGCCTGT	NA	NA
circRNA1017	intergenic_circRNA	intergenic_circRNA	+	intergenic	chr13:4265809-4347942	CIRI		gga-miR-1796	GAACTGCTGAAGGAGGGCTGA	NA	NA
circRNA1017	intergenic_circRNA	intergenic_circRNA	+	intergenic	chr13:4265809-4347942	CIRI		gga-miR-1797	GCTTGGAACTGAGCAGGAACTG	NA	NA
circRNA1017	intergenic_circRNA	intergenic_circRNA	+	intergenic	chr13:4265809-4347942	CIRI		gga-miR-1798-3p	TGGTTTTCAGAAGTGTAGCGTT	NA	NA
circRNA1017	intergenic_circRNA	intergenic_circRNA	+	intergenic	chr13:4265809-4347942	CIRI		gga-miR-1798-5p	AACGTGACACTTTAGAAAAC	NA	NA
circRNA1017	intergenic_circRNA	intergenic_circRNA	+	intergenic	chr13:4265809-4347942	CIRI		gga-miR-1799	TGAAGTGATGATGCCTGATTA	NA	NA
circRNA1017	intergenic_circRNA	intergenic_circRNA	+	intergenic	chr13:4265809-4347942	CIRI		gga-miR-1800	ACTACGTGATGCGATCTGATG	NA	NA
circRNA1017	intergenic_circRNA	intergenic_circRNA	+	intergenic	chr13:4265809-4347942	CIRI		gga-miR-1801	CCCGGCATGCTGCACTGTCCTG	NA	NA
circRNA1017	intergenic_circRNA	intergenic_circRNA	+	intergenic	chr13:4265809-4347942	CIRI		gga-miR-1802	CAGTGACTGCTTTTGTGCTTAT	NA	NA
circRNA1017	intergenic_circRNA	intergenic_circRNA	+	intergenic	chr13:4265809-4347942	CIRI		gga-miR-1803	ATTGACTTCAGCGGGGTTTGG	NA	NA
circRNA1017	intergenic_circRNA	intergenic_circRNA	+	intergenic	chr13:4265809-4347942	CIRI		gga-miR-1804	TCAGAAGTTGTGAAAGCTGCAG	NA	NA
circRNA1017	intergenic_circRNA	intergenic_circRNA	+	intergenic	chr13:4265809-4347942	CIRI		gga-miR-1805-3p	TGTATTGGAACACTACAGCTC	NA	NA
circRNA1017	intergenic_circRNA	intergenic_circRNA	+	intergenic	chr13:4265809-4347942	CIRI		gga-miR-1805-5p	GAGTTGTAGTCTTTCAAACAGA	NA	NA
circRNA1017	intergenic_circRNA	intergenic_circRNA	+	intergenic	chr13:4265809-4347942	CIRI		gga-miR-1806	AGGCAGGATCACAAGGTCTGGA	NA	NA
circRNA1017	intergenic_circRNA	intergenic_circRNA	+	intergenic	chr13:4265809-4347942	CIRI		gga-miR-1807	GCAGAATGAGGCTAGAGCTGAG	NA	NA
circRNA1017	intergenic_circRNA	intergenic_circRNA	+	intergenic	chr13:4265809-4347942	CIRI		gga-miR-1808	TTTGTTGGGAATGAATACATATT	NA	NA
circRNA1017	intergenic_circRNA	intergenic_circRNA	+	intergenic	chr13:4265809-4347942	CIRI		gga-miR-1809	ACGTGGGAAGTTTGGCAGAGCATG	NA	NA
circRNA1017	intergenic_circRNA	intergenic_circRNA	+	intergenic	chr13:4265809-4347942	CIRI		gga-miR-1811	TATTGCAGCGCTGGGTGCAT	NA	NA
circRNA1017	intergenic_circRNA	intergenic_circRNA	+	intergenic	chr13:4265809-4347942	CIRI		gga-miR-1812-5p	ATATATACTGTATACTGTGTCA	427830|SLC13A2	NA
circRNA1017	intergenic_circRNA	intergenic_circRNA	+	intergenic	chr13:4265809-4347942	CIRI		gga-miR-1813	TTCTGTGGCTGCAAGGAGAG	NA	NA
circRNA1017	intergenic_circRNA	intergenic_circRNA	+	intergenic	chr13:4265809-4347942	CIRI		gga-miR-1814	AGGTTGTTTGGTTTTGTTTT	NA	NA
circRNA1017	intergenic_circRNA	intergenic_circRNA	+	intergenic	chr13:4265809-4347942	CIRI		gga-miR-1815	TAGGTTTTATGGTTTTGTTTT	NA	NA
circRNA1017	intergenic_circRNA	intergenic_circRNA	+	intergenic	chr13:4265809-4347942	CIRI		gga-miR-1816	GTAGGTTTTGTGGTTTTGTT	NA	NA
circRNA1017	intergenic_circRNA	intergenic_circRNA	+	intergenic	chr13:4265809-4347942	CIRI		gga-miR-181a-5p	AACATTCAACGCTGTCGGTGAGT	396158|MYBL1,8876|VNN1	NA
circRNA1017	intergenic_circRNA	intergenic_circRNA	+	intergenic	chr13:4265809-4347942	CIRI		gga-miR-181b-1-3p	TCACTGAACAATGAATGCAAC	NA	NA
circRNA1017	intergenic_circRNA	intergenic_circRNA	+	intergenic	chr13:4265809-4347942	CIRI		gga-miR-181b-2-3p	TCACTGATCAATGAATGCAAA	NA	NA
circRNA1017	intergenic_circRNA	intergenic_circRNA	+	intergenic	chr13:4265809-4347942	CIRI		gga-miR-181b-5p	AACATTCATTGCTGTCGGTGGG	NA	NA
circRNA1017	intergenic_circRNA	intergenic_circRNA	+	intergenic	chr13:4265809-4347942	CIRI		gga-miR-182-3p	TGGTTCTAGACTTGCCAAC	NA	NA
circRNA1017	intergenic_circRNA	intergenic_circRNA	+	intergenic	chr13:4265809-4347942	CIRI		gga-miR-182-5p	TTTGGCAATGGTAGAACTCACACTG	NA	NA
circRNA1017	intergenic_circRNA	intergenic_circRNA	+	intergenic	chr13:4265809-4347942	CIRI		gga-miR-183	TATGGCACTGGTAGAATTCACTG	NA	NA
circRNA1017	intergenic_circRNA	intergenic_circRNA	+	intergenic	chr13:4265809-4347942	CIRI		gga-miR-184-3p	TGGACGGAGAACTGATAAGGGT	NA	NA
circRNA1017	intergenic_circRNA	intergenic_circRNA	+	intergenic	chr13:4265809-4347942	CIRI		gga-miR-184-5p	CCTTATCACTTTTCCAGCCCAGC	NA	NA
circRNA1017	intergenic_circRNA	intergenic_circRNA	+	intergenic	chr13:4265809-4347942	CIRI		gga-miR-1845	CCGGCTGCGCCCGGAGGA	NA	NA
circRNA1017	intergenic_circRNA	intergenic_circRNA	+	intergenic	chr13:4265809-4347942	CIRI		gga-miR-184b-3p	TGGGCTGGAAAAGTGATAAGGGG	NA	NA
circRNA1017	intergenic_circRNA	intergenic_circRNA	+	intergenic	chr13:4265809-4347942	CIRI		gga-miR-184b-5p	CCTTATCAGTTCTCCGTCCAAC	NA	NA
circRNA1017	intergenic_circRNA	intergenic_circRNA	+	intergenic	chr13:4265809-4347942	CIRI		gga-miR-187-5p	GGCTACAACACAGGACATGGGA	NA	NA
circRNA1017	intergenic_circRNA	intergenic_circRNA	+	intergenic	chr13:4265809-4347942	CIRI		gga-miR-18a-3p	ACTGCCCTAAGTGCTCCTTCTG	NA	NA
circRNA1017	intergenic_circRNA	intergenic_circRNA	+	intergenic	chr13:4265809-4347942	CIRI		gga-miR-18a-5p	TAAGGTGCATCTAGTGCAGATA	NA	NA
circRNA1017	intergenic_circRNA	intergenic_circRNA	+	intergenic	chr13:4265809-4347942	CIRI		gga-miR-18b-3p	TACTGCCCTAAATGCTCCTTCTGGC	NA	NA
circRNA1017	intergenic_circRNA	intergenic_circRNA	+	intergenic	chr13:4265809-4347942	CIRI		gga-miR-18b-5p	TAAGGTGCATCTAGTGCAGTTA	NA	NA
circRNA1017	intergenic_circRNA	intergenic_circRNA	+	intergenic	chr13:4265809-4347942	CIRI		gga-miR-190a-3p	CTATATATCAAACATATTCCT	NA	NA
circRNA1017	intergenic_circRNA	intergenic_circRNA	+	intergenic	chr13:4265809-4347942	CIRI		gga-miR-190a-5p	TGATATGTTTGATATATTAGGT	NA	NA
circRNA1017	intergenic_circRNA	intergenic_circRNA	+	intergenic	chr13:4265809-4347942	CIRI		gga-miR-190b-3p	CTAAATATCAAACATATTCTTA	NA	NA
circRNA1017	intergenic_circRNA	intergenic_circRNA	+	intergenic	chr13:4265809-4347942	CIRI		gga-miR-190b-5p	TGATATGTTTGATATTAGGTTG	NA	NA
circRNA1017	intergenic_circRNA	intergenic_circRNA	+	intergenic	chr13:4265809-4347942	CIRI		gga-miR-191-3p	CTGCCCTGGGATTTCGTTACC	NA	NA
circRNA1017	intergenic_circRNA	intergenic_circRNA	+	intergenic	chr13:4265809-4347942	CIRI		gga-miR-193a-3p	AACTGGCCTACAAAGTCCCAGT	NA	NA
circRNA1017	intergenic_circRNA	intergenic_circRNA	+	intergenic	chr13:4265809-4347942	CIRI		gga-miR-193b-3p	AACTGGCCCACAAAGTCCCGCTTT	NA	NA
circRNA1017	intergenic_circRNA	intergenic_circRNA	+	intergenic	chr13:4265809-4347942	CIRI		gga-miR-193b-5p	CGGGGTTTTGGGGGCGAGATGA	NA	NA
circRNA1017	intergenic_circRNA	intergenic_circRNA	+	intergenic	chr13:4265809-4347942	CIRI		gga-miR-194	TGTAACAGCAACTCCATGTGGA	NA	NA
circRNA1017	intergenic_circRNA	intergenic_circRNA	+	intergenic	chr13:4265809-4347942	CIRI		gga-miR-196-1-3p	CAAGAACATCAAACTACCTGAT	NA	NA
circRNA1017	intergenic_circRNA	intergenic_circRNA	+	intergenic	chr13:4265809-4347942	CIRI		gga-miR-196-2-3p	CTACAGCACGAAACTGCCTTAA	NA	NA
circRNA1017	intergenic_circRNA	intergenic_circRNA	+	intergenic	chr13:4265809-4347942	CIRI		gga-miR-199-3p	TACAGTAGTCTGCACATTGG	NA	NA
circRNA1017	intergenic_circRNA	intergenic_circRNA	+	intergenic	chr13:4265809-4347942	CIRI		gga-miR-199-5p	CCCAGTGTTCAGACTACCTGTTC	373945|ABCA1,395671|ERBB4,395278|GJA1,423421|ITPK1,419288|MAPRE1,396210|NFIA,374204|QKI,417583|MIR4523,396029|ZEB1	NA
circRNA1017	intergenic_circRNA	intergenic_circRNA	+	intergenic	chr13:4265809-4347942	CIRI		gga-miR-19a-3p	TGTGCAAATCTATGCAAAACTGA	420455|ZMYND11	NA
circRNA1017	intergenic_circRNA	intergenic_circRNA	+	intergenic	chr13:4265809-4347942	CIRI		gga-miR-19a-5p	AGTTTTGCATAGTTGCACTAC	NA	NA
circRNA1017	intergenic_circRNA	intergenic_circRNA	+	intergenic	chr13:4265809-4347942	CIRI		gga-miR-19b-3p	TGTGCAAATCCATGCAAAACTGA	NA	NA
circRNA1017	intergenic_circRNA	intergenic_circRNA	+	intergenic	chr13:4265809-4347942	CIRI		gga-miR-19b-5p	AGTTTTGCAGGTTTGCATCCAGC	NA	NA
circRNA1017	intergenic_circRNA	intergenic_circRNA	+	intergenic	chr13:4265809-4347942	CIRI		gga-miR-1a-1-5p	ACATACTTCTTTATATGCCCATA	NA	NA
circRNA1017	intergenic_circRNA	intergenic_circRNA	+	intergenic	chr13:4265809-4347942	CIRI		gga-miR-1a-2-5p	ACATACTTCTTTATGTACCCATA	NA	NA
circRNA1017	intergenic_circRNA	intergenic_circRNA	+	intergenic	chr13:4265809-4347942	CIRI		gga-miR-1a-3p	TGGAATGTAAAGAAGTATGTA	395813|HAND2	NA
circRNA1017	intergenic_circRNA	intergenic_circRNA	+	intergenic	chr13:4265809-4347942	CIRI		gga-miR-1b-3p	TGGAATGTTAAGAAGTATGTA	NA	NA
circRNA1017	intergenic_circRNA	intergenic_circRNA	+	intergenic	chr13:4265809-4347942	CIRI		gga-miR-1b-5p	ACATACTTCTTCATATGCCCATA	NA	NA
circRNA1017	intergenic_circRNA	intergenic_circRNA	+	intergenic	chr13:4265809-4347942	CIRI		gga-miR-1c	TGGAATGGAAAGCAGTATGTAT	NA	NA
circRNA1017	intergenic_circRNA	intergenic_circRNA	+	intergenic	chr13:4265809-4347942	CIRI		gga-miR-200a-3p	TAACACTGTCTGGTAACGATGT	417312|MAP2K4,421352|TGFB2	NA
circRNA1017	intergenic_circRNA	intergenic_circRNA	+	intergenic	chr13:4265809-4347942	CIRI		gga-miR-200b-3p	TAATACTGCCTGGTAATGATGAT	NA	NA
circRNA1017	intergenic_circRNA	intergenic_circRNA	+	intergenic	chr13:4265809-4347942	CIRI		gga-miR-200b-5p	TCTTACTGGGCAGCATTGGA	NA	NA
circRNA1017	intergenic_circRNA	intergenic_circRNA	+	intergenic	chr13:4265809-4347942	CIRI		gga-miR-202-3p	AGAGGCATAGAGCATGGGAAAA	NA	NA
circRNA1017	intergenic_circRNA	intergenic_circRNA	+	intergenic	chr13:4265809-4347942	CIRI		gga-miR-202-5p	TTTCCTATGCATATACTTCTTT	NA	NA
circRNA1017	intergenic_circRNA	intergenic_circRNA	+	intergenic	chr13:4265809-4347942	CIRI		gga-miR-203a	GTGAAATGTTTAGGACCACTTG	NA	NA
circRNA1017	intergenic_circRNA	intergenic_circRNA	+	intergenic	chr13:4265809-4347942	CIRI		gga-miR-203b-3p	TTGAACTGTTAAGAACCACTGC	NA	NA
circRNA1017	intergenic_circRNA	intergenic_circRNA	+	intergenic	chr13:4265809-4347942	CIRI		gga-miR-204	TTCCCTTTGTCATCCTATGCCT	NA	NA
circRNA1017	intergenic_circRNA	intergenic_circRNA	+	intergenic	chr13:4265809-4347942	CIRI		gga-miR-205a	TCCTTCATTCCACCGGAGTCTG	NA	NA
circRNA1017	intergenic_circRNA	intergenic_circRNA	+	intergenic	chr13:4265809-4347942	CIRI		gga-miR-205b	CCCTTCATTCCACCGGAATCTG	395871|RAC1	NA
circRNA1017	intergenic_circRNA	intergenic_circRNA	+	intergenic	chr13:4265809-4347942	CIRI		gga-miR-205c-3p	GACTCCGGTGGAATGAAGGA	NA	NA
circRNA1017	intergenic_circRNA	intergenic_circRNA	+	intergenic	chr13:4265809-4347942	CIRI		gga-miR-205c-5p	GCTTCACTCCACTGAAATCTGG	NA	NA
circRNA1017	intergenic_circRNA	intergenic_circRNA	+	intergenic	chr13:4265809-4347942	CIRI		gga-miR-206	TGGAATGTAAGGAAGTGTGTGG	NA	NA
circRNA1017	intergenic_circRNA	intergenic_circRNA	+	intergenic	chr13:4265809-4347942	CIRI		gga-miR-20a-3p	AATCTACTGCATTATAAGCACTTAAAGT	NA	NA
circRNA1017	intergenic_circRNA	intergenic_circRNA	+	intergenic	chr13:4265809-4347942	CIRI		gga-miR-20a-5p	TAAAGTGCTTATAGTGCAGGTAG	NA	NA
circRNA1017	intergenic_circRNA	intergenic_circRNA	+	intergenic	chr13:4265809-4347942	CIRI		gga-miR-20b-3p	ACTGTAATGTGGGCACTTACAG	NA	NA
circRNA1017	intergenic_circRNA	intergenic_circRNA	+	intergenic	chr13:4265809-4347942	CIRI		gga-miR-20b-5p	CAAAGTGCTCATAGTGCAGGTAG	NA	NA
circRNA1017	intergenic_circRNA	intergenic_circRNA	+	intergenic	chr13:4265809-4347942	CIRI		gga-miR-21-3p	CAACAACAGTCGGTAGGCTGTC	NA	NA
circRNA1017	intergenic_circRNA	intergenic_circRNA	+	intergenic	chr13:4265809-4347942	CIRI		gga-miR-21-5p	TAGCTTATCAGACTGATGTTGA	374191|PDCD4,423068|MIR6073,422802|RBPJ	NA
circRNA1017	intergenic_circRNA	intergenic_circRNA	+	intergenic	chr13:4265809-4347942	CIRI		gga-miR-210a-3p	CTGTGCGTGTGACAGCGGCTAA	NA	NA
circRNA1017	intergenic_circRNA	intergenic_circRNA	+	intergenic	chr13:4265809-4347942	CIRI		gga-miR-210a-5p	AGCCACTGACTAACGCACATTG	NA	NA
circRNA1017	intergenic_circRNA	intergenic_circRNA	+	intergenic	chr13:4265809-4347942	CIRI		gga-miR-210b-3p	ATGTGCGTTAGTCAGTGGCTC	NA	NA
circRNA1017	intergenic_circRNA	intergenic_circRNA	+	intergenic	chr13:4265809-4347942	CIRI		gga-miR-211	TTCCCTTTGTCATCCTATGCCT	NA	NA
circRNA1017	intergenic_circRNA	intergenic_circRNA	+	intergenic	chr13:4265809-4347942	CIRI		gga-miR-212-3p	TAACAGTCTACAGTCATGGCT	NA	NA
circRNA1017	intergenic_circRNA	intergenic_circRNA	+	intergenic	chr13:4265809-4347942	CIRI		gga-miR-212-5p	ACCTTGGCTCTAGACTGCTTACT	NA	NA
circRNA1017	intergenic_circRNA	intergenic_circRNA	+	intergenic	chr13:4265809-4347942	CIRI		gga-miR-2126	AGCGGCGCGGTAGGAGCA	NA	NA
circRNA1017	intergenic_circRNA	intergenic_circRNA	+	intergenic	chr13:4265809-4347942	CIRI		gga-miR-2127	CGGGAGGGGAGGGAGGGCGGG	NA	NA
circRNA1017	intergenic_circRNA	intergenic_circRNA	+	intergenic	chr13:4265809-4347942	CIRI		gga-miR-2128	TGCAGTGACGTCTCTTCCCC	NA	NA
circRNA1017	intergenic_circRNA	intergenic_circRNA	+	intergenic	chr13:4265809-4347942	CIRI		gga-miR-2129	CAGCAGGACTGGCTTTGTTACGA	NA	NA
circRNA1017	intergenic_circRNA	intergenic_circRNA	+	intergenic	chr13:4265809-4347942	CIRI		gga-miR-2130	TCCCAGTGGAGCTCTGCAAGGAC	NA	NA
circRNA1017	intergenic_circRNA	intergenic_circRNA	+	intergenic	chr13:4265809-4347942	CIRI		gga-miR-2131-3p	CTGTTACTGTTCTTCTGATGG	NA	NA
circRNA1017	intergenic_circRNA	intergenic_circRNA	+	intergenic	chr13:4265809-4347942	CIRI		gga-miR-2131-5p	ATGCAGAAGTGCACGGAAACAGCT	395274|FAS,420004|MED1,395671|ERBB4,418726|FHL2,395807|NOS2,424577|KLF1,422978|E2F8,395099|CREB1,428646|ELOVL5	NA
circRNA1017	intergenic_circRNA	intergenic_circRNA	+	intergenic	chr13:4265809-4347942	CIRI		gga-miR-214	ACAGCAGGCACAGACAGGCAG	NA	NA
circRNA1017	intergenic_circRNA	intergenic_circRNA	+	intergenic	chr13:4265809-4347942	CIRI		gga-miR-214b-3p	CACAGCAAGTGTAGACAGGCA	NA	NA
circRNA1017	intergenic_circRNA	intergenic_circRNA	+	intergenic	chr13:4265809-4347942	CIRI		gga-miR-214b-5p	TGCCTGTCTGTGCCTGCTGTAC	NA	NA
circRNA1017	intergenic_circRNA	intergenic_circRNA	+	intergenic	chr13:4265809-4347942	CIRI		gga-miR-215-3p	CCTGTCATTTCTATAGGCCAATA	NA	NA
circRNA1017	intergenic_circRNA	intergenic_circRNA	+	intergenic	chr13:4265809-4347942	CIRI		gga-miR-215-5p	ATGACCTATGAATTGACAGAC	NA	NA
circRNA1017	intergenic_circRNA	intergenic_circRNA	+	intergenic	chr13:4265809-4347942	CIRI		gga-miR-216a	TAATCTCAGCTGGCAACTGTG	NA	NA
circRNA1017	intergenic_circRNA	intergenic_circRNA	+	intergenic	chr13:4265809-4347942	CIRI		gga-miR-216b	AAATCTCTGCAGGCAAATGTGA	NA	NA
circRNA1017	intergenic_circRNA	intergenic_circRNA	+	intergenic	chr13:4265809-4347942	CIRI		gga-miR-217-3p	CCATCAGTTCCTAATGCATTGCC	NA	NA
circRNA1017	intergenic_circRNA	intergenic_circRNA	+	intergenic	chr13:4265809-4347942	CIRI		gga-miR-217-5p	TACTGCATCAGGAACTGATTGGAT	395964|CTNNB1	NA
circRNA1017	intergenic_circRNA	intergenic_circRNA	+	intergenic	chr13:4265809-4347942	CIRI		gga-miR-218-3p	CATGGTTCTGTCAAGCACCATG	NA	NA
circRNA1017	intergenic_circRNA	intergenic_circRNA	+	intergenic	chr13:4265809-4347942	CIRI		gga-miR-218-5p	TTGTGCTTGATCTAACCATGT	NA	NA
circRNA1017	intergenic_circRNA	intergenic_circRNA	+	intergenic	chr13:4265809-4347942	CIRI		gga-miR-2184a-3p	GCATGTGAGCTCCTACTGCCGC	NA	NA
circRNA1017	intergenic_circRNA	intergenic_circRNA	+	intergenic	chr13:4265809-4347942	CIRI		gga-miR-2184a-5p	AACAGTAAGAGTTGATGTGCGG	NA	NA
circRNA1017	intergenic_circRNA	intergenic_circRNA	+	intergenic	chr13:4265809-4347942	CIRI		gga-miR-2184b-3p	ACATCAACTCTTACTGTTCGG	NA	NA
circRNA1017	intergenic_circRNA	intergenic_circRNA	+	intergenic	chr13:4265809-4347942	CIRI		gga-miR-2184b-5p	CGGCAGTAGGAGCTCACATGC	NA	NA
circRNA1017	intergenic_circRNA	intergenic_circRNA	+	intergenic	chr13:4265809-4347942	CIRI		gga-miR-2188-3p	GATATATGTGGTCAGACCTATC	NA	NA
circRNA1017	intergenic_circRNA	intergenic_circRNA	+	intergenic	chr13:4265809-4347942	CIRI		gga-miR-2188-5p	AAGGTCCAACCTCACATGTCCT	NA	NA
circRNA1017	intergenic_circRNA	intergenic_circRNA	+	intergenic	chr13:4265809-4347942	CIRI		gga-miR-219a	TGATTGTCCAAACGCAATTCT	NA	NA
circRNA1017	intergenic_circRNA	intergenic_circRNA	+	intergenic	chr13:4265809-4347942	CIRI		gga-miR-219b	CACAAGAATTGCGTTTGGACAA	NA	NA
circRNA1017	intergenic_circRNA	intergenic_circRNA	+	intergenic	chr13:4265809-4347942	CIRI		gga-miR-22-3p	AAGCTGCCAGTTGAAGAACTGT	NA	NA
circRNA1017	intergenic_circRNA	intergenic_circRNA	+	intergenic	chr13:4265809-4347942	CIRI		gga-miR-22-5p	AGTTCTTCAGTGGCAAGCTTTA	NA	NA
circRNA1017	intergenic_circRNA	intergenic_circRNA	+	intergenic	chr13:4265809-4347942	CIRI		gga-miR-221-3p	AGCTACATTGTCTGCTGGGTTTC	395609|MDM2,374148|SOX9,396133|FN1	FN|FN,Mdm2|Mdm2,N-cadherin|N-cadherin,Sox-9|Sox-9
circRNA1017	intergenic_circRNA	intergenic_circRNA	+	intergenic	chr13:4265809-4347942	CIRI		gga-miR-221-5p	AACCTGGCATACAATGTAGATTTCTGT	NA	NA
circRNA1017	intergenic_circRNA	intergenic_circRNA	+	intergenic	chr13:4265809-4347942	CIRI		gga-miR-222a	AGCTACATCTGGCTACTGGGTCTC	NA	NA
circRNA1017	intergenic_circRNA	intergenic_circRNA	+	intergenic	chr13:4265809-4347942	CIRI		gga-miR-222b-3p	AGCTACATCTGATTACTGGGTCAC	NA	NA
circRNA1017	intergenic_circRNA	intergenic_circRNA	+	intergenic	chr13:4265809-4347942	CIRI		gga-miR-222b-5p	TGCTCAGTAGTCAGTGTAGGATCTGT	NA	NA
circRNA1017	intergenic_circRNA	intergenic_circRNA	+	intergenic	chr13:4265809-4347942	CIRI		gga-miR-223	TGTCAGTTTGTCAAATACCCC	NA	NA
circRNA1017	intergenic_circRNA	intergenic_circRNA	+	intergenic	chr13:4265809-4347942	CIRI		gga-miR-23b-3p	ATCACATTGCCAGGGATTACC	NA	NA
circRNA1017	intergenic_circRNA	intergenic_circRNA	+	intergenic	chr13:4265809-4347942	CIRI		gga-miR-23b-5p	GGGTTCCTGGCATGATGATTT	373945|ABCA1,395671|ERBB4,395278|GJA1,423421|ITPK1,427925|WNK1,419288|MAPRE1,396210|NFIA,374204|QKI,417583|MIR4523,396029|ZEB1,3659|IRF1	NA
circRNA1017	intergenic_circRNA	intergenic_circRNA	+	intergenic	chr13:4265809-4347942	CIRI		gga-miR-24-3p	TGGCTCAGTTCAGCAGGAACAG	422417|FNIP2,429155|PEX5L	NA
circRNA1017	intergenic_circRNA	intergenic_circRNA	+	intergenic	chr13:4265809-4347942	CIRI		gga-miR-24-5p	GTGCCTACTGAGCTGATATCAGT	NA	NA
circRNA1017	intergenic_circRNA	intergenic_circRNA	+	intergenic	chr13:4265809-4347942	CIRI		gga-miR-26a-2-5p	TTCAAGTAATCCAGGATAGGCT	NA	NA
circRNA1017	intergenic_circRNA	intergenic_circRNA	+	intergenic	chr13:4265809-4347942	CIRI		gga-miR-26a-3p	CCTATTCTTGGTTACTTGCACTG	NA	NA
circRNA1017	intergenic_circRNA	intergenic_circRNA	+	intergenic	chr13:4265809-4347942	CIRI		gga-miR-26a-5p	TTCAAGTAATCCAGGATAGGC	NA	NA
circRNA1017	intergenic_circRNA	intergenic_circRNA	+	intergenic	chr13:4265809-4347942	CIRI		gga-miR-27b-3p	TTCACAGTGGCTAAGTTCTGC	NA	NA
circRNA1017	intergenic_circRNA	intergenic_circRNA	+	intergenic	chr13:4265809-4347942	CIRI		gga-miR-27b-5p	AGAGCTTAGCTGATTGGTGAACA	NA	NA
circRNA1017	intergenic_circRNA	intergenic_circRNA	+	intergenic	chr13:4265809-4347942	CIRI		gga-miR-2954	CATCCCCATTCCACTCCTAGCA	NA	NA
circRNA1017	intergenic_circRNA	intergenic_circRNA	+	intergenic	chr13:4265809-4347942	CIRI		gga-miR-2984-3p	ATTTCACTCTCAGCAGGCTCC	NA	NA
circRNA1017	intergenic_circRNA	intergenic_circRNA	+	intergenic	chr13:4265809-4347942	CIRI		gga-miR-2984-5p	GTGCCTGCTGTGAGTGAAATTG	NA	NA
circRNA1017	intergenic_circRNA	intergenic_circRNA	+	intergenic	chr13:4265809-4347942	CIRI		gga-miR-2985-2-3p	TGTTATAGTATCCCACCTACCC	NA	NA
circRNA1017	intergenic_circRNA	intergenic_circRNA	+	intergenic	chr13:4265809-4347942	CIRI		gga-miR-2985-3p	TGTTATAGTATTCCACCTTCCC	NA	NA
circRNA1017	intergenic_circRNA	intergenic_circRNA	+	intergenic	chr13:4265809-4347942	CIRI		gga-miR-2985-5p	GTGGGTGGAATAGTATAACAAT	NA	NA
circRNA1017	intergenic_circRNA	intergenic_circRNA	+	intergenic	chr13:4265809-4347942	CIRI		gga-miR-29a-3p	TAGCACCATTTGAAATCGGTT	418752|COL4A2	NA
circRNA1017	intergenic_circRNA	intergenic_circRNA	+	intergenic	chr13:4265809-4347942	CIRI		gga-miR-29a-5p	CTGATTTCTTTTGGTGTTCAGA	NA	NA
circRNA1017	intergenic_circRNA	intergenic_circRNA	+	intergenic	chr13:4265809-4347942	CIRI		gga-miR-29b-1-5p	AGCTGGTTTCATATGGTGGTTTAGA	NA	NA
circRNA1017	intergenic_circRNA	intergenic_circRNA	+	intergenic	chr13:4265809-4347942	CIRI		gga-miR-29b-2-5p	AGCTGGTTTCACATGGTGGCTTAGA	NA	NA
circRNA1017	intergenic_circRNA	intergenic_circRNA	+	intergenic	chr13:4265809-4347942	CIRI		gga-miR-29b-3p	TAGCACCATTTGAAATCAGTGTT	NA	NA
circRNA1017	intergenic_circRNA	intergenic_circRNA	+	intergenic	chr13:4265809-4347942	CIRI		gga-miR-29c-3p	TAGCACCATTTGAAATCGGT	NA	NA
circRNA1017	intergenic_circRNA	intergenic_circRNA	+	intergenic	chr13:4265809-4347942	CIRI		gga-miR-301a-3p	CAGTGCAATAATATTGTCAAAGCAT	NA	NA
circRNA1017	intergenic_circRNA	intergenic_circRNA	+	intergenic	chr13:4265809-4347942	CIRI		gga-miR-301a-5p	TCTGACAATGTTGCACTACT	NA	NA
circRNA1017	intergenic_circRNA	intergenic_circRNA	+	intergenic	chr13:4265809-4347942	CIRI		gga-miR-301b-3p	CAGTGCAATAGTATTGTCAAAGCAT	NA	NA
circRNA1017	intergenic_circRNA	intergenic_circRNA	+	intergenic	chr13:4265809-4347942	CIRI		gga-miR-301b-5p	GCTCTGACTTTATTGCACTACT	NA	NA
circRNA1017	intergenic_circRNA	intergenic_circRNA	+	intergenic	chr13:4265809-4347942	CIRI		gga-miR-302a	AAGTGCTTCCATGTTTTAGTGA	NA	NA
circRNA1017	intergenic_circRNA	intergenic_circRNA	+	intergenic	chr13:4265809-4347942	CIRI		gga-miR-302b-3p	TAAGTGCTTCCATGTTTTAGTAG	415783|GPI	NA
circRNA1017	intergenic_circRNA	intergenic_circRNA	+	intergenic	chr13:4265809-4347942	CIRI		gga-miR-302b-5p	ACTTTAACATGGAGGTGCTTTCT	NA	NA
circRNA1017	intergenic_circRNA	intergenic_circRNA	+	intergenic	chr13:4265809-4347942	CIRI		gga-miR-302c-3p	TAAGTGCTTCCATGTTTCAGTGG	NA	NA
circRNA1017	intergenic_circRNA	intergenic_circRNA	+	intergenic	chr13:4265809-4347942	CIRI		gga-miR-302c-5p	TTTAACATGGAGGTACCTGCTG	NA	NA
circRNA1017	intergenic_circRNA	intergenic_circRNA	+	intergenic	chr13:4265809-4347942	CIRI		gga-miR-302d	TAAGTGCTTCCATGTTTTAGTTG	NA	NA
circRNA1017	intergenic_circRNA	intergenic_circRNA	+	intergenic	chr13:4265809-4347942	CIRI		gga-miR-3064-3p	TTGCCACACTGCAACACTTTACA	NA	NA
circRNA1017	intergenic_circRNA	intergenic_circRNA	+	intergenic	chr13:4265809-4347942	CIRI		gga-miR-3064-5p	TGGCTGTTGTGGTGTGCAAAA	NA	NA
circRNA1017	intergenic_circRNA	intergenic_circRNA	+	intergenic	chr13:4265809-4347942	CIRI		gga-miR-30a-3p	CTTTCAGTCGGATGTTTGCAGC	NA	NA
circRNA1017	intergenic_circRNA	intergenic_circRNA	+	intergenic	chr13:4265809-4347942	CIRI		gga-miR-30a-5p	TGTAAACATCCTCGACTGGAAG	NA	NA
circRNA1017	intergenic_circRNA	intergenic_circRNA	+	intergenic	chr13:4265809-4347942	CIRI		gga-miR-30b-3p	CTGGGGGGTGGATGTTTACTTC	NA	NA
circRNA1017	intergenic_circRNA	intergenic_circRNA	+	intergenic	chr13:4265809-4347942	CIRI		gga-miR-30b-5p	TGTAAACATCCTACACTCAGCT	NA	NA
circRNA1017	intergenic_circRNA	intergenic_circRNA	+	intergenic	chr13:4265809-4347942	CIRI		gga-miR-30c-1-3p	TGGGAGAGGATTGTTTACGCC	NA	NA
circRNA1017	intergenic_circRNA	intergenic_circRNA	+	intergenic	chr13:4265809-4347942	CIRI		gga-miR-30c-2-3p	TGGGAGAAGGCTGTTTACTCT	NA	NA
circRNA1017	intergenic_circRNA	intergenic_circRNA	+	intergenic	chr13:4265809-4347942	CIRI		gga-miR-30c-5p	TGTAAACATCCTACACTCTCAGCT	NA	NA
circRNA1017	intergenic_circRNA	intergenic_circRNA	+	intergenic	chr13:4265809-4347942	CIRI		gga-miR-30d	TGTAAACATCCCCGACTGGAAG	NA	NA
circRNA1017	intergenic_circRNA	intergenic_circRNA	+	intergenic	chr13:4265809-4347942	CIRI		gga-miR-30e-3p	TTTCAGTCGGATGTTTACAGC	NA	NA
circRNA1017	intergenic_circRNA	intergenic_circRNA	+	intergenic	chr13:4265809-4347942	CIRI		gga-miR-30e-5p	TGTAAACATCCTTGACTGG	NA	NA
circRNA1017	intergenic_circRNA	intergenic_circRNA	+	intergenic	chr13:4265809-4347942	CIRI		gga-miR-31-3p	TGCTATGCCAACATATTGTCATC	NA	NA
circRNA1017	intergenic_circRNA	intergenic_circRNA	+	intergenic	chr13:4265809-4347942	CIRI		gga-miR-31-5p	AGGCAAGATGTTGGCATAGCTG	NA	NA
circRNA1017	intergenic_circRNA	intergenic_circRNA	+	intergenic	chr13:4265809-4347942	CIRI		gga-miR-32-3p	AATTTAGTGTGTGCGATACT	NA	NA
circRNA1017	intergenic_circRNA	intergenic_circRNA	+	intergenic	chr13:4265809-4347942	CIRI		gga-miR-32-5p	TATTGCACATTACTAAGTTGC	NA	NA
circRNA1017	intergenic_circRNA	intergenic_circRNA	+	intergenic	chr13:4265809-4347942	CIRI		gga-miR-33-2-5p	GTGCATTGTAGTTGCATTGCAT	NA	NA
circRNA1017	intergenic_circRNA	intergenic_circRNA	+	intergenic	chr13:4265809-4347942	CIRI		gga-miR-33-3p	AATGTTCCTGCAGTGCAGTA	NA	NA
circRNA1017	intergenic_circRNA	intergenic_circRNA	+	intergenic	chr13:4265809-4347942	CIRI		gga-miR-33-5p	GTGCATTGTAGTTGCATTGC	415718|FTO	ENSGALG00000003591|FTO
circRNA1017	intergenic_circRNA	intergenic_circRNA	+	intergenic	chr13:4265809-4347942	CIRI		gga-miR-338-3p	TCCAGCATCAGTGATTTTGTTGA	NA	NA
circRNA1017	intergenic_circRNA	intergenic_circRNA	+	intergenic	chr13:4265809-4347942	CIRI		gga-miR-338-5p	AACAATATCCTGGTGCTGAGT	NA	NA
circRNA1017	intergenic_circRNA	intergenic_circRNA	+	intergenic	chr13:4265809-4347942	CIRI		gga-miR-34a-3p	CAATCAGCAAGTATACTGCCCTA	NA	NA
circRNA1017	intergenic_circRNA	intergenic_circRNA	+	intergenic	chr13:4265809-4347942	CIRI		gga-miR-34a-5p	TGGCAGTGTCTTAGCTGGTTGTT	373958|IL2,407090|IL12A	NA
circRNA1017	intergenic_circRNA	intergenic_circRNA	+	intergenic	chr13:4265809-4347942	CIRI		gga-miR-34b-3p	AATCACTAAATTCACTGCCATC	NA	NA
circRNA1017	intergenic_circRNA	intergenic_circRNA	+	intergenic	chr13:4265809-4347942	CIRI		gga-miR-34b-5p	CAGGCAGTGTAGTTAGCTGATTG	424185|IFIH1	NA
circRNA1017	intergenic_circRNA	intergenic_circRNA	+	intergenic	chr13:4265809-4347942	CIRI		gga-miR-34c-3p	AATCACTAACCACACAGCCAGG	NA	NA
circRNA1017	intergenic_circRNA	intergenic_circRNA	+	intergenic	chr13:4265809-4347942	CIRI		gga-miR-34c-5p	AGGCAGTGTAGTTAGCTGATTGC	421186|FKBP5,424877|EHHADH	NA
circRNA1017	intergenic_circRNA	intergenic_circRNA	+	intergenic	chr13:4265809-4347942	CIRI		gga-miR-3524a	CAGAATCGCAGAATGGCTGAGG	NA	NA
circRNA1017	intergenic_circRNA	intergenic_circRNA	+	intergenic	chr13:4265809-4347942	CIRI		gga-miR-3524b-3p	CACAGAATTGTGGGATGGCTG	NA	NA
circRNA1017	intergenic_circRNA	intergenic_circRNA	+	intergenic	chr13:4265809-4347942	CIRI		gga-miR-3525	CAGCCATTCTGCGATTCTGTGA	414873|PDLIM3	NA
circRNA1017	intergenic_circRNA	intergenic_circRNA	+	intergenic	chr13:4265809-4347942	CIRI		gga-miR-3526	TTGAAGATGAAGTTGGTGT	NA	NA
circRNA1017	intergenic_circRNA	intergenic_circRNA	+	intergenic	chr13:4265809-4347942	CIRI		gga-miR-3528	CATGCCCCAGTCGTGTTGCAGA	NA	NA
circRNA1017	intergenic_circRNA	intergenic_circRNA	+	intergenic	chr13:4265809-4347942	CIRI		gga-miR-3529	AGGCAGACTGTGACTTGTTGT	NA	NA
circRNA1017	intergenic_circRNA	intergenic_circRNA	+	intergenic	chr13:4265809-4347942	CIRI		gga-miR-3530-3p	CAATGGTGTGAGCTGGGATGG	NA	NA
circRNA1017	intergenic_circRNA	intergenic_circRNA	+	intergenic	chr13:4265809-4347942	CIRI		gga-miR-3530-5p	GCTCTGCTCGCACCATTGTGG	NA	NA
circRNA1017	intergenic_circRNA	intergenic_circRNA	+	intergenic	chr13:4265809-4347942	CIRI		gga-miR-3531-3p	CCTTGCAACACAAACAGGAGACA	NA	NA
circRNA1017	intergenic_circRNA	intergenic_circRNA	+	intergenic	chr13:4265809-4347942	CIRI		gga-miR-3531-5p	TCCTTGTTTGGGTTGTAATGA	NA	NA
circRNA1017	intergenic_circRNA	intergenic_circRNA	+	intergenic	chr13:4265809-4347942	CIRI		gga-miR-3532-3p	TTGGAGGCTGCAGTGTCATGGT	NA	NA
circRNA1017	intergenic_circRNA	intergenic_circRNA	+	intergenic	chr13:4265809-4347942	CIRI		gga-miR-3532-5p	GTTGCACTGCAGCTGCTCTTGG	NA	NA
circRNA1017	intergenic_circRNA	intergenic_circRNA	+	intergenic	chr13:4265809-4347942	CIRI		gga-miR-3533	ATGAAGTGTGATGTGGATAT	NA	NA
circRNA1017	intergenic_circRNA	intergenic_circRNA	+	intergenic	chr13:4265809-4347942	CIRI		gga-miR-3534	TGTGGGTTGACAGTGCTGAGGT	NA	NA
circRNA1017	intergenic_circRNA	intergenic_circRNA	+	intergenic	chr13:4265809-4347942	CIRI		gga-miR-3535	GGATATGATGACTGATTATCTGAAA	NA	NA
circRNA1017	intergenic_circRNA	intergenic_circRNA	+	intergenic	chr13:4265809-4347942	CIRI		gga-miR-3536	CTGCATACGAGTAGACCCTTTC	NA	NA
circRNA1017	intergenic_circRNA	intergenic_circRNA	+	intergenic	chr13:4265809-4347942	CIRI		gga-miR-3537	GTGAGTGCTGTAGGATGGGGCTC	NA	NA
circRNA1017	intergenic_circRNA	intergenic_circRNA	+	intergenic	chr13:4265809-4347942	CIRI		gga-miR-3538	GTTCGGTGATGAAACCATGGA	NA	NA
circRNA1017	intergenic_circRNA	intergenic_circRNA	+	intergenic	chr13:4265809-4347942	CIRI		gga-miR-3539	CAGAGGAAGACTGATGCTAGTT	NA	NA
circRNA1017	intergenic_circRNA	intergenic_circRNA	+	intergenic	chr13:4265809-4347942	CIRI		gga-miR-3540	ATGGTGGAAGAACAAGGCCTGC	NA	NA
circRNA1017	intergenic_circRNA	intergenic_circRNA	+	intergenic	chr13:4265809-4347942	CIRI		gga-miR-3594-3p	TCTGCATCGCTGGGCTGTGTCC	NA	NA
circRNA1017	intergenic_circRNA	intergenic_circRNA	+	intergenic	chr13:4265809-4347942	CIRI		gga-miR-3594-5p	GCACAGCCCATGTCAGAGCAGTG	NA	NA
circRNA1017	intergenic_circRNA	intergenic_circRNA	+	intergenic	chr13:4265809-4347942	CIRI		gga-miR-363-3p	AATTGCACGGTATCCATCTGTAA	NA	NA
circRNA1017	intergenic_circRNA	intergenic_circRNA	+	intergenic	chr13:4265809-4347942	CIRI		gga-miR-363-5p	GTGGATCACGATGCAATTTTGA	NA	NA
circRNA1017	intergenic_circRNA	intergenic_circRNA	+	intergenic	chr13:4265809-4347942	CIRI		gga-miR-365-1-5p	GAGGGACTTTTGGGGGCAGATGT	NA	NA
circRNA1017	intergenic_circRNA	intergenic_circRNA	+	intergenic	chr13:4265809-4347942	CIRI		gga-miR-365-2-5p	GAGGGACTTTCAGGGGCAGCTGT	NA	NA
circRNA1017	intergenic_circRNA	intergenic_circRNA	+	intergenic	chr13:4265809-4347942	CIRI		gga-miR-365-3p	TAATGCCCCTAAAAATCCTTAT	374207|HDAC4	NA
circRNA1017	intergenic_circRNA	intergenic_circRNA	+	intergenic	chr13:4265809-4347942	CIRI		gga-miR-365b-5p	AGGATTTTTAGGGGCATTATGA	NA	NA
circRNA1017	intergenic_circRNA	intergenic_circRNA	+	intergenic	chr13:4265809-4347942	CIRI		gga-miR-367	AATTGCACTTTAGCAATGGTG	NA	NA
circRNA1017	intergenic_circRNA	intergenic_circRNA	+	intergenic	chr13:4265809-4347942	CIRI		gga-miR-375	TTTGTTCGTTCGGCTCGCGTTA	396171|YAP1	NA
circRNA1017	intergenic_circRNA	intergenic_circRNA	+	intergenic	chr13:4265809-4347942	CIRI		gga-miR-383-3p	CCACAGCACTGCCTGGTCAGA	NA	NA
circRNA1017	intergenic_circRNA	intergenic_circRNA	+	intergenic	chr13:4265809-4347942	CIRI		gga-miR-383-5p	AGATCAGAAGGTGATTGTGGCT	NA	NA
circRNA1017	intergenic_circRNA	intergenic_circRNA	+	intergenic	chr13:4265809-4347942	CIRI		gga-miR-425-3p	CATCGGGGATGTCGTGTCTGTC	NA	NA
circRNA1017	intergenic_circRNA	intergenic_circRNA	+	intergenic	chr13:4265809-4347942	CIRI		gga-miR-425-5p	AATGACACGATCACTCCCGCTGA	NA	NA
circRNA1017	intergenic_circRNA	intergenic_circRNA	+	intergenic	chr13:4265809-4347942	CIRI		gga-miR-429-3p	TAATACTGTCTGGTAATGCCGT	421945|LPIN1	NA
circRNA1017	intergenic_circRNA	intergenic_circRNA	+	intergenic	chr13:4265809-4347942	CIRI		gga-miR-429-5p	TGTCTTACCAGGCAAAGTTAGA	NA	NA
circRNA1017	intergenic_circRNA	intergenic_circRNA	+	intergenic	chr13:4265809-4347942	CIRI		gga-miR-449a	TGGCAGTGTATGTTAGCTGGT	421186|FKBP5	NA
circRNA1017	intergenic_circRNA	intergenic_circRNA	+	intergenic	chr13:4265809-4347942	CIRI		gga-miR-449b-3p	CAGTCACTACCACACTGCCAC	NA	NA
circRNA1017	intergenic_circRNA	intergenic_circRNA	+	intergenic	chr13:4265809-4347942	CIRI		gga-miR-449b-5p	AGGCAGTGTGCTGTTAGCGGCTG	NA	NA
circRNA1017	intergenic_circRNA	intergenic_circRNA	+	intergenic	chr13:4265809-4347942	CIRI		gga-miR-449c-3p	CAGCTGCTCACGGCACTCCAGA	NA	NA
circRNA1017	intergenic_circRNA	intergenic_circRNA	+	intergenic	chr13:4265809-4347942	CIRI		gga-miR-449c-5p	TGGCAGTGCGTGTTAGCTGGCTGT	373958|IL2,407090|IL12A	NA
circRNA1017	intergenic_circRNA	intergenic_circRNA	+	intergenic	chr13:4265809-4347942	CIRI		gga-miR-449d-3p	AGCAACTAACTACACTGCCACA	NA	NA
circRNA1017	intergenic_circRNA	intergenic_circRNA	+	intergenic	chr13:4265809-4347942	CIRI		gga-miR-449d-5p	AGGCAGTGTATTGTTAGTTAGCTGC	NA	NA
circRNA1017	intergenic_circRNA	intergenic_circRNA	+	intergenic	chr13:4265809-4347942	CIRI		gga-miR-451	AAACCGTTACCATTACTGAGTTT	NA	NA
circRNA1017	intergenic_circRNA	intergenic_circRNA	+	intergenic	chr13:4265809-4347942	CIRI		gga-miR-454-3p	TAGTGCAATATTGCTTATAGGGT	NA	NA
circRNA1017	intergenic_circRNA	intergenic_circRNA	+	intergenic	chr13:4265809-4347942	CIRI		gga-miR-454-5p	TCCTAACCTTAAGGATGAG	NA	NA
circRNA1017	intergenic_circRNA	intergenic_circRNA	+	intergenic	chr13:4265809-4347942	CIRI		gga-miR-455-3p	TGCAGTCCATGGGCATATACAC	NA	NA
circRNA1017	intergenic_circRNA	intergenic_circRNA	+	intergenic	chr13:4265809-4347942	CIRI		gga-miR-455-5p	TATGTGCCCTTGGACTACATCG	NA	NA
circRNA1017	intergenic_circRNA	intergenic_circRNA	+	intergenic	chr13:4265809-4347942	CIRI		gga-miR-456-3p	CAGGCTGGTTAGATGGTTGTCA	395727|ATF2	NA
circRNA1017	intergenic_circRNA	intergenic_circRNA	+	intergenic	chr13:4265809-4347942	CIRI		gga-miR-456-5p	CAGGCATCTTCTCAGCCTACATGTG	NA	NA
circRNA1017	intergenic_circRNA	intergenic_circRNA	+	intergenic	chr13:4265809-4347942	CIRI		gga-miR-458a-3p	ATAGCTCTTTGAATGGTACTGC	NA	NA
circRNA1017	intergenic_circRNA	intergenic_circRNA	+	intergenic	chr13:4265809-4347942	CIRI		gga-miR-458a-5p	AGCGCCATTTTCAGAGCTATA	NA	NA
circRNA1017	intergenic_circRNA	intergenic_circRNA	+	intergenic	chr13:4265809-4347942	CIRI		gga-miR-458b-3p	ATAGCTCTGAAAATGGCGCTG	NA	NA
circRNA1017	intergenic_circRNA	intergenic_circRNA	+	intergenic	chr13:4265809-4347942	CIRI		gga-miR-458b-5p	AGTACCATTCAAAGAGCTATGA	395964|CTNNB1	NA
circRNA1017	intergenic_circRNA	intergenic_circRNA	+	intergenic	chr13:4265809-4347942	CIRI		gga-miR-460a-3p	CACAGCGCATACAATGTGGATT	NA	NA
circRNA1017	intergenic_circRNA	intergenic_circRNA	+	intergenic	chr13:4265809-4347942	CIRI		gga-miR-460a-5p	CCTGCATTGTACACACTGTGTG	NA	NA
circRNA1017	intergenic_circRNA	intergenic_circRNA	+	intergenic	chr13:4265809-4347942	CIRI		gga-miR-460b-3p	CACAGCGCATGCAATGTGGACAT	NA	NA
circRNA1017	intergenic_circRNA	intergenic_circRNA	+	intergenic	chr13:4265809-4347942	CIRI		gga-miR-460b-5p	TCCTCATTGTACATGCTGTGTG	NA	NA
circRNA1017	intergenic_circRNA	intergenic_circRNA	+	intergenic	chr13:4265809-4347942	CIRI		gga-miR-4732-5p	TGGAGGAGGGAGCAGGAATAT	NA	NA
circRNA1017	intergenic_circRNA	intergenic_circRNA	+	intergenic	chr13:4265809-4347942	CIRI		gga-miR-489-3p	AGTGACATCATATGTACGGCTGC	NA	NA
circRNA1017	intergenic_circRNA	intergenic_circRNA	+	intergenic	chr13:4265809-4347942	CIRI		gga-miR-490-3p	CAACCTGGAGGACTCCATGCTG	NA	NA
circRNA1017	intergenic_circRNA	intergenic_circRNA	+	intergenic	chr13:4265809-4347942	CIRI		gga-miR-490-5p	CCATGGATCTCCAGGTGGGT	NA	NA
circRNA1017	intergenic_circRNA	intergenic_circRNA	+	intergenic	chr13:4265809-4347942	CIRI		gga-miR-499-3p	AACATCACTTTAAGTCTGTGCT	NA	NA
circRNA1017	intergenic_circRNA	intergenic_circRNA	+	intergenic	chr13:4265809-4347942	CIRI		gga-miR-499-5p	TTAAGACTTGTAGTGATGTTTAG	423068|SOX6	NA
circRNA1017	intergenic_circRNA	intergenic_circRNA	+	intergenic	chr13:4265809-4347942	CIRI		gga-miR-551-5p	GAAATCAAGGGTGGGTAAGACCT	NA	NA
circRNA1017	intergenic_circRNA	intergenic_circRNA	+	intergenic	chr13:4265809-4347942	CIRI		gga-miR-6516-3p	CATGTATGATACTGCACACAACG	NA	NA
circRNA1017	intergenic_circRNA	intergenic_circRNA	+	intergenic	chr13:4265809-4347942	CIRI		gga-miR-6516-5p	ATGCAGTAACAGGTGTGAGCAT	NA	NA
circRNA1017	intergenic_circRNA	intergenic_circRNA	+	intergenic	chr13:4265809-4347942	CIRI		gga-miR-6542-3p	ACGGGACAGTGCTGAAGACTA	NA	NA
circRNA1017	intergenic_circRNA	intergenic_circRNA	+	intergenic	chr13:4265809-4347942	CIRI		gga-miR-6542-5p	GTCTGCCAGCATCAGCCCCAGT	NA	NA
circRNA1017	intergenic_circRNA	intergenic_circRNA	+	intergenic	chr13:4265809-4347942	CIRI		gga-miR-6543-3p	GCCTCCTTTCAGGTCACT	NA	NA
circRNA1017	intergenic_circRNA	intergenic_circRNA	+	intergenic	chr13:4265809-4347942	CIRI		gga-miR-6543-5p	GCTGTTACCTGAGAGAAGATGCTG	NA	NA
circRNA1017	intergenic_circRNA	intergenic_circRNA	+	intergenic	chr13:4265809-4347942	CIRI		gga-miR-6544-3p	AAGTTGTATTTCTTTTCTGACAGT	NA	NA
circRNA1017	intergenic_circRNA	intergenic_circRNA	+	intergenic	chr13:4265809-4347942	CIRI		gga-miR-6544-5p	TTCAGAAAAGGATATGAATTGT	NA	NA
circRNA1017	intergenic_circRNA	intergenic_circRNA	+	intergenic	chr13:4265809-4347942	CIRI		gga-miR-6545-3p	AGCTGGAGCTGATTTTCTGGCA	NA	NA
circRNA1017	intergenic_circRNA	intergenic_circRNA	+	intergenic	chr13:4265809-4347942	CIRI		gga-miR-6545-5p	GGCAGAAAAGGGCTGCAGCTT	NA	NA
circRNA1017	intergenic_circRNA	intergenic_circRNA	+	intergenic	chr13:4265809-4347942	CIRI		gga-miR-6546-3p	GGAGTTCAGCTGTGCTGCTGC	NA	NA
circRNA1017	intergenic_circRNA	intergenic_circRNA	+	intergenic	chr13:4265809-4347942	CIRI		gga-miR-6547-3p	ACCCCTCCATCCACCCACTCA	NA	NA
circRNA1017	intergenic_circRNA	intergenic_circRNA	+	intergenic	chr13:4265809-4347942	CIRI		gga-miR-6547-5p	GTGGGATGTGGGGACGGGGTGA	NA	NA
circRNA1017	intergenic_circRNA	intergenic_circRNA	+	intergenic	chr13:4265809-4347942	CIRI		gga-miR-6548-3p	AGAGGTGCCCCGCTGTTGCTGT	NA	NA
circRNA1017	intergenic_circRNA	intergenic_circRNA	+	intergenic	chr13:4265809-4347942	CIRI		gga-miR-6548-5p	AACAACAGCTGCGTGCCATGCC	NA	NA
circRNA1017	intergenic_circRNA	intergenic_circRNA	+	intergenic	chr13:4265809-4347942	CIRI		gga-miR-6549-3p	ACAGCTGTAAGCAGAAGGCACCC	NA	NA
circRNA1017	intergenic_circRNA	intergenic_circRNA	+	intergenic	chr13:4265809-4347942	CIRI		gga-miR-6549-5p	AGCCTTCTGTTGTGCATCTGAGA	NA	NA
circRNA1017	intergenic_circRNA	intergenic_circRNA	+	intergenic	chr13:4265809-4347942	CIRI		gga-miR-6550-3p	GCTCCACCCTCGGCTGCTTTGA	NA	NA
circRNA1017	intergenic_circRNA	intergenic_circRNA	+	intergenic	chr13:4265809-4347942	CIRI		gga-miR-6550-5p	AAAGCAGCCCAGGAAGCGCT	NA	NA
circRNA1017	intergenic_circRNA	intergenic_circRNA	+	intergenic	chr13:4265809-4347942	CIRI		gga-miR-6551-3p	GGGCTGTGAGAGATGTTCCCTT	NA	NA
circRNA1017	intergenic_circRNA	intergenic_circRNA	+	intergenic	chr13:4265809-4347942	CIRI		gga-miR-6551-5p	CGGTGCATCTCTGCAGCCCGCA	NA	NA
circRNA1017	intergenic_circRNA	intergenic_circRNA	+	intergenic	chr13:4265809-4347942	CIRI		gga-miR-6552-3p	CAACAAGAAGTGGACAGACTG	NA	NA
circRNA1017	intergenic_circRNA	intergenic_circRNA	+	intergenic	chr13:4265809-4347942	CIRI		gga-miR-6552-5p	GTCTGTCCAGGTCTTGTTGGA	NA	NA
circRNA1017	intergenic_circRNA	intergenic_circRNA	+	intergenic	chr13:4265809-4347942	CIRI		gga-miR-6553-3p	AACACTACCCTGAGCTGCTCC	NA	NA
circRNA1017	intergenic_circRNA	intergenic_circRNA	+	intergenic	chr13:4265809-4347942	CIRI		gga-miR-6553-5p	AGCAGCCCTGTGATAGCTGTTTGC	NA	NA
circRNA1017	intergenic_circRNA	intergenic_circRNA	+	intergenic	chr13:4265809-4347942	CIRI		gga-miR-6554-3p	TGCTGTGTGGTTTAAGGATACT	NA	NA
circRNA1017	intergenic_circRNA	intergenic_circRNA	+	intergenic	chr13:4265809-4347942	CIRI		gga-miR-6554-5p	TGTTTTTACATTACACAGCATA	NA	NA
circRNA1017	intergenic_circRNA	intergenic_circRNA	+	intergenic	chr13:4265809-4347942	CIRI		gga-miR-6555-3p	AATGTGGCCTCAACAGAGCAG	NA	NA
circRNA1017	intergenic_circRNA	intergenic_circRNA	+	intergenic	chr13:4265809-4347942	CIRI		gga-miR-6555-5p	GATCTGCAGAGCCCACAACTAG	NA	NA
circRNA1017	intergenic_circRNA	intergenic_circRNA	+	intergenic	chr13:4265809-4347942	CIRI		gga-miR-6556-3p	GGCGGCGGTCCGAGCAGCTCCC	NA	NA
circRNA1017	intergenic_circRNA	intergenic_circRNA	+	intergenic	chr13:4265809-4347942	CIRI		gga-miR-6556-5p	AAGGCTGCTCGGCCCGCGCTGC	NA	NA
circRNA1017	intergenic_circRNA	intergenic_circRNA	+	intergenic	chr13:4265809-4347942	CIRI		gga-miR-6557-5p	CCGGAGGAGCCCGGCGCTGC	NA	NA
circRNA1017	intergenic_circRNA	intergenic_circRNA	+	intergenic	chr13:4265809-4347942	CIRI		gga-miR-6558-3p	AGGCCTTCTTGCGTAGCACTTGA	NA	NA
circRNA1017	intergenic_circRNA	intergenic_circRNA	+	intergenic	chr13:4265809-4347942	CIRI		gga-miR-6558-5p	AAGTGAAACGTTGAGGTGGCTTGT	NA	NA
circRNA1017	intergenic_circRNA	intergenic_circRNA	+	intergenic	chr13:4265809-4347942	CIRI		gga-miR-6559-3p	AGAGTTGACTCTTCCTTGCAGT	NA	NA
circRNA1017	intergenic_circRNA	intergenic_circRNA	+	intergenic	chr13:4265809-4347942	CIRI		gga-miR-6559-5p	TGGGAGAAAGAGTCATTACCTGA	NA	NA
circRNA1017	intergenic_circRNA	intergenic_circRNA	+	intergenic	chr13:4265809-4347942	CIRI		gga-miR-6560-3p	TACCAGGATGGACCGCTGCACACC	NA	NA
circRNA1017	intergenic_circRNA	intergenic_circRNA	+	intergenic	chr13:4265809-4347942	CIRI		gga-miR-6560-5p	TGTGTTGCTCCATACTGTGGTCT	NA	NA
circRNA1017	intergenic_circRNA	intergenic_circRNA	+	intergenic	chr13:4265809-4347942	CIRI		gga-miR-6561-3p	GGGAGCCCAGAACTGGAAACAG	NA	NA
circRNA1017	intergenic_circRNA	intergenic_circRNA	+	intergenic	chr13:4265809-4347942	CIRI		gga-miR-6561-5p	TCTTTCCAGGCAGGAGCTCCCT	NA	NA
circRNA1017	intergenic_circRNA	intergenic_circRNA	+	intergenic	chr13:4265809-4347942	CIRI		gga-miR-6562-3p	TCAGTCATTTCTTGCTCTCTGT	NA	NA
circRNA1017	intergenic_circRNA	intergenic_circRNA	+	intergenic	chr13:4265809-4347942	CIRI		gga-miR-6562-5p	AGGGGAAAGGAATGTGCTGTGG	NA	NA
circRNA1017	intergenic_circRNA	intergenic_circRNA	+	intergenic	chr13:4265809-4347942	CIRI		gga-miR-6563-3p	ACTGGGCACACTGTGACTGGCTAC	NA	NA
circRNA1017	intergenic_circRNA	intergenic_circRNA	+	intergenic	chr13:4265809-4347942	CIRI		gga-miR-6563-5p	GTTGGTCGGTTGTGCTTAGAGA	NA	NA
circRNA1017	intergenic_circRNA	intergenic_circRNA	+	intergenic	chr13:4265809-4347942	CIRI		gga-miR-6564-3p	TGGACGGAGGAAGCGCGGGCAG	NA	NA
circRNA1017	intergenic_circRNA	intergenic_circRNA	+	intergenic	chr13:4265809-4347942	CIRI		gga-miR-6564-5p	CGCCGTGCTTTCTCCCGCCGT	NA	NA
circRNA1017	intergenic_circRNA	intergenic_circRNA	+	intergenic	chr13:4265809-4347942	CIRI		gga-miR-6565-3p	TCTGTGCTTGTGTACTCATAG	NA	NA
circRNA1017	intergenic_circRNA	intergenic_circRNA	+	intergenic	chr13:4265809-4347942	CIRI		gga-miR-6565-5p	ATGAGATAGCAAAGCACACTTC	NA	NA
circRNA1017	intergenic_circRNA	intergenic_circRNA	+	intergenic	chr13:4265809-4347942	CIRI		gga-miR-6566-3p	CAGCAGGCCATGGGGTCGCAG	NA	NA
circRNA1017	intergenic_circRNA	intergenic_circRNA	+	intergenic	chr13:4265809-4347942	CIRI		gga-miR-6566-5p	GAGGCCCGATGTGTCATTCCT	NA	NA
circRNA1017	intergenic_circRNA	intergenic_circRNA	+	intergenic	chr13:4265809-4347942	CIRI		gga-miR-6567-3p	GGCAGCGCGGAGCGGAGCTTT	NA	NA
circRNA1017	intergenic_circRNA	intergenic_circRNA	+	intergenic	chr13:4265809-4347942	CIRI		gga-miR-6567-5p	AGCTCCGAACTCGCGGTGCCCG	NA	NA
circRNA1017	intergenic_circRNA	intergenic_circRNA	+	intergenic	chr13:4265809-4347942	CIRI		gga-miR-6568-3p	ACAACCAAGATGGCGCCCGGGC	NA	NA
circRNA1017	intergenic_circRNA	intergenic_circRNA	+	intergenic	chr13:4265809-4347942	CIRI		gga-miR-6569-3p	CTTGAGTTACGGACTGGGGTTGG	NA	NA
circRNA1017	intergenic_circRNA	intergenic_circRNA	+	intergenic	chr13:4265809-4347942	CIRI		gga-miR-6569-5p	GCCCTGTTGGACTAACGGCGTTG	NA	NA
circRNA1017	intergenic_circRNA	intergenic_circRNA	+	intergenic	chr13:4265809-4347942	CIRI		gga-miR-6570-3p	AGAGGAGAGCCTGTGGGCCAGA	NA	NA
circRNA1017	intergenic_circRNA	intergenic_circRNA	+	intergenic	chr13:4265809-4347942	CIRI		gga-miR-6570-5p	AGGACCCACTGGATCTGCATCTTC	NA	NA
circRNA1017	intergenic_circRNA	intergenic_circRNA	+	intergenic	chr13:4265809-4347942	CIRI		gga-miR-6571-3p	TGAGAGACCACATACAGCTTTGAAA	NA	NA
circRNA1017	intergenic_circRNA	intergenic_circRNA	+	intergenic	chr13:4265809-4347942	CIRI		gga-miR-6571-5p	GTAAAGCTGTTTGGATCTTCAG	NA	NA
circRNA1017	intergenic_circRNA	intergenic_circRNA	+	intergenic	chr13:4265809-4347942	CIRI		gga-miR-6572-3p	AGATGGACAGATAGGGTGAGGA	NA	NA
circRNA1017	intergenic_circRNA	intergenic_circRNA	+	intergenic	chr13:4265809-4347942	CIRI		gga-miR-6572-5p	TTTTCCCTCTCTGTGCAGTTCTG	NA	NA
circRNA1017	intergenic_circRNA	intergenic_circRNA	+	intergenic	chr13:4265809-4347942	CIRI		gga-miR-6573-3p	GGAGGCACTCTGACTTCTCGGA	NA	NA
circRNA1017	intergenic_circRNA	intergenic_circRNA	+	intergenic	chr13:4265809-4347942	CIRI		gga-miR-6573-5p	TGGAGAAGTGAGGGGCTCTCTG	NA	NA
circRNA1017	intergenic_circRNA	intergenic_circRNA	+	intergenic	chr13:4265809-4347942	CIRI		gga-miR-6574-3p	TGTCTGTAGAAAAGACAGGATGT	NA	NA
circRNA1017	intergenic_circRNA	intergenic_circRNA	+	intergenic	chr13:4265809-4347942	CIRI		gga-miR-6574-5p	ATTCCTTGTCTTTTCTGAAGA	NA	NA
circRNA1017	intergenic_circRNA	intergenic_circRNA	+	intergenic	chr13:4265809-4347942	CIRI		gga-miR-6575-3p	GAGTTTTCCCAGGCTGATGTCA	NA	NA
circRNA1017	intergenic_circRNA	intergenic_circRNA	+	intergenic	chr13:4265809-4347942	CIRI		gga-miR-6575-5p	TTGTCAGCTTGGGGAAGCTCTT	NA	NA
circRNA1017	intergenic_circRNA	intergenic_circRNA	+	intergenic	chr13:4265809-4347942	CIRI		gga-miR-6576-3p	AGTGTCTGTATTCCCTTGAG	NA	NA
circRNA1017	intergenic_circRNA	intergenic_circRNA	+	intergenic	chr13:4265809-4347942	CIRI		gga-miR-6576-5p	TCATGGTTGTATCTGAACACTTT	NA	NA
circRNA1017	intergenic_circRNA	intergenic_circRNA	+	intergenic	chr13:4265809-4347942	CIRI		gga-miR-6577-3p	AGAGACTGGGTATAGGAGGGT	NA	NA
circRNA1017	intergenic_circRNA	intergenic_circRNA	+	intergenic	chr13:4265809-4347942	CIRI		gga-miR-6577-5p	CATCTTCTACTCTGTTTTCTTCT	NA	NA
circRNA1017	intergenic_circRNA	intergenic_circRNA	+	intergenic	chr13:4265809-4347942	CIRI		gga-miR-6578-3p	GGGCACTCTGCTGACCGCTTGGC	NA	NA
circRNA1017	intergenic_circRNA	intergenic_circRNA	+	intergenic	chr13:4265809-4347942	CIRI		gga-miR-6578-5p	CAGCTGTGGCAGAGTTCTCCA	NA	NA
circRNA1017	intergenic_circRNA	intergenic_circRNA	+	intergenic	chr13:4265809-4347942	CIRI		gga-miR-6579-3p	AGAGGCATTTCACAGCGTAACA	NA	NA
circRNA1017	intergenic_circRNA	intergenic_circRNA	+	intergenic	chr13:4265809-4347942	CIRI		gga-miR-6579-5p	CAACGCCGTGCAACGCACCTG	NA	NA
circRNA1017	intergenic_circRNA	intergenic_circRNA	+	intergenic	chr13:4265809-4347942	CIRI		gga-miR-6580-3p	GTGCATATTGGAGGCAATGATCT	NA	NA
circRNA1017	intergenic_circRNA	intergenic_circRNA	+	intergenic	chr13:4265809-4347942	CIRI		gga-miR-6580-5p	AGAATTGACTTCAGTGCTGACT	NA	NA
circRNA1017	intergenic_circRNA	intergenic_circRNA	+	intergenic	chr13:4265809-4347942	CIRI		gga-miR-6581-3p	TGTCTCCCTGGTGGGCTTTTT	NA	NA
circRNA1017	intergenic_circRNA	intergenic_circRNA	+	intergenic	chr13:4265809-4347942	CIRI		gga-miR-6581-5p	AGTGAGCTCAGAGGAGGACTGGG	NA	NA
circRNA1017	intergenic_circRNA	intergenic_circRNA	+	intergenic	chr13:4265809-4347942	CIRI		gga-miR-6582-3p	CACTCTGGGTGTTTCTCTTGCAG	NA	NA
circRNA1017	intergenic_circRNA	intergenic_circRNA	+	intergenic	chr13:4265809-4347942	CIRI		gga-miR-6582-5p	TTAGAGAGACACTCATAGAG	NA	NA
circRNA1017	intergenic_circRNA	intergenic_circRNA	+	intergenic	chr13:4265809-4347942	CIRI		gga-miR-6583-5p	AGAGGAGCTGGGAGGATG	NA	NA
circRNA1017	intergenic_circRNA	intergenic_circRNA	+	intergenic	chr13:4265809-4347942	CIRI		gga-miR-6584-5p	TCTGGAAGTTCTGCAGATGATGA	NA	NA
circRNA1017	intergenic_circRNA	intergenic_circRNA	+	intergenic	chr13:4265809-4347942	CIRI		gga-miR-6585-5p	AATCAGAACGTGCTGTGAGCT	NA	NA
circRNA1017	intergenic_circRNA	intergenic_circRNA	+	intergenic	chr13:4265809-4347942	CIRI		gga-miR-6586-5p	TGCTGCCAGATAGAAGTTCACCT	NA	NA
circRNA1017	intergenic_circRNA	intergenic_circRNA	+	intergenic	chr13:4265809-4347942	CIRI		gga-miR-6587-3p	TGCTGGAAGTGGTGCTGGAGGCT	NA	NA
circRNA1017	intergenic_circRNA	intergenic_circRNA	+	intergenic	chr13:4265809-4347942	CIRI		gga-miR-6587-5p	TCTCCAGCGCAAACCTCACGCAG	NA	NA
circRNA1017	intergenic_circRNA	intergenic_circRNA	+	intergenic	chr13:4265809-4347942	CIRI		gga-miR-6588-3p	TTGCTGGGCTGGGGGAAGAGGAT	NA	NA
circRNA1017	intergenic_circRNA	intergenic_circRNA	+	intergenic	chr13:4265809-4347942	CIRI		gga-miR-6589-5p	TGATGGAGATGGTGTGAAGCAGA	NA	NA
circRNA1017	intergenic_circRNA	intergenic_circRNA	+	intergenic	chr13:4265809-4347942	CIRI		gga-miR-6590-3p	TTACTTCTGTTCCTGATCATCA	NA	NA
circRNA1017	intergenic_circRNA	intergenic_circRNA	+	intergenic	chr13:4265809-4347942	CIRI		gga-miR-6590-5p	TGGGATCAGGTGCTGAAATAAGA	NA	NA
circRNA1017	intergenic_circRNA	intergenic_circRNA	+	intergenic	chr13:4265809-4347942	CIRI		gga-miR-6591-3p	GCAGCCCGACGGACCGGCT	NA	NA
circRNA1017	intergenic_circRNA	intergenic_circRNA	+	intergenic	chr13:4265809-4347942	CIRI		gga-miR-6593-3p	CGAGCTCTGTCCCTGCAG	NA	NA
circRNA1017	intergenic_circRNA	intergenic_circRNA	+	intergenic	chr13:4265809-4347942	CIRI		gga-miR-6593-5p	TGCTGGGAGGGCTCTGTGCGGCT	NA	NA
circRNA1017	intergenic_circRNA	intergenic_circRNA	+	intergenic	chr13:4265809-4347942	CIRI		gga-miR-6594-5p	TGGGGGTGGCGTGAGTTGTGG	NA	NA
circRNA1017	intergenic_circRNA	intergenic_circRNA	+	intergenic	chr13:4265809-4347942	CIRI		gga-miR-6595-5p	TGAGATGATGAATCCTTTCTGATCA	NA	NA
circRNA1017	intergenic_circRNA	intergenic_circRNA	+	intergenic	chr13:4265809-4347942	CIRI		gga-miR-6596-3p	CGGAGCTCGGACGGCGTCCCGA	NA	NA
circRNA1017	intergenic_circRNA	intergenic_circRNA	+	intergenic	chr13:4265809-4347942	CIRI		gga-miR-6596-5p	GCCGAGCCCGGGCCTTCCC	NA	NA
circRNA1017	intergenic_circRNA	intergenic_circRNA	+	intergenic	chr13:4265809-4347942	CIRI		gga-miR-6597-3p	CCTTCCCTGACGTAGAGGCCGGCC	NA	NA
circRNA1017	intergenic_circRNA	intergenic_circRNA	+	intergenic	chr13:4265809-4347942	CIRI		gga-miR-6598-5p	TGCAGCAAGGGAGAAGTCTGC	NA	NA
circRNA1017	intergenic_circRNA	intergenic_circRNA	+	intergenic	chr13:4265809-4347942	CIRI		gga-miR-6599-3p	TGACGGATCCTGGCTCCCTCCG	NA	NA
circRNA1017	intergenic_circRNA	intergenic_circRNA	+	intergenic	chr13:4265809-4347942	CIRI		gga-miR-6599-5p	AAGGGAGGCTCCGGTCCGCTCTGA	NA	NA
circRNA1017	intergenic_circRNA	intergenic_circRNA	+	intergenic	chr13:4265809-4347942	CIRI		gga-miR-6600-3p	TGCAGTGAGACGGGCTCCCACAT	NA	NA
circRNA1017	intergenic_circRNA	intergenic_circRNA	+	intergenic	chr13:4265809-4347942	CIRI		gga-miR-6601-3p	GATGTCTGTGGCTCTGGGCAG	NA	NA
circRNA1017	intergenic_circRNA	intergenic_circRNA	+	intergenic	chr13:4265809-4347942	CIRI		gga-miR-6602-5p	ACAGGGATTGCAGAGGTTGGAG	NA	NA
circRNA1017	intergenic_circRNA	intergenic_circRNA	+	intergenic	chr13:4265809-4347942	CIRI		gga-miR-6603-3p	AAGGACAAGAGGAAATGGTTTCA	NA	NA
circRNA1017	intergenic_circRNA	intergenic_circRNA	+	intergenic	chr13:4265809-4347942	CIRI		gga-miR-6604-5p	TGGCACGGTGCTAGGGATTTCTGT	NA	NA
circRNA1017	intergenic_circRNA	intergenic_circRNA	+	intergenic	chr13:4265809-4347942	CIRI		gga-miR-6605-5p	ACTGCAGAGCTTCTTGAACAAGA	NA	NA
circRNA1017	intergenic_circRNA	intergenic_circRNA	+	intergenic	chr13:4265809-4347942	CIRI		gga-miR-6606-5p	GAGGAGCGGGAGGAGCGGGA	NA	NA
circRNA1017	intergenic_circRNA	intergenic_circRNA	+	intergenic	chr13:4265809-4347942	CIRI		gga-miR-6607-5p	GGTTGGTGTGGGAAGTGAGGATGG	NA	NA
circRNA1017	intergenic_circRNA	intergenic_circRNA	+	intergenic	chr13:4265809-4347942	CIRI		gga-miR-6608-3p	AGCACTGCAAGAGGGAGAGAGAT	NA	NA
circRNA1017	intergenic_circRNA	intergenic_circRNA	+	intergenic	chr13:4265809-4347942	CIRI		gga-miR-6608-5p	TGATGGGGAATGAAGATGAA	NA	NA
circRNA1017	intergenic_circRNA	intergenic_circRNA	+	intergenic	chr13:4265809-4347942	CIRI		gga-miR-6609-3p	ACAGCCCCTGTGCTCTGACCGCA	NA	NA
circRNA1017	intergenic_circRNA	intergenic_circRNA	+	intergenic	chr13:4265809-4347942	CIRI		gga-miR-6610-3p	TGGGTGGCTTTGGAGATATGGA	NA	NA
circRNA1017	intergenic_circRNA	intergenic_circRNA	+	intergenic	chr13:4265809-4347942	CIRI		gga-miR-6611-5p	TGCTGGATCCAGTGACACTTCA	NA	NA
circRNA1017	intergenic_circRNA	intergenic_circRNA	+	intergenic	chr13:4265809-4347942	CIRI		gga-miR-6612-5p	ACCACAGGGCACCACCATGCTG	NA	NA
circRNA1017	intergenic_circRNA	intergenic_circRNA	+	intergenic	chr13:4265809-4347942	CIRI		gga-miR-6613-3p	ACACTGAGCTGGAAGAATCATG	NA	NA
circRNA1017	intergenic_circRNA	intergenic_circRNA	+	intergenic	chr13:4265809-4347942	CIRI		gga-miR-6614-3p	ACAGGACAGCGAGAAGGC	NA	NA
circRNA1017	intergenic_circRNA	intergenic_circRNA	+	intergenic	chr13:4265809-4347942	CIRI		gga-miR-6615-3p	TGGCACTGATGTGTTCTCCACA	NA	NA
circRNA1017	intergenic_circRNA	intergenic_circRNA	+	intergenic	chr13:4265809-4347942	CIRI		gga-miR-6615-5p	TTGGGGACACCATCAGAACAGCCA	378913|FLNB	NA
circRNA1017	intergenic_circRNA	intergenic_circRNA	+	intergenic	chr13:4265809-4347942	CIRI		gga-miR-6616-5p	GCTCTGTGATGGCTAGCTGAGA	NA	NA
circRNA1017	intergenic_circRNA	intergenic_circRNA	+	intergenic	chr13:4265809-4347942	CIRI		gga-miR-6617-3p	TGTTTCAGAGCAGGTCAGTCGTT	NA	NA
circRNA1017	intergenic_circRNA	intergenic_circRNA	+	intergenic	chr13:4265809-4347942	CIRI		gga-miR-6618-5p	AGAGGCTGCTGTTCCTCTCCTG	NA	NA
circRNA1017	intergenic_circRNA	intergenic_circRNA	+	intergenic	chr13:4265809-4347942	CIRI		gga-miR-6619-5p	AGGAGAAGTGACGGAGCAGTGC	NA	NA
circRNA1017	intergenic_circRNA	intergenic_circRNA	+	intergenic	chr13:4265809-4347942	CIRI		gga-miR-6620-5p	AGAGATGGAAGCGCTGCGCACGG	NA	NA
circRNA1017	intergenic_circRNA	intergenic_circRNA	+	intergenic	chr13:4265809-4347942	CIRI		gga-miR-6621-5p	ACAGGGATTACAGGGCTCTGA	NA	NA
circRNA1017	intergenic_circRNA	intergenic_circRNA	+	intergenic	chr13:4265809-4347942	CIRI		gga-miR-6622-3p	TGTGGGGACATTTCTGTGGCATT	NA	NA
circRNA1017	intergenic_circRNA	intergenic_circRNA	+	intergenic	chr13:4265809-4347942	CIRI		gga-miR-6623-3p	ACAGCTGGAGACCATCTTTTCA	NA	NA
circRNA1017	intergenic_circRNA	intergenic_circRNA	+	intergenic	chr13:4265809-4347942	CIRI		gga-miR-6624-3p	TCCAGGGAAGGGCTTCTGTTT	NA	NA
circRNA1017	intergenic_circRNA	intergenic_circRNA	+	intergenic	chr13:4265809-4347942	CIRI		gga-miR-6625-5p	TGGGGGAACTGGAAGCAAGAGT	NA	NA
circRNA1017	intergenic_circRNA	intergenic_circRNA	+	intergenic	chr13:4265809-4347942	CIRI		gga-miR-6626-5p	AGGAGAGAGAAGGGTTGCT	NA	NA
circRNA1017	intergenic_circRNA	intergenic_circRNA	+	intergenic	chr13:4265809-4347942	CIRI		gga-miR-6627-3p	GGAATGAAGGTGATGCTGTGGA	NA	NA
circRNA1017	intergenic_circRNA	intergenic_circRNA	+	intergenic	chr13:4265809-4347942	CIRI		gga-miR-6628-3p	CAGAAGTCGTGGCCTGGCACA	NA	NA
circRNA1017	intergenic_circRNA	intergenic_circRNA	+	intergenic	chr13:4265809-4347942	CIRI		gga-miR-6629-5p	CTGGGAACTTGAGGCAGCTGTTGAGT	NA	NA
circRNA1017	intergenic_circRNA	intergenic_circRNA	+	intergenic	chr13:4265809-4347942	CIRI		gga-miR-6630-3p	CTGCACAAACCGAAGGCTTTTT	NA	NA
circRNA1017	intergenic_circRNA	intergenic_circRNA	+	intergenic	chr13:4265809-4347942	CIRI		gga-miR-6631-5p	GAAGAGAATGCTGTGGTTCTGC	NA	NA
circRNA1017	intergenic_circRNA	intergenic_circRNA	+	intergenic	chr13:4265809-4347942	CIRI		gga-miR-6632-5p	AGAGATGAGAGGAGTGGATGACAGC	NA	NA
circRNA1017	intergenic_circRNA	intergenic_circRNA	+	intergenic	chr13:4265809-4347942	CIRI		gga-miR-6633-5p	AGAGGAAACTATGGCTGACTGT	NA	NA
circRNA1017	intergenic_circRNA	intergenic_circRNA	+	intergenic	chr13:4265809-4347942	CIRI		gga-miR-6634-5p	TCTCAGGGTTCTGAAGGAGCTGGC	NA	NA
circRNA1017	intergenic_circRNA	intergenic_circRNA	+	intergenic	chr13:4265809-4347942	CIRI		gga-miR-6635-5p	GTGAAGGATCAGAACAGCGTGCTT	NA	NA
circRNA1017	intergenic_circRNA	intergenic_circRNA	+	intergenic	chr13:4265809-4347942	CIRI		gga-miR-6637-3p	GCTGGGCTGTGCCTGCAATCGGT	NA	NA
circRNA1017	intergenic_circRNA	intergenic_circRNA	+	intergenic	chr13:4265809-4347942	CIRI		gga-miR-6639-5p	TACAGAACTTCGGCATGATTGCT	NA	NA
circRNA1017	intergenic_circRNA	intergenic_circRNA	+	intergenic	chr13:4265809-4347942	CIRI		gga-miR-6640-5p	TCTGGAATTGTAGTAGAGTGTAT	NA	NA
circRNA1017	intergenic_circRNA	intergenic_circRNA	+	intergenic	chr13:4265809-4347942	CIRI		gga-miR-6641-3p	CTGCTGGGAGAAAAAAGCTAT	NA	NA
circRNA1017	intergenic_circRNA	intergenic_circRNA	+	intergenic	chr13:4265809-4347942	CIRI		gga-miR-6641-5p	ACAGCTTTTTTATTTCCAGTTA	NA	NA
circRNA1017	intergenic_circRNA	intergenic_circRNA	+	intergenic	chr13:4265809-4347942	CIRI		gga-miR-6642-5p	TTCCCCGACGGCCGAGCGGGCC	NA	NA
circRNA1017	intergenic_circRNA	intergenic_circRNA	+	intergenic	chr13:4265809-4347942	CIRI		gga-miR-6643-5p	CCAGGGCTGGCAGGGGAGGGT	NA	NA
circRNA1017	intergenic_circRNA	intergenic_circRNA	+	intergenic	chr13:4265809-4347942	CIRI		gga-miR-6644-3p	GGGGCTAAGATGGTACAGCGGA	NA	NA
circRNA1017	intergenic_circRNA	intergenic_circRNA	+	intergenic	chr13:4265809-4347942	CIRI		gga-miR-6645-5p	TGGGAGGTAGCAGTGGTGGTGA	NA	NA
circRNA1017	intergenic_circRNA	intergenic_circRNA	+	intergenic	chr13:4265809-4347942	CIRI		gga-miR-6646-3p	TCTGGTGGTAGCAGCTGGAAGG	NA	NA
circRNA1017	intergenic_circRNA	intergenic_circRNA	+	intergenic	chr13:4265809-4347942	CIRI		gga-miR-6647-5p	CGCTCTGGCCATGTGACGCAGCT	NA	NA
circRNA1017	intergenic_circRNA	intergenic_circRNA	+	intergenic	chr13:4265809-4347942	CIRI		gga-miR-6648-3p	TCCGGCATTCTGAACGCTCCT	NA	NA
circRNA1017	intergenic_circRNA	intergenic_circRNA	+	intergenic	chr13:4265809-4347942	CIRI		gga-miR-6648-5p	AGGAGCGTTCAGAATGCCGGTG	NA	NA
circRNA1017	intergenic_circRNA	intergenic_circRNA	+	intergenic	chr13:4265809-4347942	CIRI		gga-miR-6649-3p	TGCTGGCAGTGCTGTGGTAGTG	NA	NA
circRNA1017	intergenic_circRNA	intergenic_circRNA	+	intergenic	chr13:4265809-4347942	CIRI		gga-miR-6649-5p	TTTATCACATCAATGCCAAGCAG	NA	NA
circRNA1017	intergenic_circRNA	intergenic_circRNA	+	intergenic	chr13:4265809-4347942	CIRI		gga-miR-6650-5p	AGCCAGCAGAAGAGCAACTGGGCA	NA	NA
circRNA1017	intergenic_circRNA	intergenic_circRNA	+	intergenic	chr13:4265809-4347942	CIRI		gga-miR-6651-5p	ACCAGGTTGCCTAAGGAGGGG	NA	NA
circRNA1017	intergenic_circRNA	intergenic_circRNA	+	intergenic	chr13:4265809-4347942	CIRI		gga-miR-6653-3p	CGCGGGATGCAGAGCAGGCGC	NA	NA
circRNA1017	intergenic_circRNA	intergenic_circRNA	+	intergenic	chr13:4265809-4347942	CIRI		gga-miR-6654-3p	TCAGCACTGGGGCTGAGCTGGCA	NA	NA
circRNA1017	intergenic_circRNA	intergenic_circRNA	+	intergenic	chr13:4265809-4347942	CIRI		gga-miR-6655-5p	TCTGCTAGGAGGCTGTGTATCCT	NA	NA
circRNA1017	intergenic_circRNA	intergenic_circRNA	+	intergenic	chr13:4265809-4347942	CIRI		gga-miR-6656-5p	TGCAGGGCGAGTAGAGAAAGGCAT	NA	NA
circRNA1017	intergenic_circRNA	intergenic_circRNA	+	intergenic	chr13:4265809-4347942	CIRI		gga-miR-6657-3p	ACATGGTGGGAGAAGGGTGAC	NA	NA
circRNA1017	intergenic_circRNA	intergenic_circRNA	+	intergenic	chr13:4265809-4347942	CIRI		gga-miR-6658-3p	CATGGACGGGGGAAGGAGATAGC	NA	NA
circRNA1017	intergenic_circRNA	intergenic_circRNA	+	intergenic	chr13:4265809-4347942	CIRI		gga-miR-6659-3p	TTTGGCTGCCATCGGACCTGGT	NA	NA
circRNA1017	intergenic_circRNA	intergenic_circRNA	+	intergenic	chr13:4265809-4347942	CIRI		gga-miR-6660-3p	TCTGACATGGCTCTGCTCCGCAGT	NA	NA
circRNA1017	intergenic_circRNA	intergenic_circRNA	+	intergenic	chr13:4265809-4347942	CIRI		gga-miR-6661-5p	AGGGCTGCAGCATGCAGAAGCT	NA	NA
circRNA1017	intergenic_circRNA	intergenic_circRNA	+	intergenic	chr13:4265809-4347942	CIRI		gga-miR-6662-3p	AATGGTTGACCAGTGGCTGAAC	NA	NA
circRNA1017	intergenic_circRNA	intergenic_circRNA	+	intergenic	chr13:4265809-4347942	CIRI		gga-miR-6663-5p	ATTGCTGTGTGAGGAGTGCTG	NA	NA
circRNA1017	intergenic_circRNA	intergenic_circRNA	+	intergenic	chr13:4265809-4347942	CIRI		gga-miR-6664-3p	CAGGAATGGTGCTGGAGGCTGA	NA	NA
circRNA1017	intergenic_circRNA	intergenic_circRNA	+	intergenic	chr13:4265809-4347942	CIRI		gga-miR-6665-5p	TGCCTGAAGGATTTTGATGCCC	NA	NA
circRNA1017	intergenic_circRNA	intergenic_circRNA	+	intergenic	chr13:4265809-4347942	CIRI		gga-miR-6666-3p	TCGGGTGATGAGGACAGGAGGA	NA	NA
circRNA1017	intergenic_circRNA	intergenic_circRNA	+	intergenic	chr13:4265809-4347942	CIRI		gga-miR-6667-5p	AGGGAAGGTGGCAAGCATGTT	NA	NA
circRNA1017	intergenic_circRNA	intergenic_circRNA	+	intergenic	chr13:4265809-4347942	CIRI		gga-miR-6668-3p	TGGAATCGTGGAATAGCTTGGGT	NA	NA
circRNA1017	intergenic_circRNA	intergenic_circRNA	+	intergenic	chr13:4265809-4347942	CIRI		gga-miR-6669-3p	TTGCAGCCTGGCCGTATCTCAG	NA	NA
circRNA1017	intergenic_circRNA	intergenic_circRNA	+	intergenic	chr13:4265809-4347942	CIRI		gga-miR-6669-5p	GGTGATACGGGAGCAAGGCTGCAT	NA	NA
circRNA1017	intergenic_circRNA	intergenic_circRNA	+	intergenic	chr13:4265809-4347942	CIRI		gga-miR-6670-5p	GTGGAATGATGATCTATATTCTGAGT	NA	NA
circRNA1017	intergenic_circRNA	intergenic_circRNA	+	intergenic	chr13:4265809-4347942	CIRI		gga-miR-6671-5p	TGTCCTGGAGTCTCGTGCACAC	NA	NA
circRNA1017	intergenic_circRNA	intergenic_circRNA	+	intergenic	chr13:4265809-4347942	CIRI		gga-miR-6672-3p	TGGGCACAAACTGGAAGACA	NA	NA
circRNA1017	intergenic_circRNA	intergenic_circRNA	+	intergenic	chr13:4265809-4347942	CIRI		gga-miR-6673-3p	ACCTGAGAATGAGATGTGCTGT	NA	NA
circRNA1017	intergenic_circRNA	intergenic_circRNA	+	intergenic	chr13:4265809-4347942	CIRI		gga-miR-6674-3p	CAGGTGTCTGTGGCAGCCTCA	NA	NA
circRNA1017	intergenic_circRNA	intergenic_circRNA	+	intergenic	chr13:4265809-4347942	CIRI		gga-miR-6675-3p	TCTCTGGACGTCACGTGTGAGG	NA	NA
circRNA1017	intergenic_circRNA	intergenic_circRNA	+	intergenic	chr13:4265809-4347942	CIRI		gga-miR-6676-3p	GCCCAATGATGTCTCTGAGGGGG	NA	NA
circRNA1017	intergenic_circRNA	intergenic_circRNA	+	intergenic	chr13:4265809-4347942	CIRI		gga-miR-6677-3p	TGCTCAGACACGTCAGGAGGA	NA	NA
circRNA1017	intergenic_circRNA	intergenic_circRNA	+	intergenic	chr13:4265809-4347942	CIRI		gga-miR-6677-5p	CTCACTGCCTGCCCTGAGCACACCA	NA	NA
circRNA1017	intergenic_circRNA	intergenic_circRNA	+	intergenic	chr13:4265809-4347942	CIRI		gga-miR-6678-3p	TACCTTGGACTTCTGAAGGGCA	NA	NA
circRNA1017	intergenic_circRNA	intergenic_circRNA	+	intergenic	chr13:4265809-4347942	CIRI		gga-miR-6679-5p	TGGAAGATATGGTCATCACTCTGT	NA	NA
circRNA1017	intergenic_circRNA	intergenic_circRNA	+	intergenic	chr13:4265809-4347942	CIRI		gga-miR-6680-3p	GTTGCTGATGAAGATACTGAAT	NA	NA
circRNA1017	intergenic_circRNA	intergenic_circRNA	+	intergenic	chr13:4265809-4347942	CIRI		gga-miR-6681-5p	TCTGGATCGAGAAATTCAGCAT	NA	NA
circRNA1017	intergenic_circRNA	intergenic_circRNA	+	intergenic	chr13:4265809-4347942	CIRI		gga-miR-6682-3p	TGGAACAAAGTAGGTGGCGTGC	NA	NA
circRNA1017	intergenic_circRNA	intergenic_circRNA	+	intergenic	chr13:4265809-4347942	CIRI		gga-miR-6683-3p	TCAGAGCCTGGGAGTAAACGT	NA	NA
circRNA1017	intergenic_circRNA	intergenic_circRNA	+	intergenic	chr13:4265809-4347942	CIRI		gga-miR-6684-5p	TTTGCTGCACTGAAGATG	NA	NA
circRNA1017	intergenic_circRNA	intergenic_circRNA	+	intergenic	chr13:4265809-4347942	CIRI		gga-miR-6685-3p	TGGTGACGCGGGCATTGCTGC	NA	NA
circRNA1017	intergenic_circRNA	intergenic_circRNA	+	intergenic	chr13:4265809-4347942	CIRI		gga-miR-6685-5p	CAGCAATGCACGTGTACTCAG	NA	NA
circRNA1017	intergenic_circRNA	intergenic_circRNA	+	intergenic	chr13:4265809-4347942	CIRI		gga-miR-6686-3p	AGGGCAATCCTGGAGACGCTGA	NA	NA
circRNA1017	intergenic_circRNA	intergenic_circRNA	+	intergenic	chr13:4265809-4347942	CIRI		gga-miR-6688-3p	TGAGTCACCTGAGGAGGCTTTT	NA	NA
circRNA1017	intergenic_circRNA	intergenic_circRNA	+	intergenic	chr13:4265809-4347942	CIRI		gga-miR-6689-3p	TGATGGCGCTCGCAGAACTGCA	NA	NA
circRNA1017	intergenic_circRNA	intergenic_circRNA	+	intergenic	chr13:4265809-4347942	CIRI		gga-miR-6690-5p	TCAGAAGGGGATGGCTTTGGCTC	NA	NA
circRNA1017	intergenic_circRNA	intergenic_circRNA	+	intergenic	chr13:4265809-4347942	CIRI		gga-miR-6691-5p	GTGCATGATGAACCTGCTGAGC	NA	NA
circRNA1017	intergenic_circRNA	intergenic_circRNA	+	intergenic	chr13:4265809-4347942	CIRI		gga-miR-6692-5p	TTTAGTAGTTGATAGGTGTGTTTGGA	NA	NA
circRNA1017	intergenic_circRNA	intergenic_circRNA	+	intergenic	chr13:4265809-4347942	CIRI		gga-miR-6693-3p	TTTTCAGTCTGACACAGAACAT	NA	NA
circRNA1017	intergenic_circRNA	intergenic_circRNA	+	intergenic	chr13:4265809-4347942	CIRI		gga-miR-6694-3p	TTAAGAGTAGGGATTCTGTTCC	NA	NA
circRNA1017	intergenic_circRNA	intergenic_circRNA	+	intergenic	chr13:4265809-4347942	CIRI		gga-miR-6695-5p	TTGGGAAGGAACAAAGCATGACTT	NA	NA
circRNA1017	intergenic_circRNA	intergenic_circRNA	+	intergenic	chr13:4265809-4347942	CIRI		gga-miR-6696-3p	GGGAGACTTGCCTGATAACAGCT	NA	NA
circRNA1017	intergenic_circRNA	intergenic_circRNA	+	intergenic	chr13:4265809-4347942	CIRI		gga-miR-6696-5p	AGCTGTGATCTCAAGCCCCCAC	NA	NA
circRNA1017	intergenic_circRNA	intergenic_circRNA	+	intergenic	chr13:4265809-4347942	CIRI		gga-miR-6697-5p	TCCAAGAACAGATGACATCAGC	NA	NA
circRNA1017	intergenic_circRNA	intergenic_circRNA	+	intergenic	chr13:4265809-4347942	CIRI		gga-miR-6698-3p	TTAGGAGAGAGTGAGAAGTAAGT	NA	NA
circRNA1017	intergenic_circRNA	intergenic_circRNA	+	intergenic	chr13:4265809-4347942	CIRI		gga-miR-6699-5p	TGAAGACCTCGTGCATTGTAGC	NA	NA
circRNA1017	intergenic_circRNA	intergenic_circRNA	+	intergenic	chr13:4265809-4347942	CIRI		gga-miR-6700-3p	TCACTCTCTAGAACTACTCAAAGG	NA	NA
circRNA1017	intergenic_circRNA	intergenic_circRNA	+	intergenic	chr13:4265809-4347942	CIRI		gga-miR-6700-5p	CTGGGATTGTTCAGGAGAGGAGGC	NA	NA
circRNA1017	intergenic_circRNA	intergenic_circRNA	+	intergenic	chr13:4265809-4347942	CIRI		gga-miR-6701-3p	ATTATTTTACAGACAGATCGC	NA	NA
circRNA1017	intergenic_circRNA	intergenic_circRNA	+	intergenic	chr13:4265809-4347942	CIRI		gga-miR-6702-5p	CACCAGGGCAGAGTAGAGGTGTG	NA	NA
circRNA1017	intergenic_circRNA	intergenic_circRNA	+	intergenic	chr13:4265809-4347942	CIRI		gga-miR-6703-3p	CAGAGCTCTGTAGGACAGCACA	NA	NA
circRNA1017	intergenic_circRNA	intergenic_circRNA	+	intergenic	chr13:4265809-4347942	CIRI		gga-miR-6704-5p	AACACAGAGAGGGACAGAGTAG	NA	NA
circRNA1017	intergenic_circRNA	intergenic_circRNA	+	intergenic	chr13:4265809-4347942	CIRI		gga-miR-6705-5p	AAGCAATGGGGTAAGGAACAG	NA	NA
circRNA1017	intergenic_circRNA	intergenic_circRNA	+	intergenic	chr13:4265809-4347942	CIRI		gga-miR-6706-5p	AGGAGAAATGGAGTGGGCTGAG	NA	NA
circRNA1017	intergenic_circRNA	intergenic_circRNA	+	intergenic	chr13:4265809-4347942	CIRI		gga-miR-6707-5p	ACTGGAACAAGCTGCCTGGAGAGG	NA	NA
circRNA1017	intergenic_circRNA	intergenic_circRNA	+	intergenic	chr13:4265809-4347942	CIRI		gga-miR-6708-5p	TATGGGAGGAGCGGTGAGCAGCA	NA	NA
circRNA1017	intergenic_circRNA	intergenic_circRNA	+	intergenic	chr13:4265809-4347942	CIRI		gga-miR-6709-5p	AGCCCGGCTGCTAACAATGAGGAGA	NA	NA
circRNA1017	intergenic_circRNA	intergenic_circRNA	+	intergenic	chr13:4265809-4347942	CIRI		gga-miR-6710-3p	AAACTGTTCTCTTCCATCTAG	NA	NA
circRNA1017	intergenic_circRNA	intergenic_circRNA	+	intergenic	chr13:4265809-4347942	CIRI		gga-miR-6711-5p	CACTTGGGATTGAGAAGAAGCA	NA	NA
circRNA1017	intergenic_circRNA	intergenic_circRNA	+	intergenic	chr13:4265809-4347942	CIRI		gga-miR-6712-5p	AGTGGTGGCTGAGAACAGTGAC	NA	NA
circRNA1017	intergenic_circRNA	intergenic_circRNA	+	intergenic	chr13:4265809-4347942	CIRI		gga-miR-6713-3p	AAGAAGCTGTAATCATCA	NA	NA
circRNA1017	intergenic_circRNA	intergenic_circRNA	+	intergenic	chr13:4265809-4347942	CIRI		gga-miR-6714-3p	ACTTGCTGTGGAAAAGGCATTT	NA	NA
circRNA1017	intergenic_circRNA	intergenic_circRNA	+	intergenic	chr13:4265809-4347942	CIRI		gga-miR-7	TGGAAGACTAGTGATTTTGTTG	NA	NA
circRNA1017	intergenic_circRNA	intergenic_circRNA	+	intergenic	chr13:4265809-4347942	CIRI		gga-miR-726-3p	TTCACCACCGGCAGAACTCGG	NA	NA
circRNA1017	intergenic_circRNA	intergenic_circRNA	+	intergenic	chr13:4265809-4347942	CIRI		gga-miR-726-5p	GGAATTCCGCCCGTTCTGAGCTC	NA	NA
circRNA1017	intergenic_circRNA	intergenic_circRNA	+	intergenic	chr13:4265809-4347942	CIRI		gga-miR-7437-3p	CTTCCTCCAACCTCAGTATCA	NA	NA
circRNA1017	intergenic_circRNA	intergenic_circRNA	+	intergenic	chr13:4265809-4347942	CIRI		gga-miR-7437-5p	GAACAGAGCGTTGGAAGGTAGGG	NA	NA
circRNA1017	intergenic_circRNA	intergenic_circRNA	+	intergenic	chr13:4265809-4347942	CIRI		gga-miR-7438-3p	TGAGTTGTCTTCCTGAATAGTT	NA	NA
circRNA1017	intergenic_circRNA	intergenic_circRNA	+	intergenic	chr13:4265809-4347942	CIRI		gga-miR-7438-5p	TTTTTCAAGGGGACAACTCAGA	NA	NA
circRNA1017	intergenic_circRNA	intergenic_circRNA	+	intergenic	chr13:4265809-4347942	CIRI		gga-miR-7439-3p	TTCTCCAGTAGTTCCTGAGTGCT	NA	NA
circRNA1017	intergenic_circRNA	intergenic_circRNA	+	intergenic	chr13:4265809-4347942	CIRI		gga-miR-7439-5p	TGACTTGGGAACATGGGAAGAGG	NA	NA
circRNA1017	intergenic_circRNA	intergenic_circRNA	+	intergenic	chr13:4265809-4347942	CIRI		gga-miR-7440-3p	TTTGGTGTAGGCCAGGACAGC	NA	NA
circRNA1017	intergenic_circRNA	intergenic_circRNA	+	intergenic	chr13:4265809-4347942	CIRI		gga-miR-7440-5p	TGTTTGAGTGCACCTGGGT	NA	NA
circRNA1017	intergenic_circRNA	intergenic_circRNA	+	intergenic	chr13:4265809-4347942	CIRI		gga-miR-7441-3p	ATGTTGGGATCCTCTTCTGCA	NA	NA
circRNA1017	intergenic_circRNA	intergenic_circRNA	+	intergenic	chr13:4265809-4347942	CIRI		gga-miR-7441-5p	CTGAGGAGGGTTTGTAACATGG	NA	NA
circRNA1017	intergenic_circRNA	intergenic_circRNA	+	intergenic	chr13:4265809-4347942	CIRI		gga-miR-7442-3p	TCTGCTTCCTCCTCCTGCAGC	NA	NA
circRNA1017	intergenic_circRNA	intergenic_circRNA	+	intergenic	chr13:4265809-4347942	CIRI		gga-miR-7442-5p	CACAGGACCATGGGAGCGTGGC	NA	NA
circRNA1017	intergenic_circRNA	intergenic_circRNA	+	intergenic	chr13:4265809-4347942	CIRI		gga-miR-7443-3p	TCCCTTGGGCTGCAGCACCCTCC	NA	NA
circRNA1017	intergenic_circRNA	intergenic_circRNA	+	intergenic	chr13:4265809-4347942	CIRI		gga-miR-7443-5p	TGGTGGCTGCCCTCAGGGAGAGC	NA	NA
circRNA1017	intergenic_circRNA	intergenic_circRNA	+	intergenic	chr13:4265809-4347942	CIRI		gga-miR-7444-3p	AGTGTTAGGTGCAGCCTTGCTG	NA	NA
circRNA1017	intergenic_circRNA	intergenic_circRNA	+	intergenic	chr13:4265809-4347942	CIRI		gga-miR-7444-5p	GTAAGGCTCCTTCTGACCTCC	NA	NA
circRNA1017	intergenic_circRNA	intergenic_circRNA	+	intergenic	chr13:4265809-4347942	CIRI		gga-miR-7445-3p	GGATGAGTCTGTTTAACTTTAT	NA	NA
circRNA1017	intergenic_circRNA	intergenic_circRNA	+	intergenic	chr13:4265809-4347942	CIRI		gga-miR-7445-5p	AAAGTTAAACAGACTCATCCAC	NA	NA
circRNA1017	intergenic_circRNA	intergenic_circRNA	+	intergenic	chr13:4265809-4347942	CIRI		gga-miR-7446-5p	CGCCATGTCCACCTCCGCGC	NA	NA
circRNA1017	intergenic_circRNA	intergenic_circRNA	+	intergenic	chr13:4265809-4347942	CIRI		gga-miR-7447-3p	TGAGCACTCAGCCCAACTCCTA	NA	NA
circRNA1017	intergenic_circRNA	intergenic_circRNA	+	intergenic	chr13:4265809-4347942	CIRI		gga-miR-7447-5p	AAAGTTGGTAGTGATTGCTGATG	NA	NA
circRNA1017	intergenic_circRNA	intergenic_circRNA	+	intergenic	chr13:4265809-4347942	CIRI		gga-miR-7448-3p	AACTGTTGTAGAACAGGAGAAGC	NA	NA
circRNA1017	intergenic_circRNA	intergenic_circRNA	+	intergenic	chr13:4265809-4347942	CIRI		gga-miR-7448-5p	CTCATCCTCCATGGTCTCCAGCAACGCC	NA	NA
circRNA1017	intergenic_circRNA	intergenic_circRNA	+	intergenic	chr13:4265809-4347942	CIRI		gga-miR-7449-3p	AGGGTTGGACGAGATGGTCTTT	NA	NA
circRNA1017	intergenic_circRNA	intergenic_circRNA	+	intergenic	chr13:4265809-4347942	CIRI		gga-miR-7450-3p	CCCGTTTCCTGGAAGTGATGGAGC	NA	NA
circRNA1017	intergenic_circRNA	intergenic_circRNA	+	intergenic	chr13:4265809-4347942	CIRI		gga-miR-7450-5p	TCTGTTCTTAAGGAGGCTGAGGC	NA	NA
circRNA1017	intergenic_circRNA	intergenic_circRNA	+	intergenic	chr13:4265809-4347942	CIRI		gga-miR-7451-3p	TTGCTTCTTCTTATCCCACAGT	NA	NA
circRNA1017	intergenic_circRNA	intergenic_circRNA	+	intergenic	chr13:4265809-4347942	CIRI		gga-miR-7451-5p	CGTGGGAATTAAGAGTGGCAGTC	NA	NA
circRNA1017	intergenic_circRNA	intergenic_circRNA	+	intergenic	chr13:4265809-4347942	CIRI		gga-miR-7452-5p	ACAGGGCTGGCTGATCCGTGC	NA	NA
circRNA1017	intergenic_circRNA	intergenic_circRNA	+	intergenic	chr13:4265809-4347942	CIRI		gga-miR-7453-3p	CAGCTTTTCTCTCTGGCT	NA	NA
circRNA1017	intergenic_circRNA	intergenic_circRNA	+	intergenic	chr13:4265809-4347942	CIRI		gga-miR-7453-5p	TCAGATGTGAGAACTCAGCAGCG	NA	NA
circRNA1017	intergenic_circRNA	intergenic_circRNA	+	intergenic	chr13:4265809-4347942	CIRI		gga-miR-7454-3p	ACTTTCCAGCTTGCGAAAGCAGACAG	NA	NA
circRNA1017	intergenic_circRNA	intergenic_circRNA	+	intergenic	chr13:4265809-4347942	CIRI		gga-miR-7454-5p	TTCTGTGAGACAAACTGAAGTGC	NA	NA
circRNA1017	intergenic_circRNA	intergenic_circRNA	+	intergenic	chr13:4265809-4347942	CIRI		gga-miR-7455-3p	CTTCCCTCCGTCGGCGCGCACAC	NA	NA
circRNA1017	intergenic_circRNA	intergenic_circRNA	+	intergenic	chr13:4265809-4347942	CIRI		gga-miR-7456-3p	CAGGGAGATGTACCTGTAGGAG	NA	NA
circRNA1017	intergenic_circRNA	intergenic_circRNA	+	intergenic	chr13:4265809-4347942	CIRI		gga-miR-7456-5p	CCTGCAGCTGCATTTTCCCTATG	NA	NA
circRNA1017	intergenic_circRNA	intergenic_circRNA	+	intergenic	chr13:4265809-4347942	CIRI		gga-miR-7457-3p	ACTTGGAGGCCTGTGGCTAG	NA	NA
circRNA1017	intergenic_circRNA	intergenic_circRNA	+	intergenic	chr13:4265809-4347942	CIRI		gga-miR-7457-5p	GGCATTCATAGGGCTGTGATCGG	NA	NA
circRNA1017	intergenic_circRNA	intergenic_circRNA	+	intergenic	chr13:4265809-4347942	CIRI		gga-miR-7458-3p	CACTGGGATCATCTCAGCAGAG	NA	NA
circRNA1017	intergenic_circRNA	intergenic_circRNA	+	intergenic	chr13:4265809-4347942	CIRI		gga-miR-7458-5p	TTGCGGAACAAGTTCTCAGGGC	NA	NA
circRNA1017	intergenic_circRNA	intergenic_circRNA	+	intergenic	chr13:4265809-4347942	CIRI		gga-miR-7459-3p	TGGGATAGTACTGTATGAGGCGT	NA	NA
circRNA1017	intergenic_circRNA	intergenic_circRNA	+	intergenic	chr13:4265809-4347942	CIRI		gga-miR-7459-5p	GGCTTTGAGACAGTCTTTCTCAGT	NA	NA
circRNA1017	intergenic_circRNA	intergenic_circRNA	+	intergenic	chr13:4265809-4347942	CIRI		gga-miR-7460-3p	CCTGACTGAGCTCTGCTTTCTC	NA	NA
circRNA1017	intergenic_circRNA	intergenic_circRNA	+	intergenic	chr13:4265809-4347942	CIRI		gga-miR-7460-5p	GATGGCAGAGCCCTCAGACTGAGGC	NA	NA
circRNA1017	intergenic_circRNA	intergenic_circRNA	+	intergenic	chr13:4265809-4347942	CIRI		gga-miR-7461-3p	CATGGCTGGAATGTGGTCATGGATG	NA	NA
circRNA1017	intergenic_circRNA	intergenic_circRNA	+	intergenic	chr13:4265809-4347942	CIRI		gga-miR-7461-5p	TCTGTGATCAGGCAGGAGATGAT	NA	NA
circRNA1017	intergenic_circRNA	intergenic_circRNA	+	intergenic	chr13:4265809-4347942	CIRI		gga-miR-7462-3p	GGAAGCTTGAAATAAGGTTGAA	NA	NA
circRNA1017	intergenic_circRNA	intergenic_circRNA	+	intergenic	chr13:4265809-4347942	CIRI		gga-miR-7462-5p	CAACCTCATTTCTAGCTTCTGG	NA	NA
circRNA1017	intergenic_circRNA	intergenic_circRNA	+	intergenic	chr13:4265809-4347942	CIRI		gga-miR-7463-3p	ATTACTTTCAATGGGACTAAGT	NA	NA
circRNA1017	intergenic_circRNA	intergenic_circRNA	+	intergenic	chr13:4265809-4347942	CIRI		gga-miR-7463-5p	TGAGTCTCCTTGAAAGTAATGG	NA	NA
circRNA1017	intergenic_circRNA	intergenic_circRNA	+	intergenic	chr13:4265809-4347942	CIRI		gga-miR-7464-3p	TGGCACTGCACTGAGTCATTGGC	NA	NA
circRNA1017	intergenic_circRNA	intergenic_circRNA	+	intergenic	chr13:4265809-4347942	CIRI		gga-miR-7464-5p	CAATGGCTCAGTGCAGTGCCGTT	NA	NA
circRNA1017	intergenic_circRNA	intergenic_circRNA	+	intergenic	chr13:4265809-4347942	CIRI		gga-miR-7465-3p	AGAGTGTCTGTTACCTGACC	NA	NA
circRNA1017	intergenic_circRNA	intergenic_circRNA	+	intergenic	chr13:4265809-4347942	CIRI		gga-miR-7465-5p	TCAGATAGCTGATACTCCGC	NA	NA
circRNA1017	intergenic_circRNA	intergenic_circRNA	+	intergenic	chr13:4265809-4347942	CIRI		gga-miR-7466-3p	TTTTCCTGTAGAGGAAGCAGGAG	NA	NA
circRNA1017	intergenic_circRNA	intergenic_circRNA	+	intergenic	chr13:4265809-4347942	CIRI		gga-miR-7466-5p	CTGGCCACTCTGGGAGGCTC	NA	NA
circRNA1017	intergenic_circRNA	intergenic_circRNA	+	intergenic	chr13:4265809-4347942	CIRI		gga-miR-7467-3p	CACCACAGCCACCACGCTGACGC	NA	NA
circRNA1017	intergenic_circRNA	intergenic_circRNA	+	intergenic	chr13:4265809-4347942	CIRI		gga-miR-7467-5p	GCCAGCGCGGTGGTGATGGTGCC	NA	NA
circRNA1017	intergenic_circRNA	intergenic_circRNA	+	intergenic	chr13:4265809-4347942	CIRI		gga-miR-7468-3p	TGATGGAAGATGTTGAGCAGGCC	NA	NA
circRNA1017	intergenic_circRNA	intergenic_circRNA	+	intergenic	chr13:4265809-4347942	CIRI		gga-miR-7468-5p	TCTCACAGCTCCTTGCATTTAG	NA	NA
circRNA1017	intergenic_circRNA	intergenic_circRNA	+	intergenic	chr13:4265809-4347942	CIRI		gga-miR-7469-3p	TTTGTGTGCTTGCATTGCAAAGG	NA	NA
circRNA1017	intergenic_circRNA	intergenic_circRNA	+	intergenic	chr13:4265809-4347942	CIRI		gga-miR-7469-5p	TTTGCAATGCAATTTTACAGTAG	NA	NA
circRNA1017	intergenic_circRNA	intergenic_circRNA	+	intergenic	chr13:4265809-4347942	CIRI		gga-miR-7470-3p	CCCTGTGCTTTAGGAGAGCAAAA	NA	NA
circRNA1017	intergenic_circRNA	intergenic_circRNA	+	intergenic	chr13:4265809-4347942	CIRI		gga-miR-7470-5p	TGTGATCTTGAAGAACGTGGGC	NA	NA
circRNA1017	intergenic_circRNA	intergenic_circRNA	+	intergenic	chr13:4265809-4347942	CIRI		gga-miR-7471-5p	GTCGGTGCCGTGCGGGGC	NA	NA
circRNA1017	intergenic_circRNA	intergenic_circRNA	+	intergenic	chr13:4265809-4347942	CIRI		gga-miR-7472-3p	CAGCTCCTCTCCATCACTCTGC	NA	NA
circRNA1017	intergenic_circRNA	intergenic_circRNA	+	intergenic	chr13:4265809-4347942	CIRI		gga-miR-7472-5p	ATGTGCTGGAGATGAAGCTGGA	NA	NA
circRNA1017	intergenic_circRNA	intergenic_circRNA	+	intergenic	chr13:4265809-4347942	CIRI		gga-miR-7473-3p	ACTTAGGCACGTAAATCTCTCGT	NA	NA
circRNA1017	intergenic_circRNA	intergenic_circRNA	+	intergenic	chr13:4265809-4347942	CIRI		gga-miR-7473-5p	AAGAGATTTACATGCGTAACTCC	NA	NA
circRNA1017	intergenic_circRNA	intergenic_circRNA	+	intergenic	chr13:4265809-4347942	CIRI		gga-miR-7474-3p	ATTTGTGGTTCCTACTCCGCCAAA	NA	NA
circRNA1017	intergenic_circRNA	intergenic_circRNA	+	intergenic	chr13:4265809-4347942	CIRI		gga-miR-7474-5p	GTACGGAGTTGGTGAACCACTGG	NA	NA
circRNA1017	intergenic_circRNA	intergenic_circRNA	+	intergenic	chr13:4265809-4347942	CIRI		gga-miR-7475-3p	ACGGGCGGGTGGGCGCGGT	NA	NA
circRNA1017	intergenic_circRNA	intergenic_circRNA	+	intergenic	chr13:4265809-4347942	CIRI		gga-miR-7475-5p	CCGCCGCCGCCGCGCCCTCC	NA	NA
circRNA1017	intergenic_circRNA	intergenic_circRNA	+	intergenic	chr13:4265809-4347942	CIRI		gga-miR-7476-3p	TCACAACAGTGGGCTGAATGC	NA	NA
circRNA1017	intergenic_circRNA	intergenic_circRNA	+	intergenic	chr13:4265809-4347942	CIRI		gga-miR-7476-5p	TCTTAGCTCATCTGATGTGAAG	NA	NA
circRNA1017	intergenic_circRNA	intergenic_circRNA	+	intergenic	chr13:4265809-4347942	CIRI		gga-miR-7477-3p	TACCGCCCCGTTCTGCGCTCGGA	NA	NA
circRNA1017	intergenic_circRNA	intergenic_circRNA	+	intergenic	chr13:4265809-4347942	CIRI		gga-miR-7477-5p	ACAGCGCGGATCGGGGCTGGGAG	NA	NA
circRNA1017	intergenic_circRNA	intergenic_circRNA	+	intergenic	chr13:4265809-4347942	CIRI		gga-miR-7478-3p	CTACATGCACGGGCAGGTGAG	NA	NA
circRNA1017	intergenic_circRNA	intergenic_circRNA	+	intergenic	chr13:4265809-4347942	CIRI		gga-miR-7478-5p	TACCTGTGTGACTGTGGAGAGGA	NA	NA
circRNA1017	intergenic_circRNA	intergenic_circRNA	+	intergenic	chr13:4265809-4347942	CIRI		gga-miR-7479-3p	GTAGATGTCATGTCATGACTGGC	NA	NA
circRNA1017	intergenic_circRNA	intergenic_circRNA	+	intergenic	chr13:4265809-4347942	CIRI		gga-miR-7479-5p	TAGTAAGCAGAGATTTGCTA	NA	NA
circRNA1017	intergenic_circRNA	intergenic_circRNA	+	intergenic	chr13:4265809-4347942	CIRI		gga-miR-7480-3p	TTCTCTAAAGCGTGGACAGACA	NA	NA
circRNA1017	intergenic_circRNA	intergenic_circRNA	+	intergenic	chr13:4265809-4347942	CIRI		gga-miR-7480-5p	TTCTGAACGAGACTGAAGGAAGC	NA	NA
circRNA1017	intergenic_circRNA	intergenic_circRNA	+	intergenic	chr13:4265809-4347942	CIRI		gga-miR-7481-3p	TTCAGCTCTGGTCTGGGGAAGGA	NA	NA
circRNA1017	intergenic_circRNA	intergenic_circRNA	+	intergenic	chr13:4265809-4347942	CIRI		gga-miR-7481-5p	CTTTCCTGTAGGAGCCAGGAAGA	NA	NA
circRNA1017	intergenic_circRNA	intergenic_circRNA	+	intergenic	chr13:4265809-4347942	CIRI		gga-miR-7482-3p	TCTGCAGACACACAAGCCAGAGA	NA	NA
circRNA1017	intergenic_circRNA	intergenic_circRNA	+	intergenic	chr13:4265809-4347942	CIRI		gga-miR-7482-5p	CCTGGGCTTGTTCACTCACCAGAGA	NA	NA
circRNA1017	intergenic_circRNA	intergenic_circRNA	+	intergenic	chr13:4265809-4347942	CIRI		gga-miR-7483-3p	GCCATAAGTACCTGCAAGGCAA	NA	NA
circRNA1017	intergenic_circRNA	intergenic_circRNA	+	intergenic	chr13:4265809-4347942	CIRI		gga-miR-7483-5p	GCATGGTGTAGTGACGCAGGCAG	NA	NA
circRNA1017	intergenic_circRNA	intergenic_circRNA	+	intergenic	chr13:4265809-4347942	CIRI		gga-miR-757	GCAGAGCTGCAGATGGGATTC	NA	NA
circRNA1017	intergenic_circRNA	intergenic_circRNA	+	intergenic	chr13:4265809-4347942	CIRI		gga-miR-762	GGGGCTTTGGGGAGGGAGGGGA	NA	NA
circRNA1017	intergenic_circRNA	intergenic_circRNA	+	intergenic	chr13:4265809-4347942	CIRI		gga-miR-7b	TGGAAGACTAGTGATTTTTGTT	NA	NA
circRNA1017	intergenic_circRNA	intergenic_circRNA	+	intergenic	chr13:4265809-4347942	CIRI		gga-miR-9-3p	TAAAGCTAGAGAACCGAATGT	NA	NA
circRNA1017	intergenic_circRNA	intergenic_circRNA	+	intergenic	chr13:4265809-4347942	CIRI		gga-miR-9-4-3p	ATAAAGCTAGATAACCGAAAGTA	NA	NA
circRNA1017	intergenic_circRNA	intergenic_circRNA	+	intergenic	chr13:4265809-4347942	CIRI		gga-miR-9-5p	TCTTTGGTTATCTAGCTGTATGA	416092|FOXP1,100857312|ONECUT3	NA
circRNA1017	intergenic_circRNA	intergenic_circRNA	+	intergenic	chr13:4265809-4347942	CIRI		gga-miR-92-3p	TATTGCACTTGTCCCGGCCTG	NA	NA
circRNA1017	intergenic_circRNA	intergenic_circRNA	+	intergenic	chr13:4265809-4347942	CIRI		gga-miR-92-5p	AGGTTGGGATCAGTTGCAATGCT	NA	NA
circRNA1017	intergenic_circRNA	intergenic_circRNA	+	intergenic	chr13:4265809-4347942	CIRI		gga-miR-96-3p	CAATTATGTGTAGTGCCAATAT	NA	NA
circRNA1017	intergenic_circRNA	intergenic_circRNA	+	intergenic	chr13:4265809-4347942	CIRI		gga-miR-96-5p	TTGGCACTAGCACATTTTTGCT	NA	NA
circRNA1017	intergenic_circRNA	intergenic_circRNA	+	intergenic	chr13:4265809-4347942	CIRI		gga-miR-99a-3p	CAAGCTCGCTTCTATGGGTCT	NA	NA
circRNA1017	intergenic_circRNA	intergenic_circRNA	+	intergenic	chr13:4265809-4347942	CIRI		gga-miR-9b-3p	ATACAGCTAGATAACCAAAG	NA	NA
circRNA1017	intergenic_circRNA	intergenic_circRNA	+	intergenic	chr13:4265809-4347942	CIRI		gga-miR-9b-5p	TTCGGTTATCTAGCTTTATGA	NA	NA
circRNA1056	ENO1	ENSGALT00010041923	+	circRNA	chr21:3212218-3212617|chr21:3213704-3215159	CIRI		gga-miR-106-3p	ACTGCAGTATAAGCACTTCTGG	NA	NA
circRNA1056	ENO1	ENSGALT00010041923	+	circRNA	chr21:3212218-3212617|chr21:3213704-3215159	CIRI		gga-miR-12220-5p	GTGCAGTGCTGGGGGGCACAGCG	NA	NA
circRNA1056	ENO1	ENSGALT00010041923	+	circRNA	chr21:3212218-3212617|chr21:3213704-3215159	CIRI		gga-miR-12238-3p	TTGGGCTGGGCTTGCTGCGTGG	NA	NA
circRNA1056	ENO1	ENSGALT00010041923	+	circRNA	chr21:3212218-3212617|chr21:3213704-3215159	CIRI		gga-miR-12243-3p	AGGAAGAAGAGGGGAGGGGAGC	NA	NA
circRNA1056	ENO1	ENSGALT00010041923	+	circRNA	chr21:3212218-3212617|chr21:3213704-3215159	CIRI		gga-miR-12257-5p	TGTGGAGGCAGCGGGGTCAGGG	NA	NA
circRNA1056	ENO1	ENSGALT00010041923	+	circRNA	chr21:3212218-3212617|chr21:3213704-3215159	CIRI		gga-miR-12259-3p	TCTGCCTCTTTGTCTATCTGC	NA	NA
circRNA1056	ENO1	ENSGALT00010041923	+	circRNA	chr21:3212218-3212617|chr21:3213704-3215159	CIRI		gga-miR-130a-5p	GCCCTTTTTCTGTTGTACTACT	NA	NA
circRNA1056	ENO1	ENSGALT00010041923	+	circRNA	chr21:3212218-3212617|chr21:3213704-3215159	CIRI		gga-miR-130c-5p	GCCCTTTTTATGTTGTACTACT	NA	NA
circRNA1056	ENO1	ENSGALT00010041923	+	circRNA	chr21:3212218-3212617|chr21:3213704-3215159	CIRI		gga-miR-1354	CATGGTGATGATGTGCTGAAG	NA	NA
circRNA1056	ENO1	ENSGALT00010041923	+	circRNA	chr21:3212218-3212617|chr21:3213704-3215159	CIRI		gga-miR-145-5p	GTCCAGTTTTCCCAGGAATCCCTT	NA	NA
circRNA1056	ENO1	ENSGALT00010041923	+	circRNA	chr21:3212218-3212617|chr21:3213704-3215159	CIRI		gga-miR-1587	GGGCTGGGCTGGGCTGGGCA	NA	NA
circRNA1056	ENO1	ENSGALT00010041923	+	circRNA	chr21:3212218-3212617|chr21:3213704-3215159	CIRI		gga-miR-1592	CACTGCCTCAGACAACGGGTGT	NA	NA
circRNA1056	ENO1	ENSGALT00010041923	+	circRNA	chr21:3212218-3212617|chr21:3213704-3215159	CIRI		gga-miR-1593	ACCATCTGATTTGGACACGCA	NA	NA
circRNA1056	ENO1	ENSGALT00010041923	+	circRNA	chr21:3212218-3212617|chr21:3213704-3215159	CIRI		gga-miR-1596-5p	ATTCTCCTTCAATCCATCTTTGT	NA	NA
circRNA1056	ENO1	ENSGALT00010041923	+	circRNA	chr21:3212218-3212617|chr21:3213704-3215159	CIRI		gga-miR-1603	AGTGGTTGGTTTGGTGCTGTC	NA	NA
circRNA1056	ENO1	ENSGALT00010041923	+	circRNA	chr21:3212218-3212617|chr21:3213704-3215159	CIRI		gga-miR-1625-3p	GCAGCAGAATATCCCTGCCATT	NA	NA
circRNA1056	ENO1	ENSGALT00010041923	+	circRNA	chr21:3212218-3212617|chr21:3213704-3215159	CIRI		gga-miR-1626-3p	TCTGGAAGTTGCCCTGGACGTG	NA	NA
circRNA1056	ENO1	ENSGALT00010041923	+	circRNA	chr21:3212218-3212617|chr21:3213704-3215159	CIRI		gga-miR-1661	TAGCAGATGTTTAGGAATGTGCCT	NA	NA
circRNA1056	ENO1	ENSGALT00010041923	+	circRNA	chr21:3212218-3212617|chr21:3213704-3215159	CIRI		gga-miR-1663-3p	TGGCATCCAGAACAGCGGTAC	NA	NA
circRNA1056	ENO1	ENSGALT00010041923	+	circRNA	chr21:3212218-3212617|chr21:3213704-3215159	CIRI		gga-miR-1664-3p	TCTGTGACCTCATTTACCTCC	NA	NA
circRNA1056	ENO1	ENSGALT00010041923	+	circRNA	chr21:3212218-3212617|chr21:3213704-3215159	CIRI		gga-miR-1668-5p	GTGGGCTGGGAGCACAGGCACT	NA	NA
circRNA1056	ENO1	ENSGALT00010041923	+	circRNA	chr21:3212218-3212617|chr21:3213704-3215159	CIRI		gga-miR-1677-3p	TGACTTCAGTAGGAGCAGGATT	NA	NA
circRNA1056	ENO1	ENSGALT00010041923	+	circRNA	chr21:3212218-3212617|chr21:3213704-3215159	CIRI		gga-miR-1684a-3p	AAGTATGAGGAAATGGAGCTCT	NA	NA
circRNA1056	ENO1	ENSGALT00010041923	+	circRNA	chr21:3212218-3212617|chr21:3213704-3215159	CIRI		gga-miR-1684b-3p	AAGTATGAGGAAATGGAGATCT	NA	NA
circRNA1056	ENO1	ENSGALT00010041923	+	circRNA	chr21:3212218-3212617|chr21:3213704-3215159	CIRI		gga-miR-17-3p	ACTGCAGTGAAGGCACTTGT	NA	NA
circRNA1056	ENO1	ENSGALT00010041923	+	circRNA	chr21:3212218-3212617|chr21:3213704-3215159	CIRI		gga-miR-1704	ACAGCAGATTGATGGGGCACA	NA	NA
circRNA1056	ENO1	ENSGALT00010041923	+	circRNA	chr21:3212218-3212617|chr21:3213704-3215159	CIRI		gga-miR-1706	TGTGGAGGTGGGATGAGGTTCC	NA	NA
circRNA1056	ENO1	ENSGALT00010041923	+	circRNA	chr21:3212218-3212617|chr21:3213704-3215159	CIRI		gga-miR-1708	TGGGGTGTGGAATGAATCCTT	NA	NA
circRNA1056	ENO1	ENSGALT00010041923	+	circRNA	chr21:3212218-3212617|chr21:3213704-3215159	CIRI		gga-miR-1710	TCATCTGCTGCATAACCATCCA	NA	NA
circRNA1056	ENO1	ENSGALT00010041923	+	circRNA	chr21:3212218-3212617|chr21:3213704-3215159	CIRI		gga-miR-1711	GTGCAGTGCTGCATCTCTTC	NA	NA
circRNA1056	ENO1	ENSGALT00010041923	+	circRNA	chr21:3212218-3212617|chr21:3213704-3215159	CIRI		gga-miR-1738	ACTGACTGCTCAGAGGGATTGG	NA	NA
circRNA1056	ENO1	ENSGALT00010041923	+	circRNA	chr21:3212218-3212617|chr21:3213704-3215159	CIRI		gga-miR-1791-5p	TGGGCTGCATCAGTCATGCCATG	NA	NA
circRNA1056	ENO1	ENSGALT00010041923	+	circRNA	chr21:3212218-3212617|chr21:3213704-3215159	CIRI		gga-miR-182-5p	TTTGGCAATGGTAGAACTCACACTG	NA	NA
circRNA1056	ENO1	ENSGALT00010041923	+	circRNA	chr21:3212218-3212617|chr21:3213704-3215159	CIRI		gga-miR-184b-3p	TGGGCTGGAAAAGTGATAAGGGG	NA	NA
circRNA1056	ENO1	ENSGALT00010041923	+	circRNA	chr21:3212218-3212617|chr21:3213704-3215159	CIRI		gga-miR-199-5p	CCCAGTGTTCAGACTACCTGTTC	373945|ABCA1,395671|ERBB4,395278|GJA1,423421|ITPK1,419288|MAPRE1,396210|NFIA,374204|QKI,417583|MIR4523,396029|ZEB1	NA
circRNA1056	ENO1	ENSGALT00010041923	+	circRNA	chr21:3212218-3212617|chr21:3213704-3215159	CIRI		gga-miR-2984-5p	GTGCCTGCTGTGAGTGAAATTG	NA	NA
circRNA1056	ENO1	ENSGALT00010041923	+	circRNA	chr21:3212218-3212617|chr21:3213704-3215159	CIRI		gga-miR-301a-5p	TCTGACAATGTTGCACTACT	NA	NA
circRNA1056	ENO1	ENSGALT00010041923	+	circRNA	chr21:3212218-3212617|chr21:3213704-3215159	CIRI		gga-miR-301b-5p	GCTCTGACTTTATTGCACTACT	NA	NA
circRNA1056	ENO1	ENSGALT00010041923	+	circRNA	chr21:3212218-3212617|chr21:3213704-3215159	CIRI		gga-miR-3531-3p	CCTTGCAACACAAACAGGAGACA	NA	NA
circRNA1056	ENO1	ENSGALT00010041923	+	circRNA	chr21:3212218-3212617|chr21:3213704-3215159	CIRI		gga-miR-456-3p	CAGGCTGGTTAGATGGTTGTCA	395727|ATF2	NA
circRNA1056	ENO1	ENSGALT00010041923	+	circRNA	chr21:3212218-3212617|chr21:3213704-3215159	CIRI		gga-miR-4732-5p	TGGAGGAGGGAGCAGGAATAT	NA	NA
circRNA1056	ENO1	ENSGALT00010041923	+	circRNA	chr21:3212218-3212617|chr21:3213704-3215159	CIRI		gga-miR-490-5p	CCATGGATCTCCAGGTGGGT	NA	NA
circRNA1056	ENO1	ENSGALT00010041923	+	circRNA	chr21:3212218-3212617|chr21:3213704-3215159	CIRI		gga-miR-6551-3p	GGGCTGTGAGAGATGTTCCCTT	NA	NA
circRNA1056	ENO1	ENSGALT00010041923	+	circRNA	chr21:3212218-3212617|chr21:3213704-3215159	CIRI		gga-miR-6552-5p	GTCTGTCCAGGTCTTGTTGGA	NA	NA
circRNA1056	ENO1	ENSGALT00010041923	+	circRNA	chr21:3212218-3212617|chr21:3213704-3215159	CIRI		gga-miR-6555-3p	AATGTGGCCTCAACAGAGCAG	NA	NA
circRNA1056	ENO1	ENSGALT00010041923	+	circRNA	chr21:3212218-3212617|chr21:3213704-3215159	CIRI		gga-miR-6555-5p	GATCTGCAGAGCCCACAACTAG	NA	NA
circRNA1056	ENO1	ENSGALT00010041923	+	circRNA	chr21:3212218-3212617|chr21:3213704-3215159	CIRI		gga-miR-6560-3p	TACCAGGATGGACCGCTGCACACC	NA	NA
circRNA1056	ENO1	ENSGALT00010041923	+	circRNA	chr21:3212218-3212617|chr21:3213704-3215159	CIRI		gga-miR-6570-3p	AGAGGAGAGCCTGTGGGCCAGA	NA	NA
circRNA1056	ENO1	ENSGALT00010041923	+	circRNA	chr21:3212218-3212617|chr21:3213704-3215159	CIRI		gga-miR-6571-5p	GTAAAGCTGTTTGGATCTTCAG	NA	NA
circRNA1056	ENO1	ENSGALT00010041923	+	circRNA	chr21:3212218-3212617|chr21:3213704-3215159	CIRI		gga-miR-6584-5p	TCTGGAAGTTCTGCAGATGATGA	NA	NA
circRNA1056	ENO1	ENSGALT00010041923	+	circRNA	chr21:3212218-3212617|chr21:3213704-3215159	CIRI		gga-miR-6589-5p	TGATGGAGATGGTGTGAAGCAGA	NA	NA
circRNA1056	ENO1	ENSGALT00010041923	+	circRNA	chr21:3212218-3212617|chr21:3213704-3215159	CIRI		gga-miR-6607-5p	GGTTGGTGTGGGAAGTGAGGATGG	NA	NA
circRNA1056	ENO1	ENSGALT00010041923	+	circRNA	chr21:3212218-3212617|chr21:3213704-3215159	CIRI		gga-miR-6617-3p	TGTTTCAGAGCAGGTCAGTCGTT	NA	NA
circRNA1056	ENO1	ENSGALT00010041923	+	circRNA	chr21:3212218-3212617|chr21:3213704-3215159	CIRI		gga-miR-6637-3p	GCTGGGCTGTGCCTGCAATCGGT	NA	NA
circRNA1056	ENO1	ENSGALT00010041923	+	circRNA	chr21:3212218-3212617|chr21:3213704-3215159	CIRI		gga-miR-6647-5p	CGCTCTGGCCATGTGACGCAGCT	NA	NA
circRNA1056	ENO1	ENSGALT00010041923	+	circRNA	chr21:3212218-3212617|chr21:3213704-3215159	CIRI		gga-miR-6661-5p	AGGGCTGCAGCATGCAGAAGCT	NA	NA
circRNA1056	ENO1	ENSGALT00010041923	+	circRNA	chr21:3212218-3212617|chr21:3213704-3215159	CIRI		gga-miR-6669-5p	GGTGATACGGGAGCAAGGCTGCAT	NA	NA
circRNA1056	ENO1	ENSGALT00010041923	+	circRNA	chr21:3212218-3212617|chr21:3213704-3215159	CIRI		gga-miR-6675-3p	TCTCTGGACGTCACGTGTGAGG	NA	NA
circRNA1056	ENO1	ENSGALT00010041923	+	circRNA	chr21:3212218-3212617|chr21:3213704-3215159	CIRI		gga-miR-6677-5p	CTCACTGCCTGCCCTGAGCACACCA	NA	NA
circRNA1056	ENO1	ENSGALT00010041923	+	circRNA	chr21:3212218-3212617|chr21:3213704-3215159	CIRI		gga-miR-6680-3p	GTTGCTGATGAAGATACTGAAT	NA	NA
circRNA1056	ENO1	ENSGALT00010041923	+	circRNA	chr21:3212218-3212617|chr21:3213704-3215159	CIRI		gga-miR-6688-3p	TGAGTCACCTGAGGAGGCTTTT	NA	NA
circRNA1056	ENO1	ENSGALT00010041923	+	circRNA	chr21:3212218-3212617|chr21:3213704-3215159	CIRI		gga-miR-6699-5p	TGAAGACCTCGTGCATTGTAGC	NA	NA
circRNA1056	ENO1	ENSGALT00010041923	+	circRNA	chr21:3212218-3212617|chr21:3213704-3215159	CIRI		gga-miR-6706-5p	AGGAGAAATGGAGTGGGCTGAG	NA	NA
circRNA1056	ENO1	ENSGALT00010041923	+	circRNA	chr21:3212218-3212617|chr21:3213704-3215159	CIRI		gga-miR-7460-3p	CCTGACTGAGCTCTGCTTTCTC	NA	NA
circRNA1056	ENO1	ENSGALT00010041923	+	circRNA	chr21:3212218-3212617|chr21:3213704-3215159	CIRI		gga-miR-7461-3p	CATGGCTGGAATGTGGTCATGGATG	NA	NA
circRNA1056	ENO1	ENSGALT00010041923	+	circRNA	chr21:3212218-3212617|chr21:3213704-3215159	CIRI		gga-miR-7468-3p	TGATGGAAGATGTTGAGCAGGCC	NA	NA
circRNA1056	ENO1	ENSGALT00010041923	+	circRNA	chr21:3212218-3212617|chr21:3213704-3215159	CIRI		gga-miR-7468-5p	TCTCACAGCTCCTTGCATTTAG	NA	NA
circRNA1056	ENO1	ENSGALT00010041923	+	circRNA	chr21:3212218-3212617|chr21:3213704-3215159	CIRI		gga-miR-7472-3p	CAGCTCCTCTCCATCACTCTGC	NA	NA
circRNA1056	ENO1	ENSGALT00010041923	+	circRNA	chr21:3212218-3212617|chr21:3213704-3215159	CIRI		gga-miR-7481-3p	TTCAGCTCTGGTCTGGGGAAGGA	NA	NA
circRNA1056	ENO1	ENSGALT00010041923	+	circRNA	chr21:3212218-3212617|chr21:3213704-3215159	CIRI		gga-miR-7482-5p	CCTGGGCTTGTTCACTCACCAGAGA	NA	NA
circRNA1058	REPS1	ENSGALT00010009842	+	circRNA	chr3:53796925-53814648|chr3:53818679-53828021	CIRI		gga-miR-12236-5p	ATTGATTCATTCTTTGCTCTTCT	NA	NA
circRNA1058	REPS1	ENSGALT00010009842	+	circRNA	chr3:53796925-53814648|chr3:53818679-53828021	CIRI		gga-miR-12278-3p	CTGATCAGCCACTTGAGGGAG	NA	NA
circRNA1058	REPS1	ENSGALT00010009842	+	circRNA	chr3:53796925-53814648|chr3:53818679-53828021	CIRI		gga-miR-12283-5p	TGGGGAGGATAGGGAGAAAGGGT	NA	NA
circRNA1058	REPS1	ENSGALT00010009842	+	circRNA	chr3:53796925-53814648|chr3:53818679-53828021	CIRI		gga-miR-12294-5p	TCTTCCCTCAGCCAGGCTTGACT	NA	NA
circRNA1058	REPS1	ENSGALT00010009842	+	circRNA	chr3:53796925-53814648|chr3:53818679-53828021	CIRI		gga-miR-1594	TGGTGGGGATGGGTTGGGGTT	396433|TNNT2	NA
circRNA1058	REPS1	ENSGALT00010009842	+	circRNA	chr3:53796925-53814648|chr3:53818679-53828021	CIRI		gga-miR-1599	GGAGGGAGGAAAAAAAAAAA	NA	NA
circRNA1058	REPS1	ENSGALT00010009842	+	circRNA	chr3:53796925-53814648|chr3:53818679-53828021	CIRI		gga-miR-1720-3p	AAGCAACGAGAGGTCGGTCTGA	NA	NA
circRNA1058	REPS1	ENSGALT00010009842	+	circRNA	chr3:53796925-53814648|chr3:53818679-53828021	CIRI		gga-miR-1738	ACTGACTGCTCAGAGGGATTGG	NA	NA
circRNA1058	REPS1	ENSGALT00010009842	+	circRNA	chr3:53796925-53814648|chr3:53818679-53828021	CIRI		gga-miR-1773-5p	TGGGGGAGGAGGGACCTCTGCTT	NA	NA
circRNA1058	REPS1	ENSGALT00010009842	+	circRNA	chr3:53796925-53814648|chr3:53818679-53828021	CIRI		gga-miR-1803	ATTGACTTCAGCGGGGTTTGG	NA	NA
circRNA1058	REPS1	ENSGALT00010009842	+	circRNA	chr3:53796925-53814648|chr3:53818679-53828021	CIRI		gga-miR-203b-3p	TTGAACTGTTAAGAACCACTGC	NA	NA
circRNA1058	REPS1	ENSGALT00010009842	+	circRNA	chr3:53796925-53814648|chr3:53818679-53828021	CIRI		gga-miR-214b-3p	CACAGCAAGTGTAGACAGGCA	NA	NA
circRNA1058	REPS1	ENSGALT00010009842	+	circRNA	chr3:53796925-53814648|chr3:53818679-53828021	CIRI		gga-miR-217-5p	TACTGCATCAGGAACTGATTGGAT	395964|CTNNB1	NA
circRNA1058	REPS1	ENSGALT00010009842	+	circRNA	chr3:53796925-53814648|chr3:53818679-53828021	CIRI		gga-miR-3594-3p	TCTGCATCGCTGGGCTGTGTCC	NA	NA
circRNA1058	REPS1	ENSGALT00010009842	+	circRNA	chr3:53796925-53814648|chr3:53818679-53828021	CIRI		gga-miR-383-3p	CCACAGCACTGCCTGGTCAGA	NA	NA
circRNA1058	REPS1	ENSGALT00010009842	+	circRNA	chr3:53796925-53814648|chr3:53818679-53828021	CIRI		gga-miR-6551-3p	GGGCTGTGAGAGATGTTCCCTT	NA	NA
circRNA1058	REPS1	ENSGALT00010009842	+	circRNA	chr3:53796925-53814648|chr3:53818679-53828021	CIRI		gga-miR-6554-3p	TGCTGTGTGGTTTAAGGATACT	NA	NA
circRNA1058	REPS1	ENSGALT00010009842	+	circRNA	chr3:53796925-53814648|chr3:53818679-53828021	CIRI		gga-miR-6561-5p	TCTTTCCAGGCAGGAGCTCCCT	NA	NA
circRNA1058	REPS1	ENSGALT00010009842	+	circRNA	chr3:53796925-53814648|chr3:53818679-53828021	CIRI		gga-miR-6597-3p	CCTTCCCTGACGTAGAGGCCGGCC	NA	NA
circRNA1058	REPS1	ENSGALT00010009842	+	circRNA	chr3:53796925-53814648|chr3:53818679-53828021	CIRI		gga-miR-6680-3p	GTTGCTGATGAAGATACTGAAT	NA	NA
circRNA1058	REPS1	ENSGALT00010009842	+	circRNA	chr3:53796925-53814648|chr3:53818679-53828021	CIRI		gga-miR-6683-3p	TCAGAGCCTGGGAGTAAACGT	NA	NA
circRNA1058	REPS1	ENSGALT00010009842	+	circRNA	chr3:53796925-53814648|chr3:53818679-53828021	CIRI		gga-miR-6695-5p	TTGGGAAGGAACAAAGCATGACTT	NA	NA
circRNA1058	REPS1	ENSGALT00010009842	+	circRNA	chr3:53796925-53814648|chr3:53818679-53828021	CIRI		gga-miR-6713-3p	AAGAAGCTGTAATCATCA	NA	NA
circRNA1058	REPS1	ENSGALT00010009842	+	circRNA	chr3:53796925-53814648|chr3:53818679-53828021	CIRI		gga-miR-7454-3p	ACTTTCCAGCTTGCGAAAGCAGACAG	NA	NA
circRNA1058	REPS1	ENSGALT00010009842	+	circRNA	chr3:53796925-53814648|chr3:53818679-53828021	CIRI		gga-miR-7456-3p	CAGGGAGATGTACCTGTAGGAG	NA	NA
circRNA1058	REPS1	ENSGALT00010009842	+	circRNA	chr3:53796925-53814648|chr3:53818679-53828021	CIRI		gga-miR-7460-3p	CCTGACTGAGCTCTGCTTTCTC	NA	NA
circRNA1058	REPS1	ENSGALT00010009842	+	circRNA	chr3:53796925-53814648|chr3:53818679-53828021	CIRI		gga-miR-7468-5p	TCTCACAGCTCCTTGCATTTAG	NA	NA
circRNA1058	REPS1	ENSGALT00010009842	+	circRNA	chr3:53796925-53814648|chr3:53818679-53828021	CIRI		gga-miR-7476-3p	TCACAACAGTGGGCTGAATGC	NA	NA
circRNA1135	SLC9A6	ENSGALT00010035831	+	circRNA	chr4:4146283-4147802|chr4:4149455-4149994	CIRI		gga-miR-12224-5p	AACAGTGGAATGCACCTAGCTGA	NA	NA
circRNA1135	SLC9A6	ENSGALT00010035831	+	circRNA	chr4:4146283-4147802|chr4:4149455-4149994	CIRI		gga-miR-12231-3p	ATCCTCTCAGATGAACAGCT	NA	NA
circRNA1135	SLC9A6	ENSGALT00010035831	+	circRNA	chr4:4146283-4147802|chr4:4149455-4149994	CIRI		gga-miR-12232-5p	TCTGCAGAGCCTCCCAGGAGCA	NA	NA
circRNA1135	SLC9A6	ENSGALT00010035831	+	circRNA	chr4:4146283-4147802|chr4:4149455-4149994	CIRI		gga-miR-12240-5p	TCCTCCTCCTTCATGGCCTCGTT	NA	NA
circRNA1135	SLC9A6	ENSGALT00010035831	+	circRNA	chr4:4146283-4147802|chr4:4149455-4149994	CIRI		gga-miR-12248-5p	TCAGCCCATTTGTCCTCATGCCT	NA	NA
circRNA1135	SLC9A6	ENSGALT00010035831	+	circRNA	chr4:4146283-4147802|chr4:4149455-4149994	CIRI		gga-miR-12261-3p	CCTGCAGAGCCCTGGGAGAGA	NA	NA
circRNA1135	SLC9A6	ENSGALT00010035831	+	circRNA	chr4:4146283-4147802|chr4:4149455-4149994	CIRI		gga-miR-12266-3p	AAGGGCAAACCCGATGGGCACC	NA	NA
circRNA1135	SLC9A6	ENSGALT00010035831	+	circRNA	chr4:4146283-4147802|chr4:4149455-4149994	CIRI		gga-miR-12270-5p	TCAGTAAGTGCCCTGTGGGTATG	NA	NA
circRNA1135	SLC9A6	ENSGALT00010035831	+	circRNA	chr4:4146283-4147802|chr4:4149455-4149994	CIRI		gga-miR-12282-3p	TTCTCCTCCCTTCGCACGGCGCA	NA	NA
circRNA1135	SLC9A6	ENSGALT00010035831	+	circRNA	chr4:4146283-4147802|chr4:4149455-4149994	CIRI		gga-miR-12291-3p	TCTCCTCTTGTCCCCTCCCAG	NA	NA
circRNA1135	SLC9A6	ENSGALT00010035831	+	circRNA	chr4:4146283-4147802|chr4:4149455-4149994	CIRI		gga-miR-1306-3p	TGGACGTTGGCTCTGGTGGTGAT	NA	NA
circRNA1135	SLC9A6	ENSGALT00010035831	+	circRNA	chr4:4146283-4147802|chr4:4149455-4149994	CIRI		gga-miR-132b-5p	ACCATGGCTGTAGACTGTTAC	NA	NA
circRNA1135	SLC9A6	ENSGALT00010035831	+	circRNA	chr4:4146283-4147802|chr4:4149455-4149994	CIRI		gga-miR-1562-3p	TGTGCCCCGTGTATGCAGTGCA	NA	NA
circRNA1135	SLC9A6	ENSGALT00010035831	+	circRNA	chr4:4146283-4147802|chr4:4149455-4149994	CIRI		gga-miR-1575	CTGGCAGCACGTAGGAGCAGG	NA	NA
circRNA1135	SLC9A6	ENSGALT00010035831	+	circRNA	chr4:4146283-4147802|chr4:4149455-4149994	CIRI		gga-miR-1596-5p	ATTCTCCTTCAATCCATCTTTGT	NA	NA
circRNA1135	SLC9A6	ENSGALT00010035831	+	circRNA	chr4:4146283-4147802|chr4:4149455-4149994	CIRI		gga-miR-1613	TACATGCGTATATTCTGGCAG	NA	NA
circRNA1135	SLC9A6	ENSGALT00010035831	+	circRNA	chr4:4146283-4147802|chr4:4149455-4149994	CIRI		gga-miR-1614-5p	GGCATGGCAGACTCACCCTGC	NA	NA
circRNA1135	SLC9A6	ENSGALT00010035831	+	circRNA	chr4:4146283-4147802|chr4:4149455-4149994	CIRI		gga-miR-1615	TGGCAGCTGCACAGAAGCCCTTT	NA	NA
circRNA1135	SLC9A6	ENSGALT00010035831	+	circRNA	chr4:4146283-4147802|chr4:4149455-4149994	CIRI		gga-miR-1680-5p	TTCCTCCTGGGTACAACTCTGC	NA	NA
circRNA1135	SLC9A6	ENSGALT00010035831	+	circRNA	chr4:4146283-4147802|chr4:4149455-4149994	CIRI		gga-miR-1710	TCATCTGCTGCATAACCATCCA	NA	NA
circRNA1135	SLC9A6	ENSGALT00010035831	+	circRNA	chr4:4146283-4147802|chr4:4149455-4149994	CIRI		gga-miR-1755	TCGGTGAATGGCTTGGCATG	NA	NA
circRNA1135	SLC9A6	ENSGALT00010035831	+	circRNA	chr4:4146283-4147802|chr4:4149455-4149994	CIRI		gga-miR-1759-3p	GCCTCCTCTCCCATCCTCTCCTTCT	NA	NA
circRNA1135	SLC9A6	ENSGALT00010035831	+	circRNA	chr4:4146283-4147802|chr4:4149455-4149994	CIRI		gga-miR-1769-5p	CTTCAGGCTTTTCTCACACCTG	NA	NA
circRNA1135	SLC9A6	ENSGALT00010035831	+	circRNA	chr4:4146283-4147802|chr4:4149455-4149994	CIRI		gga-miR-1805-5p	GAGTTGTAGTCTTTCAAACAGA	NA	NA
circRNA1135	SLC9A6	ENSGALT00010035831	+	circRNA	chr4:4146283-4147802|chr4:4149455-4149994	CIRI		gga-miR-1806	AGGCAGGATCACAAGGTCTGGA	NA	NA
circRNA1135	SLC9A6	ENSGALT00010035831	+	circRNA	chr4:4146283-4147802|chr4:4149455-4149994	CIRI		gga-miR-3594-3p	TCTGCATCGCTGGGCTGTGTCC	NA	NA
circRNA1135	SLC9A6	ENSGALT00010035831	+	circRNA	chr4:4146283-4147802|chr4:4149455-4149994	CIRI		gga-miR-6542-3p	ACGGGACAGTGCTGAAGACTA	NA	NA
circRNA1135	SLC9A6	ENSGALT00010035831	+	circRNA	chr4:4146283-4147802|chr4:4149455-4149994	CIRI		gga-miR-6544-3p	AAGTTGTATTTCTTTTCTGACAGT	NA	NA
circRNA1135	SLC9A6	ENSGALT00010035831	+	circRNA	chr4:4146283-4147802|chr4:4149455-4149994	CIRI		gga-miR-6553-5p	AGCAGCCCTGTGATAGCTGTTTGC	NA	NA
circRNA1135	SLC9A6	ENSGALT00010035831	+	circRNA	chr4:4146283-4147802|chr4:4149455-4149994	CIRI		gga-miR-6555-5p	GATCTGCAGAGCCCACAACTAG	NA	NA
circRNA1135	SLC9A6	ENSGALT00010035831	+	circRNA	chr4:4146283-4147802|chr4:4149455-4149994	CIRI		gga-miR-6605-5p	ACTGCAGAGCTTCTTGAACAAGA	NA	NA
circRNA1135	SLC9A6	ENSGALT00010035831	+	circRNA	chr4:4146283-4147802|chr4:4149455-4149994	CIRI		gga-miR-6614-3p	ACAGGACAGCGAGAAGGC	NA	NA
circRNA1135	SLC9A6	ENSGALT00010035831	+	circRNA	chr4:4146283-4147802|chr4:4149455-4149994	CIRI		gga-miR-6700-3p	TCACTCTCTAGAACTACTCAAAGG	NA	NA
circRNA1135	SLC9A6	ENSGALT00010035831	+	circRNA	chr4:4146283-4147802|chr4:4149455-4149994	CIRI		gga-miR-7446-3p	GCGGACGTGTGAGGAGGG	NA	NA
circRNA1135	SLC9A6	ENSGALT00010035831	+	circRNA	chr4:4146283-4147802|chr4:4149455-4149994	CIRI		gga-miR-7458-5p	TTGCGGAACAAGTTCTCAGGGC	NA	NA
circRNA1135	SLC9A6	ENSGALT00010035831	+	circRNA	chr4:4146283-4147802|chr4:4149455-4149994	CIRI		gga-miR-7482-3p	TCTGCAGACACACAAGCCAGAGA	NA	NA
circRNA1136	FOCAD	ENSGALT00010034033	+	circRNA	Z:34629568-34634860|Z:34638618-34639766	CIRI		gga-miR-103-2-5p	AGCTTCTTTACAGTGCTGCCTTG	NA	NA
circRNA1136	FOCAD	ENSGALT00010034033	+	circRNA	Z:34629568-34634860|Z:34638618-34639766	CIRI		gga-miR-106-3p	ACTGCAGTATAAGCACTTCTGG	NA	NA
circRNA1136	FOCAD	ENSGALT00010034033	+	circRNA	Z:34629568-34634860|Z:34638618-34639766	CIRI		gga-miR-107-5p	AGCTTCTTTACAGTGTTGCCTTG	NA	NA
circRNA1136	FOCAD	ENSGALT00010034033	+	circRNA	Z:34629568-34634860|Z:34638618-34639766	CIRI		gga-miR-12209-5p	ATCAAAGTGAAAGGTCAAGATT	NA	NA
circRNA1136	FOCAD	ENSGALT00010034033	+	circRNA	Z:34629568-34634860|Z:34638618-34639766	CIRI		gga-miR-12210-3p	CAAGATAGATTCAGAACAACTT	NA	NA
circRNA1136	FOCAD	ENSGALT00010034033	+	circRNA	Z:34629568-34634860|Z:34638618-34639766	CIRI		gga-miR-12223-5p	TAGTTCAGCTGTCTGTGAATGAGG	NA	NA
circRNA1136	FOCAD	ENSGALT00010034033	+	circRNA	Z:34629568-34634860|Z:34638618-34639766	CIRI		gga-miR-12227-3p	CTGCCCTCATTGCTCCTCAAAG	NA	NA
circRNA1136	FOCAD	ENSGALT00010034033	+	circRNA	Z:34629568-34634860|Z:34638618-34639766	CIRI		gga-miR-12239-3p	TCTGCTGCTTTCTGCTGGCATCA	NA	NA
circRNA1136	FOCAD	ENSGALT00010034033	+	circRNA	Z:34629568-34634860|Z:34638618-34639766	CIRI		gga-miR-12274-5p	GAGCAGCAGAAGGATCTGAGTG	NA	NA
circRNA1136	FOCAD	ENSGALT00010034033	+	circRNA	Z:34629568-34634860|Z:34638618-34639766	CIRI		gga-miR-12280-3p	CCAGGCTGTAAGGGAACTTGGC	NA	NA
circRNA1136	FOCAD	ENSGALT00010034033	+	circRNA	Z:34629568-34634860|Z:34638618-34639766	CIRI		gga-miR-124a-5p	GTTCACAGCGGACCTTGAT	NA	NA
circRNA1136	FOCAD	ENSGALT00010034033	+	circRNA	Z:34629568-34634860|Z:34638618-34639766	CIRI		gga-miR-128-3p	TCACAGTGAACCGGTCTCTTT	416092|FOXP1,418143|TMTC1,2660|MSTN	NA
circRNA1136	FOCAD	ENSGALT00010034033	+	circRNA	Z:34629568-34634860|Z:34638618-34639766	CIRI		gga-miR-132c-3p	CAGTAAGCAGTCTAGAGCCAAG	NA	NA
circRNA1136	FOCAD	ENSGALT00010034033	+	circRNA	Z:34629568-34634860|Z:34638618-34639766	CIRI		gga-miR-138-1-3p	TACTTCACAACACCAGGGTG	NA	NA
circRNA1136	FOCAD	ENSGALT00010034033	+	circRNA	Z:34629568-34634860|Z:34638618-34639766	CIRI		gga-miR-140-3p	CCACAGGGTAGAACCACGGAC	NA	NA
circRNA1136	FOCAD	ENSGALT00010034033	+	circRNA	Z:34629568-34634860|Z:34638618-34639766	CIRI		gga-miR-143-3p	TGAGATGAAGCACTGTAGCTCG	NA	NA
circRNA1136	FOCAD	ENSGALT00010034033	+	circRNA	Z:34629568-34634860|Z:34638618-34639766	CIRI		gga-miR-1559-3p	AGTTACATGTATGCATCGAGCA	NA	NA
circRNA1136	FOCAD	ENSGALT00010034033	+	circRNA	Z:34629568-34634860|Z:34638618-34639766	CIRI		gga-miR-1563	GCACATGATGAGGAAGCACTGAAA	NA	NA
circRNA1136	FOCAD	ENSGALT00010034033	+	circRNA	Z:34629568-34634860|Z:34638618-34639766	CIRI		gga-miR-1567	GACTGCTCATGGCTGCCTGTTC	NA	NA
circRNA1136	FOCAD	ENSGALT00010034033	+	circRNA	Z:34629568-34634860|Z:34638618-34639766	CIRI		gga-miR-1572	GAACCTGACACACGGGCCTGC	NA	NA
circRNA1136	FOCAD	ENSGALT00010034033	+	circRNA	Z:34629568-34634860|Z:34638618-34639766	CIRI		gga-miR-1580	CGGCTTCTCGGTACCTGCGTT	NA	NA
circRNA1136	FOCAD	ENSGALT00010034033	+	circRNA	Z:34629568-34634860|Z:34638618-34639766	CIRI		gga-miR-1596-5p	ATTCTCCTTCAATCCATCTTTGT	NA	NA
circRNA1136	FOCAD	ENSGALT00010034033	+	circRNA	Z:34629568-34634860|Z:34638618-34639766	CIRI		gga-miR-15a	TAGCAGCACATAATGGTTTGT	421186|FKBP5,396188|HSP90AB1	NA
circRNA1136	FOCAD	ENSGALT00010034033	+	circRNA	Z:34629568-34634860|Z:34638618-34639766	CIRI		gga-miR-15b-5p	TAGCAGCACATCATGGTTTGCA	395727|ATF2,396188|HSP90AB1	NA
circRNA1136	FOCAD	ENSGALT00010034033	+	circRNA	Z:34629568-34634860|Z:34638618-34639766	CIRI		gga-miR-15c-5p	TAGCAGCACATCATGGTTTGTA	421186|FKBP5,396188|HSP90AB1	NA
circRNA1136	FOCAD	ENSGALT00010034033	+	circRNA	Z:34629568-34634860|Z:34638618-34639766	CIRI		gga-miR-16-5p	TAGCAGCACGTAAATATTGGTG	396282|BCL2,374231|FOXO1	NA
circRNA1136	FOCAD	ENSGALT00010034033	+	circRNA	Z:34629568-34634860|Z:34638618-34639766	CIRI		gga-miR-1609	AGGCTGAGGCTGTGCTGGTTGT	NA	NA
circRNA1136	FOCAD	ENSGALT00010034033	+	circRNA	Z:34629568-34634860|Z:34638618-34639766	CIRI		gga-miR-1625-3p	GCAGCAGAATATCCCTGCCATT	NA	NA
circRNA1136	FOCAD	ENSGALT00010034033	+	circRNA	Z:34629568-34634860|Z:34638618-34639766	CIRI		gga-miR-1628	AAGAGCTCTTCCTGTTGTGACC	NA	NA
circRNA1136	FOCAD	ENSGALT00010034033	+	circRNA	Z:34629568-34634860|Z:34638618-34639766	CIRI		gga-miR-1631	AAACTGGCGACGTGGGACGGTC	NA	NA
circRNA1136	FOCAD	ENSGALT00010034033	+	circRNA	Z:34629568-34634860|Z:34638618-34639766	CIRI		gga-miR-1653	CAGGAGCTGTGCTGCATGCAGG	NA	NA
circRNA1136	FOCAD	ENSGALT00010034033	+	circRNA	Z:34629568-34634860|Z:34638618-34639766	CIRI		gga-miR-1685-3p	ACAGTAATGGTATGAACTCAGA	NA	NA
circRNA1136	FOCAD	ENSGALT00010034033	+	circRNA	Z:34629568-34634860|Z:34638618-34639766	CIRI		gga-miR-16c-5p	TAGCAGCACGTAAATACTGGAG	NA	NA
circRNA1136	FOCAD	ENSGALT00010034033	+	circRNA	Z:34629568-34634860|Z:34638618-34639766	CIRI		gga-miR-17-3p	ACTGCAGTGAAGGCACTTGT	NA	NA
circRNA1136	FOCAD	ENSGALT00010034033	+	circRNA	Z:34629568-34634860|Z:34638618-34639766	CIRI		gga-miR-1700	CATCAGAGGGATAGGATGGAC	416698|SLC35B4	NA
circRNA1136	FOCAD	ENSGALT00010034033	+	circRNA	Z:34629568-34634860|Z:34638618-34639766	CIRI		gga-miR-1704	ACAGCAGATTGATGGGGCACA	NA	NA
circRNA1136	FOCAD	ENSGALT00010034033	+	circRNA	Z:34629568-34634860|Z:34638618-34639766	CIRI		gga-miR-1709	TGGAATGATGAGTGCACTGACT	NA	NA
circRNA1136	FOCAD	ENSGALT00010034033	+	circRNA	Z:34629568-34634860|Z:34638618-34639766	CIRI		gga-miR-1712-5p	GGCTCCAGTCTTAACTACAGGC	NA	NA
circRNA1136	FOCAD	ENSGALT00010034033	+	circRNA	Z:34629568-34634860|Z:34638618-34639766	CIRI		gga-miR-1721	AGAGATGATGTTGGTCTGATG	NA	NA
circRNA1136	FOCAD	ENSGALT00010034033	+	circRNA	Z:34629568-34634860|Z:34638618-34639766	CIRI		gga-miR-1728-3p	AGGCTTCTGTAGATCAGCCAGC	NA	NA
circRNA1136	FOCAD	ENSGALT00010034033	+	circRNA	Z:34629568-34634860|Z:34638618-34639766	CIRI		gga-miR-1752	TTCTGTTGGAGAGAAGAGACA	NA	NA
circRNA1136	FOCAD	ENSGALT00010034033	+	circRNA	Z:34629568-34634860|Z:34638618-34639766	CIRI		gga-miR-1753	GTGAAATCCGGGTGAAGGCTGT	NA	NA
circRNA1136	FOCAD	ENSGALT00010034033	+	circRNA	Z:34629568-34634860|Z:34638618-34639766	CIRI		gga-miR-1803	ATTGACTTCAGCGGGGTTTGG	NA	NA
circRNA1136	FOCAD	ENSGALT00010034033	+	circRNA	Z:34629568-34634860|Z:34638618-34639766	CIRI		gga-miR-193a-3p	AACTGGCCTACAAAGTCCCAGT	NA	NA
circRNA1136	FOCAD	ENSGALT00010034033	+	circRNA	Z:34629568-34634860|Z:34638618-34639766	CIRI		gga-miR-193b-3p	AACTGGCCCACAAAGTCCCGCTTT	NA	NA
circRNA1136	FOCAD	ENSGALT00010034033	+	circRNA	Z:34629568-34634860|Z:34638618-34639766	CIRI		gga-miR-200b-3p	TAATACTGCCTGGTAATGATGAT	NA	NA
circRNA1136	FOCAD	ENSGALT00010034033	+	circRNA	Z:34629568-34634860|Z:34638618-34639766	CIRI		gga-miR-20b-3p	ACTGTAATGTGGGCACTTACAG	NA	NA
circRNA1136	FOCAD	ENSGALT00010034033	+	circRNA	Z:34629568-34634860|Z:34638618-34639766	CIRI		gga-miR-218-3p	CATGGTTCTGTCAAGCACCATG	NA	NA
circRNA1136	FOCAD	ENSGALT00010034033	+	circRNA	Z:34629568-34634860|Z:34638618-34639766	CIRI		gga-miR-2184a-5p	AACAGTAAGAGTTGATGTGCGG	NA	NA
circRNA1136	FOCAD	ENSGALT00010034033	+	circRNA	Z:34629568-34634860|Z:34638618-34639766	CIRI		gga-miR-27b-3p	TTCACAGTGGCTAAGTTCTGC	NA	NA
circRNA1136	FOCAD	ENSGALT00010034033	+	circRNA	Z:34629568-34634860|Z:34638618-34639766	CIRI		gga-miR-302b-5p	ACTTTAACATGGAGGTGCTTTCT	NA	NA
circRNA1136	FOCAD	ENSGALT00010034033	+	circRNA	Z:34629568-34634860|Z:34638618-34639766	CIRI		gga-miR-3525	CAGCCATTCTGCGATTCTGTGA	414873|PDLIM3	NA
circRNA1136	FOCAD	ENSGALT00010034033	+	circRNA	Z:34629568-34634860|Z:34638618-34639766	CIRI		gga-miR-3526	TTGAAGATGAAGTTGGTGT	NA	NA
circRNA1136	FOCAD	ENSGALT00010034033	+	circRNA	Z:34629568-34634860|Z:34638618-34639766	CIRI		gga-miR-383-5p	AGATCAGAAGGTGATTGTGGCT	NA	NA
circRNA1136	FOCAD	ENSGALT00010034033	+	circRNA	Z:34629568-34634860|Z:34638618-34639766	CIRI		gga-miR-429-3p	TAATACTGTCTGGTAATGCCGT	421945|LPIN1	NA
circRNA1136	FOCAD	ENSGALT00010034033	+	circRNA	Z:34629568-34634860|Z:34638618-34639766	CIRI		gga-miR-458a-3p	ATAGCTCTTTGAATGGTACTGC	NA	NA
circRNA1136	FOCAD	ENSGALT00010034033	+	circRNA	Z:34629568-34634860|Z:34638618-34639766	CIRI		gga-miR-458b-3p	ATAGCTCTGAAAATGGCGCTG	NA	NA
circRNA1136	FOCAD	ENSGALT00010034033	+	circRNA	Z:34629568-34634860|Z:34638618-34639766	CIRI		gga-miR-6516-5p	ATGCAGTAACAGGTGTGAGCAT	NA	NA
circRNA1136	FOCAD	ENSGALT00010034033	+	circRNA	Z:34629568-34634860|Z:34638618-34639766	CIRI		gga-miR-6543-5p	GCTGTTACCTGAGAGAAGATGCTG	NA	NA
circRNA1136	FOCAD	ENSGALT00010034033	+	circRNA	Z:34629568-34634860|Z:34638618-34639766	CIRI		gga-miR-6561-5p	TCTTTCCAGGCAGGAGCTCCCT	NA	NA
circRNA1136	FOCAD	ENSGALT00010034033	+	circRNA	Z:34629568-34634860|Z:34638618-34639766	CIRI		gga-miR-6589-5p	TGATGGAGATGGTGTGAAGCAGA	NA	NA
circRNA1136	FOCAD	ENSGALT00010034033	+	circRNA	Z:34629568-34634860|Z:34638618-34639766	CIRI		gga-miR-6595-5p	TGAGATGATGAATCCTTTCTGATCA	NA	NA
circRNA1136	FOCAD	ENSGALT00010034033	+	circRNA	Z:34629568-34634860|Z:34638618-34639766	CIRI		gga-miR-6616-5p	GCTCTGTGATGGCTAGCTGAGA	NA	NA
circRNA1136	FOCAD	ENSGALT00010034033	+	circRNA	Z:34629568-34634860|Z:34638618-34639766	CIRI		gga-miR-6620-5p	AGAGATGGAAGCGCTGCGCACGG	NA	NA
circRNA1136	FOCAD	ENSGALT00010034033	+	circRNA	Z:34629568-34634860|Z:34638618-34639766	CIRI		gga-miR-6627-3p	GGAATGAAGGTGATGCTGTGGA	NA	NA
circRNA1136	FOCAD	ENSGALT00010034033	+	circRNA	Z:34629568-34634860|Z:34638618-34639766	CIRI		gga-miR-6632-5p	AGAGATGAGAGGAGTGGATGACAGC	NA	NA
circRNA1136	FOCAD	ENSGALT00010034033	+	circRNA	Z:34629568-34634860|Z:34638618-34639766	CIRI		gga-miR-6650-5p	AGCCAGCAGAAGAGCAACTGGGCA	NA	NA
circRNA1136	FOCAD	ENSGALT00010034033	+	circRNA	Z:34629568-34634860|Z:34638618-34639766	CIRI		gga-miR-6670-5p	GTGGAATGATGATCTATATTCTGAGT	NA	NA
circRNA1136	FOCAD	ENSGALT00010034033	+	circRNA	Z:34629568-34634860|Z:34638618-34639766	CIRI		gga-miR-6675-3p	TCTCTGGACGTCACGTGTGAGG	NA	NA
circRNA1136	FOCAD	ENSGALT00010034033	+	circRNA	Z:34629568-34634860|Z:34638618-34639766	CIRI		gga-miR-6703-3p	CAGAGCTCTGTAGGACAGCACA	NA	NA
circRNA1136	FOCAD	ENSGALT00010034033	+	circRNA	Z:34629568-34634860|Z:34638618-34639766	CIRI		gga-miR-7438-5p	TTTTTCAAGGGGACAACTCAGA	NA	NA
circRNA1136	FOCAD	ENSGALT00010034033	+	circRNA	Z:34629568-34634860|Z:34638618-34639766	CIRI		gga-miR-7454-3p	ACTTTCCAGCTTGCGAAAGCAGACAG	NA	NA
circRNA1136	FOCAD	ENSGALT00010034033	+	circRNA	Z:34629568-34634860|Z:34638618-34639766	CIRI		gga-miR-7459-3p	TGGGATAGTACTGTATGAGGCGT	NA	NA
circRNA1136	FOCAD	ENSGALT00010034033	+	circRNA	Z:34629568-34634860|Z:34638618-34639766	CIRI		gga-miR-7468-3p	TGATGGAAGATGTTGAGCAGGCC	NA	NA
circRNA1136	FOCAD	ENSGALT00010034033	+	circRNA	Z:34629568-34634860|Z:34638618-34639766	CIRI		gga-miR-7479-5p	TAGTAAGCAGAGATTTGCTA	NA	NA
circRNA1153	NISCH	ENSGALT00010067931	+	circRNA	chr12:669675-673728|chr12:677102-679950	CIRC,CIRI		gga-let-7a-5p	TGAGGTAGTAGGTTGTATAGTT	374094|TGFBR1,421786|LIN28B	NA
circRNA1153	NISCH	ENSGALT00010067931	+	circRNA	chr12:669675-673728|chr12:677102-679950	CIRC,CIRI		gga-let-7b	TGAGGTAGTAGGTTGTGTGGTT	421786|LIN28B,374094|TGFBR1	NA
circRNA1153	NISCH	ENSGALT00010067931	+	circRNA	chr12:669675-673728|chr12:677102-679950	CIRC,CIRI		gga-let-7c-3p	CTGTACAACCTTCTAGCTTTCC	NA	NA
circRNA1153	NISCH	ENSGALT00010067931	+	circRNA	chr12:669675-673728|chr12:677102-679950	CIRC,CIRI		gga-let-7c-5p	TGAGGTAGTAGGTTGTATGGTT	NA	NA
circRNA1153	NISCH	ENSGALT00010067931	+	circRNA	chr12:669675-673728|chr12:677102-679950	CIRC,CIRI		gga-let-7d	AGAGGTAGTGGGTTGCATAGT	NA	NA
circRNA1153	NISCH	ENSGALT00010067931	+	circRNA	chr12:669675-673728|chr12:677102-679950	CIRC,CIRI		gga-let-7f-5p	TGAGGTAGTAGATTGTATAGTT	NA	NA
circRNA1153	NISCH	ENSGALT00010067931	+	circRNA	chr12:669675-673728|chr12:677102-679950	CIRC,CIRI		gga-let-7g-3p	CTGTACAGGCCACTGCCTTGCC	NA	NA
circRNA1153	NISCH	ENSGALT00010067931	+	circRNA	chr12:669675-673728|chr12:677102-679950	CIRC,CIRI		gga-let-7g-5p	TGAGGTAGTAGTTTGTACAGT	NA	NA
circRNA1153	NISCH	ENSGALT00010067931	+	circRNA	chr12:669675-673728|chr12:677102-679950	CIRC,CIRI		gga-let-7i	TGAGGTAGTAGTTTGTGCTGT	395727|ATF2	NA
circRNA1153	NISCH	ENSGALT00010067931	+	circRNA	chr12:669675-673728|chr12:677102-679950	CIRC,CIRI		gga-let-7j-5p	TGAGGTAGTAGGTTGTATAGTT	NA	NA
circRNA1153	NISCH	ENSGALT00010067931	+	circRNA	chr12:669675-673728|chr12:677102-679950	CIRC,CIRI		gga-let-7k-5p	TGAGGTAGTAGATTGAATAGTT	NA	NA
circRNA1153	NISCH	ENSGALT00010067931	+	circRNA	chr12:669675-673728|chr12:677102-679950	CIRC,CIRI		gga-let-7l-3p	CGATGCAGCCGACTACTTTCC	NA	NA
circRNA1153	NISCH	ENSGALT00010067931	+	circRNA	chr12:669675-673728|chr12:677102-679950	CIRC,CIRI		gga-let-7l-5p	TGAGGTAGTCGGTTGTATTGTT	NA	NA
circRNA1153	NISCH	ENSGALT00010067931	+	circRNA	chr12:669675-673728|chr12:677102-679950	CIRC,CIRI		gga-miR-101-2-5p	TCAGTTATCACAGTGCTGATGCT	NA	NA
circRNA1153	NISCH	ENSGALT00010067931	+	circRNA	chr12:669675-673728|chr12:677102-679950	CIRC,CIRI		gga-miR-103-3p	AGCAGCATTGTACAGGGCTATGA	426117|CCNE1,418739|TFDP1	NA
circRNA1153	NISCH	ENSGALT00010067931	+	circRNA	chr12:669675-673728|chr12:677102-679950	CIRC,CIRI		gga-miR-10585-5p	TGATGAAATCCCCCTATGGCCTGT	NA	NA
circRNA1153	NISCH	ENSGALT00010067931	+	circRNA	chr12:669675-673728|chr12:677102-679950	CIRC,CIRI		gga-miR-107-3p	AGCAGCATTGTACAGGGCTATCA	NA	NA
circRNA1153	NISCH	ENSGALT00010067931	+	circRNA	chr12:669675-673728|chr12:677102-679950	CIRC,CIRI		gga-miR-12208-3p	AACACAGTGCTCTGCCACTGGA	NA	NA
circRNA1153	NISCH	ENSGALT00010067931	+	circRNA	chr12:669675-673728|chr12:677102-679950	CIRC,CIRI		gga-miR-12209-5p	ATCAAAGTGAAAGGTCAAGATT	NA	NA
circRNA1153	NISCH	ENSGALT00010067931	+	circRNA	chr12:669675-673728|chr12:677102-679950	CIRC,CIRI		gga-miR-12220-5p	GTGCAGTGCTGGGGGGCACAGCG	NA	NA
circRNA1153	NISCH	ENSGALT00010067931	+	circRNA	chr12:669675-673728|chr12:677102-679950	CIRC,CIRI		gga-miR-12224-3p	TGTTAGGTGTCTTCCACAGGG	NA	NA
circRNA1153	NISCH	ENSGALT00010067931	+	circRNA	chr12:669675-673728|chr12:677102-679950	CIRC,CIRI		gga-miR-12230-5p	AAAGTGGATGAAGACACCATGG	NA	NA
circRNA1153	NISCH	ENSGALT00010067931	+	circRNA	chr12:669675-673728|chr12:677102-679950	CIRC,CIRI		gga-miR-12232-5p	TCTGCAGAGCCTCCCAGGAGCA	NA	NA
[truncated: 2,741 more rows]
