# Supplementary material for: RNA-Seq Analysis of Glycolysis Regulation of Avian Leukosis Virus Subgroup J Replication
Source: Animals (Basel). 2024 Aug 28;14(17):2500. doi: 10.3390/ani14172500 (PMC11394362; doi:10.3390/ani14172500)
Supplement: Supplementary file 1 [file animals-14-02500-s001.zip › Supplementary Table S6. Enrichment analysis of target genes.xlsx]

## Sheet: GO enrichment analysis
GO ID (level1)	GO Term (level1)	GO ID (level2)	GO Term (level2)	number_of_out (All)	Genes_of_out
GO:0008150	Biological Process	GO:0048518	positive regulation of biological process	57	ENSGALG00010001381,ENSGALG00010001801,ENSGALG00010002135,ENSGALG00010002444,ENSGALG00010002626,ENSGALG00010002646,ENSGALG00010002911,ENSGALG00010002982,ENSGALG00010004232,ENSGALG00010004855,ENSGALG00010005621,ENSGALG00010005632,ENSGALG00010006041,ENSGALG00010007923,ENSGALG00010007951,ENSGALG00010008330,ENSGALG00010008931,ENSGALG00010009385,ENSGALG00010010837,ENSGALG00010011322,ENSGALG00010011625,…
GO:0008150	Biological Process	GO:0002376	immune system process	31	ENSGALG00010001176,ENSGALG00010001801,ENSGALG00010002626,ENSGALG00010002982,ENSGALG00010004232,ENSGALG00010004855,ENSGALG00010005632,ENSGALG00010007951,ENSGALG00010008330,ENSGALG00010009385,ENSGALG00010010837,ENSGALG00010011843,ENSGALG00010011984,ENSGALG00010012339,ENSGALG00010012852,ENSGALG00010013697,ENSGALG00010016258,ENSGALG00010016289,ENSGALG00010019145,ENSGALG00010019470,ENSGALG00010020999,…
GO:0008150	Biological Process	GO:0048519	negative regulation of biological process	46	ENSGALG00010002444,ENSGALG00010002626,ENSGALG00010002646,ENSGALG00010002982,ENSGALG00010004855,ENSGALG00010005621,ENSGALG00010005632,ENSGALG00010007923,ENSGALG00010007951,ENSGALG00010008330,ENSGALG00010008931,ENSGALG00010010837,ENSGALG00010011625,ENSGALG00010011843,ENSGALG00010011984,ENSGALG00010012339,ENSGALG00010012683,ENSGALG00010012852,ENSGALG00010012939,ENSGALG00010013232,ENSGALG00010013275,…
GO:0008150	Biological Process	GO:0040007	growth	19	ENSGALG00010002626,ENSGALG00010005632,ENSGALG00010007923,ENSGALG00010007951,ENSGALG00010008330,ENSGALG00010010837,ENSGALG00010011625,ENSGALG00010011843,ENSGALG00010011984,ENSGALG00010012852,ENSGALG00010014614,ENSGALG00010016258,ENSGALG00010019470,ENSGALG00010019591,ENSGALG00010021200,ENSGALG00010022485,ENSGALG00010025351,ENSGALG00010026162,ENSGALG00010029771
GO:0008150	Biological Process	GO:0032502	developmental process	47	ENSGALG00010001801,ENSGALG00010002626,ENSGALG00010002646,ENSGALG00010002982,ENSGALG00010004855,ENSGALG00010005621,ENSGALG00010005632,ENSGALG00010006041,ENSGALG00010007923,ENSGALG00010007951,ENSGALG00010008330,ENSGALG00010010837,ENSGALG00010011322,ENSGALG00010011447,ENSGALG00010011625,ENSGALG00010011843,ENSGALG00010011984,ENSGALG00010012339,ENSGALG00010012683,ENSGALG00010012852,ENSGALG00010012939,…
GO:0008150	Biological Process	GO:0032501	multicellular organismal process	49	ENSGALG00010001801,ENSGALG00010002626,ENSGALG00010002646,ENSGALG00010002982,ENSGALG00010004855,ENSGALG00010005621,ENSGALG00010005632,ENSGALG00010006041,ENSGALG00010007923,ENSGALG00010007951,ENSGALG00010008330,ENSGALG00010009385,ENSGALG00010010837,ENSGALG00010011322,ENSGALG00010011625,ENSGALG00010011843,ENSGALG00010011984,ENSGALG00010012339,ENSGALG00010012683,ENSGALG00010012852,ENSGALG00010012939,…
GO:0008150	Biological Process	GO:0008152	metabolic process	68	ENSGALG00010001381,ENSGALG00010001801,ENSGALG00010002135,ENSGALG00010002444,ENSGALG00010002626,ENSGALG00010002646,ENSGALG00010002832,ENSGALG00010002911,ENSGALG00010002982,ENSGALG00010004232,ENSGALG00010004300,ENSGALG00010004855,ENSGALG00010005632,ENSGALG00010006041,ENSGALG00010006992,ENSGALG00010007923,ENSGALG00010007951,ENSGALG00010008330,ENSGALG00010008931,ENSGALG00010009385,ENSGALG00010010837,…
GO:0008150	Biological Process	GO:0050896	response to stimulus	55	ENSGALG00010001176,ENSGALG00010001381,ENSGALG00010002626,ENSGALG00010002646,ENSGALG00010002982,ENSGALG00010004232,ENSGALG00010004855,ENSGALG00010005621,ENSGALG00010005632,ENSGALG00010007923,ENSGALG00010007951,ENSGALG00010008330,ENSGALG00010009385,ENSGALG00010010837,ENSGALG00010011322,ENSGALG00010011625,ENSGALG00010011843,ENSGALG00010011984,ENSGALG00010012339,ENSGALG00010012683,ENSGALG00010012852,…
GO:0008150	Biological Process	GO:0023052	signaling	45	ENSGALG00010001381,ENSGALG00010002626,ENSGALG00010002646,ENSGALG00010002982,ENSGALG00010004232,ENSGALG00010004855,ENSGALG00010005621,ENSGALG00010005632,ENSGALG00010007923,ENSGALG00010007951,ENSGALG00010008330,ENSGALG00010009385,ENSGALG00010010837,ENSGALG00010011625,ENSGALG00010011843,ENSGALG00010011984,ENSGALG00010012339,ENSGALG00010012683,ENSGALG00010012852,ENSGALG00010012939,ENSGALG00010013232,…
GO:0008150	Biological Process	GO:0040011	locomotion	21	ENSGALG00010002982,ENSGALG00010005621,ENSGALG00010005632,ENSGALG00010007951,ENSGALG00010009385,ENSGALG00010011447,ENSGALG00010011625,ENSGALG00010011843,ENSGALG00010011984,ENSGALG00010012339,ENSGALG00010012852,ENSGALG00010012939,ENSGALG00010013275,ENSGALG00010013799,ENSGALG00010016258,ENSGALG00010019145,ENSGALG00010019470,ENSGALG00010020316,ENSGALG00010022171,ENSGALG00010024358,ENSGALG00010029771
GO:0008150	Biological Process	GO:0044419	biological process involved in interspecies interaction between organisms	16	ENSGALG00010002626,ENSGALG00010010837,ENSGALG00010011843,ENSGALG00010011984,ENSGALG00010014122,ENSGALG00010016289,ENSGALG00010018265,ENSGALG00010019591,ENSGALG00010020999,ENSGALG00010022171,ENSGALG00010022485,ENSGALG00010024358,ENSGALG00010025491,ENSGALG00010026162,ENSGALG00010026893,ENSGALG00010029552
GO:0008150	Biological Process	GO:0050789	regulation of biological process	64	ENSGALG00010001381,ENSGALG00010001801,ENSGALG00010002135,ENSGALG00010002444,ENSGALG00010002626,ENSGALG00010002646,ENSGALG00010002832,ENSGALG00010002911,ENSGALG00010002982,ENSGALG00010004232,ENSGALG00010004855,ENSGALG00010005621,ENSGALG00010005632,ENSGALG00010006041,ENSGALG00010006992,ENSGALG00010007923,ENSGALG00010007951,ENSGALG00010008330,ENSGALG00010008931,ENSGALG00010009385,ENSGALG00010010837,…
GO:0008150	Biological Process	GO:0022414	reproductive process	15	ENSGALG00010002626,ENSGALG00010005632,ENSGALG00010006041,ENSGALG00010007951,ENSGALG00010010837,ENSGALG00010011322,ENSGALG00010011843,ENSGALG00010012939,ENSGALG00010016258,ENSGALG00010019591,ENSGALG00010021036,ENSGALG00010024008,ENSGALG00010024358,ENSGALG00010026162,ENSGALG00010029771
GO:0008150	Biological Process	GO:0000003	reproduction	15	ENSGALG00010002626,ENSGALG00010005632,ENSGALG00010006041,ENSGALG00010007951,ENSGALG00010010837,ENSGALG00010011322,ENSGALG00010011843,ENSGALG00010012939,ENSGALG00010016258,ENSGALG00010019591,ENSGALG00010021036,ENSGALG00010024008,ENSGALG00010024358,ENSGALG00010026162,ENSGALG00010029771
GO:0008150	Biological Process	GO:0065007	biological regulation	64	ENSGALG00010001381,ENSGALG00010001801,ENSGALG00010002135,ENSGALG00010002444,ENSGALG00010002626,ENSGALG00010002646,ENSGALG00010002832,ENSGALG00010002911,ENSGALG00010002982,ENSGALG00010004232,ENSGALG00010004855,ENSGALG00010005621,ENSGALG00010005632,ENSGALG00010006041,ENSGALG00010006992,ENSGALG00010007923,ENSGALG00010007951,ENSGALG00010008330,ENSGALG00010008931,ENSGALG00010009385,ENSGALG00010010837,…
GO:0008150	Biological Process	GO:0051179	localization	40	ENSGALG00010002626,ENSGALG00010002646,ENSGALG00010002982,ENSGALG00010005621,ENSGALG00010005632,ENSGALG00010006041,ENSGALG00010006992,ENSGALG00010007923,ENSGALG00010007951,ENSGALG00010008330,ENSGALG00010009385,ENSGALG00010011447,ENSGALG00010011625,ENSGALG00010011843,ENSGALG00010011984,ENSGALG00010012339,ENSGALG00010012683,ENSGALG00010012852,ENSGALG00010012939,ENSGALG00010013275,ENSGALG00010013799,…
GO:0008150	Biological Process	GO:0044848	biological phase	2	ENSGALG00010016258,ENSGALG00010019470
GO:0008150	Biological Process	GO:0022610	biological adhesion	13	ENSGALG00010005621,ENSGALG00010005632,ENSGALG00010011447,ENSGALG00010011843,ENSGALG00010011984,ENSGALG00010012339,ENSGALG00010016258,ENSGALG00010016289,ENSGALG00010019145,ENSGALG00010019470,ENSGALG00010019591,ENSGALG00010023184,ENSGALG00010029771
GO:0008150	Biological Process	GO:0051704	multi-organism process	8	ENSGALG00010005632,ENSGALG00010006041,ENSGALG00010007951,ENSGALG00010011843,ENSGALG00010012939,ENSGALG00010016258,ENSGALG00010026162,ENSGALG00010029771
GO:0008150	Biological Process	GO:0019740	nitrogen utilization	1	ENSGALG00010011843
GO:0008150	Biological Process	GO:0016032	viral process	4	ENSGALG00010001381,ENSGALG00010011843,ENSGALG00010019591,ENSGALG00010020999
GO:0008150	Biological Process	GO:0048511	rhythmic process	3	ENSGALG00010008330,ENSGALG00010025351,ENSGALG00010029552
GO:0008150	Biological Process	GO:0007610	behavior	5	ENSGALG00010002626,ENSGALG00010002982,ENSGALG00010005632,ENSGALG00010011843,ENSGALG00010025351
GO:0008150	Biological Process	GO:0009987	cellular process	75	ENSGALG00010001381,ENSGALG00010001801,ENSGALG00010002135,ENSGALG00010002444,ENSGALG00010002626,ENSGALG00010002646,ENSGALG00010002832,ENSGALG00010002911,ENSGALG00010002982,ENSGALG00010004232,ENSGALG00010004855,ENSGALG00010005621,ENSGALG00010005632,ENSGALG00010006041,ENSGALG00010006992,ENSGALG00010007923,ENSGALG00010007951,ENSGALG00010008330,ENSGALG00010008931,ENSGALG00010009385,ENSGALG00010010837,…
GO:0008150	Biological Process	GO:0043473	pigmentation	1	ENSGALG00010011843
GO:0008150	Biological Process	GO:0110148	biomineralization	1	ENSGALG00010029771
GO:0003674	Molecular Function	GO:0140110	transcription regulator activity	26	ENSGALG00010001801,ENSGALG00010002444,ENSGALG00010002646,ENSGALG00010002911,ENSGALG00010002982,ENSGALG00010004855,ENSGALG00010007923,ENSGALG00010008330,ENSGALG00010010837,ENSGALG00010011322,ENSGALG00010013232,ENSGALG00010013697,ENSGALG00010013799,ENSGALG00010016258,ENSGALG00010016289,ENSGALG00010016472,ENSGALG00010021036,ENSGALG00010022171,ENSGALG00010022485,ENSGALG00010023131,ENSGALG00010023184,…
GO:0003674	Molecular Function	GO:0005488	binding	72	ENSGALG00010001176,ENSGALG00010001381,ENSGALG00010001801,ENSGALG00010002444,ENSGALG00010002626,ENSGALG00010002646,ENSGALG00010002911,ENSGALG00010002982,ENSGALG00010004232,ENSGALG00010004855,ENSGALG00010005621,ENSGALG00010005632,ENSGALG00010006041,ENSGALG00010007923,ENSGALG00010007951,ENSGALG00010008330,ENSGALG00010008931,ENSGALG00010009385,ENSGALG00010010837,ENSGALG00010011322,ENSGALG00010011625,…
GO:0003674	Molecular Function	GO:0098772	molecular function regulator	14	ENSGALG00010001176,ENSGALG00010004232,ENSGALG00010008931,ENSGALG00010009385,ENSGALG00010011625,ENSGALG00010011843,ENSGALG00010011984,ENSGALG00010012339,ENSGALG00010012852,ENSGALG00010017643,ENSGALG00010019470,ENSGALG00010019591,ENSGALG00010020316,ENSGALG00010024008
GO:0003674	Molecular Function	GO:0140657	ATP-dependent activity	5	ENSGALG00010002626,ENSGALG00010014080,ENSGALG00010014122,ENSGALG00010019591,ENSGALG00010020999
GO:0003674	Molecular Function	GO:0044183	protein folding chaperone	1	ENSGALG00010019591
GO:0003674	Molecular Function	GO:0016209	antioxidant activity	1	ENSGALG00010016480
GO:0003674	Molecular Function	GO:0038024	cargo receptor activity	1	ENSGALG00010014122
GO:0003674	Molecular Function	GO:0003824	catalytic activity	30	ENSGALG00010002135,ENSGALG00010002626,ENSGALG00010002832,ENSGALG00010004300,ENSGALG00010007951,ENSGALG00010008330,ENSGALG00010009385,ENSGALG00010009435,ENSGALG00010011625,ENSGALG00010012106,ENSGALG00010012339,ENSGALG00010012683,ENSGALG00010013697,ENSGALG00010014122,ENSGALG00010015103,ENSGALG00010015565,ENSGALG00010016480,ENSGALG00010017509,ENSGALG00010019145,ENSGALG00010019591,ENSGALG00010020316,…
GO:0003674	Molecular Function	GO:0003774	cytoskeletal motor activity	1	ENSGALG00010014080
GO:0003674	Molecular Function	GO:0060090	molecular adaptor activity	2	ENSGALG00010019145,ENSGALG00010023184
GO:0003674	Molecular Function	GO:0005215	transporter activity	6	ENSGALG00010006992,ENSGALG00010011843,ENSGALG00010012939,ENSGALG00010014122,ENSGALG00010018055,ENSGALG00010029414
GO:0003674	Molecular Function	GO:0060089	molecular transducer activity	6	ENSGALG00010005632,ENSGALG00010007951,ENSGALG00010011625,ENSGALG00010014122,ENSGALG00010014614,ENSGALG00010022081
GO:0003674	Molecular Function	GO:0005198	structural molecule activity	2	ENSGALG00010011447,ENSGALG00010014324
GO:0005575	Cellular Component	GO:0032991	protein-containing complex	34	ENSGALG00010002982,ENSGALG00010005621,ENSGALG00010005632,ENSGALG00010007923,ENSGALG00010007951,ENSGALG00010008330,ENSGALG00010010837,ENSGALG00010011322,ENSGALG00010011625,ENSGALG00010011843,ENSGALG00010011984,ENSGALG00010012339,ENSGALG00010012683,ENSGALG00010012939,ENSGALG00010013697,ENSGALG00010014080,ENSGALG00010014310,ENSGALG00010014324,ENSGALG00010014614,ENSGALG00010016258,ENSGALG00010016472,…
GO:0005575	Cellular Component	GO:0110165	cellular anatomical entity	73	ENSGALG00010001176,ENSGALG00010001801,ENSGALG00010002135,ENSGALG00010002444,ENSGALG00010002626,ENSGALG00010002646,ENSGALG00010002832,ENSGALG00010002911,ENSGALG00010002982,ENSGALG00010004232,ENSGALG00010004855,ENSGALG00010005161,ENSGALG00010005621,ENSGALG00010005632,ENSGALG00010006041,ENSGALG00010006992,ENSGALG00010007923,ENSGALG00010007951,ENSGALG00010008330,ENSGALG00010008931,ENSGALG00010009385,…

## Sheet: KEGG enrichment analysis
id	num	pvalue	per	ratio	class	ID	Descrption	Pvalue	Qvalue	Up	Down	fg_num	bg_num
Focal adhesion	11	6.00793e-07	18.966	0.058	Cellular Processes	ko04510	Focal adhesion	6.00793e-07	5.28698e-05	0	0	11	191
Cellular senescence	8	6.69324e-05	13.793	0.05	Cellular Processes	ko04218	Cellular senescence	6.69324e-05	0.00294502	0	0	8	160
C-type lectin receptor signaling pathway	6	0.000122281	10.345	0.067	Organismal Systems	ko04625	C-type lectin receptor signaling pathway	0.000122281	0.0035869	0	0	6	90
MAPK signaling pathway	9	0.000369274	15.517	0.035	Environmental Information Processing	ko04010	MAPK signaling pathway	0.000369274	0.00812402	0	0	9	259
ECM-receptor interaction	5	0.000787766	8.621	0.06	Environmental Information Processing	ko04512	ECM-receptor interaction	0.000787766	0.0117031	0	0	5	84
FoxO signaling pathway	6	0.000824381	10.345	0.047	Environmental Information Processing	ko04068	FoxO signaling pathway	0.000824381	0.0117031	0	0	6	128
Adrenergic signaling in cardiomyocytes	6	0.000930927	10.345	0.046	Organismal Systems	ko04261	Adrenergic signaling in cardiomyocytes	0.000930927	0.0117031	0	0	6	131
Cytokine-cytokine receptor interaction	7	0.0032745	12.069	0.031	Environmental Information Processing	ko04060	Cytokine-cytokine receptor interaction	0.0032745	0.0340187	0	0	7	225
Adherens junction	4	0.00368055	6.897	0.055	Cellular Processes	ko04520	Adherens junction	0.00368055	0.0340187	0	0	4	73
p53 signaling pathway	4	0.00386576	6.897	0.054	Cellular Processes	ko04115	p53 signaling pathway	0.00386576	0.0340187	0	0	4	74
Salmonella infection	7	0.0050027	12.069	0.029	Human Diseases	ko05132	Salmonella infection	0.0050027	0.0400216	0	0	7	243
Apelin signaling pathway	5	0.00712167	8.621	0.036	Environmental Information Processing	ko04371	Apelin signaling pathway	0.00712167	0.0522256	0	0	5	139
Melanogenesis	4	0.00867622	6.897	0.043	Organismal Systems	ko04916	Melanogenesis	0.00867622	0.0587019	0	0	4	93
TGF-beta signaling pathway	4	0.00933894	6.897	0.042	Environmental Information Processing	ko04350	TGF-beta signaling pathway	0.00933894	0.0587019	0	0	4	95
Toll-like receptor signaling pathway	4	0.0107618	6.897	0.04	Organismal Systems	ko04620	Toll-like receptor signaling pathway	0.0107618	0.0631361	0	0	4	99
Cell cycle	4	0.0210853	6.897	0.033	Cellular Processes	ko04110	Cell cycle	0.0210853	0.115969	0	0	4	121
Insulin signaling pathway	4	0.0234449	6.897	0.032	Organismal Systems	ko04910	Insulin signaling pathway	0.0234449	0.121362	0	0	4	125
Apoptosis	4	0.0293253	6.897	0.03	Cellular Processes	ko04210	Apoptosis	0.0293253	0.141406	0	0	4	134
Peroxisome	3	0.0305309	5.172	0.038	Cellular Processes	ko04146	Peroxisome	0.0305309	0.141406	0	0	3	78
MicroRNAs in cancer	2	0.0353589	3.448	0.059	Human Diseases	ko05206	MicroRNAs in cancer	0.0353589	0.149882	0	0	2	34
ErbB signaling pathway	3	0.0357674	5.172	0.036	Environmental Information Processing	ko04012	ErbB signaling pathway	0.0357674	0.149882	0	0	3	83
GnRH signaling pathway	3	0.0391183	5.172	0.035	Organismal Systems	ko04912	GnRH signaling pathway	0.0391183	0.150163	0	0	3	86
mTOR signaling pathway	4	0.0392471	6.897	0.027	Environmental Information Processing	ko04150	mTOR signaling pathway	0.0392471	0.150163	0	0	4	147
Influenza A	4	0.0538094	6.897	0.025	Human Diseases	ko05164	Influenza A	0.0538094	0.195036	0	0	4	163
Phosphatidylinositol signaling system	3	0.0554081	5.172	0.03	Environmental Information Processing	ko04070	Phosphatidylinositol signaling system	0.0554081	0.195036	0	0	3	99
Oocyte meiosis	3	0.0595639	5.172	0.029	Cellular Processes	ko04114	Oocyte meiosis	0.0595639	0.201601	0	0	3	102
Lysine degradation	2	0.0886318	3.448	0.035	Metabolism	ko00310	Lysine degradation	0.0886318	0.28365	0	0	2	57
Endocrine resistance	1	0.0923019	1.724	0.091	Human Diseases	ko01522	Endocrine resistance	0.0923019	0.28365	0	0	1	11
Regulation of actin cytoskeleton	4	0.095866	6.897	0.02	Cellular Processes	ko04810	Regulation of actin cytoskeleton	0.095866	0.28365	0	0	4	199
Fatty acid metabolism	2	0.0966988	3.448	0.033	Metabolism	ko01212	Fatty acid metabolism	0.0966988	0.28365	0	0	2	60
VEGF signaling pathway	2	0.104968	3.448	0.032	Environmental Information Processing	ko04370	VEGF signaling pathway	0.104968	0.296579	0	0	2	63
Autophagy - animal	3	0.108541	5.172	0.023	Cellular Processes	ko04140	Autophagy - animal	0.108541	0.296579	0	0	3	132
Osteoclast differentiation	1	0.115987	1.724	0.071	Organismal Systems	ko04380	Osteoclast differentiation	0.115987	0.296579	0	0	1	14
PPAR signaling pathway	2	0.11628	3.448	0.03	Organismal Systems	ko03320	PPAR signaling pathway	0.11628	0.296579	0	0	2	67
Herpes simplex virus 1 infection	4	0.121384	6.897	0.018	Human Diseases	ko05168	Herpes simplex virus 1 infection	0.121384	0.296579	0	0	4	217
Prostate cancer	1	0.123746	1.724	0.067	Human Diseases	ko05215	Prostate cancer	0.123746	0.296579	0	0	1	15
RIG-I-like receptor signaling pathway	2	0.124961	3.448	0.029	Organismal Systems	ko04622	RIG-I-like receptor signaling pathway	0.124961	0.296579	0	0	2	70
Necroptosis	3	0.129478	5.172	0.021	Cellular Processes	ko04217	Necroptosis	0.129478	0.296579	0	0	3	143
Arginine biosynthesis	1	0.131438	1.724	0.062	Metabolism	ko00220	Arginine biosynthesis	0.131438	0.296579	0	0	1	16
NOD-like receptor signaling pathway	3	0.141468	5.172	0.02	Organismal Systems	ko04621	NOD-like receptor signaling pathway	0.141468	0.31123	0	0	3	149
Inositol phosphate metabolism	2	0.151865	3.448	0.025	Metabolism	ko00562	Inositol phosphate metabolism	0.151865	0.315406	0	0	2	79
Progesterone-mediated oocyte maturation	2	0.151865	3.448	0.025	Organismal Systems	ko04914	Progesterone-mediated oocyte maturation	0.151865	0.315406	0	0	2	79
Cushing syndrome	1	0.154119	1.724	0.053	Human Diseases	ko04934	Cushing syndrome	0.154119	0.315406	0	0	1	19
Pantothenate and CoA biosynthesis	1	0.161549	1.724	0.05	Metabolism	ko00770	Pantothenate and CoA biosynthesis	0.161549	0.317279	0	0	1	20
Tight junction	3	0.162245	5.172	0.019	Cellular Processes	ko04530	Tight junction	0.162245	0.317279	0	0	3	159
Phototransduction	1	0.176217	1.724	0.045	Organismal Systems	ko04744	Phototransduction	0.176217	0.330755	0	0	1	22
Gap junction	2	0.176653	3.448	0.023	Cellular Processes	ko04540	Gap junction	0.176653	0.330755	0	0	2	87
Circadian entrainment	1	0.190634	1.724	0.042	Organismal Systems	ko04713	Circadian entrainment	0.190634	0.349495	0	0	1	24
Butanoate metabolism	1	0.197748	1.724	0.04	Metabolism	ko00650	Butanoate metabolism	0.197748	0.35514	0	0	1	25
Pentose phosphate pathway	1	0.211794	1.724	0.037	Metabolism	ko00030	Pentose phosphate pathway	0.211794	0.372757	0	0	1	27
Fatty acid elongation	1	0.218726	1.724	0.036	Metabolism	ko00062	Fatty acid elongation	0.218726	0.377409	0	0	1	28
Estrogen signaling pathway	1	0.225598	1.724	0.034	Organismal Systems	ko04915	Estrogen signaling pathway	0.225598	0.378743	0	0	1	29
Propanoate metabolism	1	0.23241	1.724	0.033	Metabolism	ko00640	Propanoate metabolism	0.23241	0.378743	0	0	1	30
Biosynthesis of unsaturated fatty acids	1	0.23241	1.724	0.033	Metabolism	ko01040	Biosynthesis of unsaturated fatty acids	0.23241	0.378743	0	0	1	30
beta-Alanine metabolism	1	0.245859	1.724	0.031	Metabolism	ko00410	beta-Alanine metabolism	0.245859	0.38635	0	0	1	32
Starch and sucrose metabolism	1	0.245859	1.724	0.031	Metabolism	ko00500	Starch and sucrose metabolism	0.245859	0.38635	0	0	1	32
Hepatocellular carcinoma	1	0.252497	1.724	0.03	Human Diseases	ko05225	Hepatocellular carcinoma	0.252497	0.38982	0	0	1	33
Fatty acid degradation	1	0.272066	1.724	0.028	Metabolism	ko00071	Fatty acid degradation	0.272066	0.405794	0	0	1	36
Thyroid hormone signaling pathway	1	0.272066	1.724	0.028	Organismal Systems	ko04919	Thyroid hormone signaling pathway	0.272066	0.405794	0	0	1	36
Tryptophan metabolism	1	0.284832	1.724	0.026	Metabolism	ko00380	Tryptophan metabolism	0.284832	0.417753	0	0	1	38
ABC transporters	1	0.303569	1.724	0.024	Environmental Information Processing	ko02010	ABC transporters	0.303569	0.434366	0	0	1	41
Vascular smooth muscle contraction	2	0.30603	3.448	0.016	Organismal Systems	ko04270	Vascular smooth muscle contraction	0.30603	0.434366	0	0	2	127
Arginine and proline metabolism	1	0.321823	1.724	0.023	Metabolism	ko00330	Arginine and proline metabolism	0.321823	0.449531	0	0	1	44
Amino sugar and nucleotide sugar metabolism	1	0.333731	1.724	0.022	Metabolism	ko00520	Amino sugar and nucleotide sugar metabolism	0.333731	0.45888	0	0	1	46
Valine, leucine and isoleucine degradation	1	0.345433	1.724	0.021	Metabolism	ko00280	Valine, leucine and isoleucine degradation	0.345433	0.461288	0	0	1	48
Glutathione metabolism	1	0.351208	1.724	0.02	Metabolism	ko00480	Glutathione metabolism	0.351208	0.461288	0	0	1	49
Hedgehog signaling pathway	1	0.351208	1.724	0.02	Environmental Information Processing	ko04340	Hedgehog signaling pathway	0.351208	0.461288	0	0	1	49
cAMP signaling pathway	1	0.356933	1.724	0.02	Environmental Information Processing	ko04024	cAMP signaling pathway	0.356933	0.461913	0	0	1	50
Arachidonic acid metabolism	1	0.362608	1.724	0.02	Metabolism	ko00590	Arachidonic acid metabolism	0.362608	0.462457	0	0	1	51
Notch signaling pathway	1	0.37934	1.724	0.019	Environmental Information Processing	ko04330	Notch signaling pathway	0.37934	0.471854	0	0	1	54
Glycolysis / Gluconeogenesis	1	0.384821	1.724	0.018	Metabolism	ko00010	Glycolysis / Gluconeogenesis	0.384821	0.471854	0	0	1	55
Protein processing in endoplasmic reticulum	2	0.386062	3.448	0.013	Genetic Information Processing	ko04141	Protein processing in endoplasmic reticulum	0.386062	0.471854	0	0	2	152
Wnt signaling pathway	2	0.392318	3.448	0.013	Environmental Information Processing	ko04310	Wnt signaling pathway	0.392318	0.472931	0	0	2	154
Cell adhesion molecules	2	0.398546	3.448	0.013	Environmental Information Processing	ko04514	Cell adhesion molecules	0.398546	0.473947	0	0	2	156
Glycerolipid metabolism	1	0.421878	1.724	0.016	Metabolism	ko00561	Glycerolipid metabolism	0.421878	0.495003	0	0	1	62
Calcium signaling pathway	3	0.458537	5.172	0.011	Environmental Information Processing	ko04020	Calcium signaling pathway	0.458537	0.530937	0	0	3	285
Cardiac muscle contraction	1	0.498537	1.724	0.013	Organismal Systems	ko04260	Cardiac muscle contraction	0.498537	0.567466	0	0	1	78
Thermogenesis	1	0.502981	1.724	0.013	Organismal Systems	ko04714	Thermogenesis	0.502981	0.567466	0	0	1	79
Phagosome	2	0.510662	3.448	0.01	Cellular Processes	ko04145	Phagosome	0.510662	0.568839	0	0	2	194
Intestinal immune network for IgA production	1	0.541279	1.724	0.011	Organismal Systems	ko04672	Intestinal immune network for IgA production	0.541279	0.588056	0	0	1	88
Pathogenic Escherichia coli infection	1	0.541279	1.724	0.011	Human Diseases	ko05130	Pathogenic Escherichia coli infection	0.541279	0.588056	0	0	1	88
Glycerophospholipid metabolism	1	0.580435	1.724	0.01	Metabolism	ko00564	Glycerophospholipid metabolism	0.580435	0.622906	0	0	1	98
Carbon metabolism	1	0.587863	1.724	0.01	Metabolism	ko01200	Carbon metabolism	0.587863	0.623276	0	0	1	100
Endocytosis	2	0.636459	3.448	0.008	Cellular Processes	ko04144	Endocytosis	0.636459	0.666767	0	0	2	244
Ubiquitin mediated proteolysis	1	0.706775	1.724	0.007	Genetic Information Processing	ko04120	Ubiquitin mediated proteolysis	0.706775	0.73172	0	0	1	138
Transcriptional misregulation in cancer	1	0.727124	1.724	0.007	Human Diseases	ko05202	Transcriptional misregulation in cancer	0.727124	0.744034	0	0	1	146
Metabolic pathways	10	0.844933	17.241	0.007	Metabolism	ko01100	Metabolic pathways	0.844933	0.854645	0	0	10	1447
Neuroactive ligand-receptor interaction	1	0.960387	1.724	0.003	Environmental Information Processing	ko04080	Neuroactive ligand-receptor interaction	0.960387	0.960387	0	0	1	357
